# Supplementary material for: Inflorescence Transcriptome Sequencing and Development of New EST-SSR Markers in Common Buckwheat (Fagopyrum esculentum)
Source: Plants (Basel). 2022 Mar 10;11(6):742. doi: 10.3390/plants11060742 (PMC8950064; doi:10.3390/plants11060742)
Supplement: Supplementary file 1 [file plants-11-00742-s001.zip › Table S3.xlsx]

## Sheet: Gr_FvsUD_F.DEG
Table S3. The differentially expressed genes of Gr_F and UD_F.
gene_id	Gr_F_readcount	UD_F_readcount	log2FoldChange	pval	padj
Cluster-16104.10860	31.8441	1728.28	-5.7622	0	0
Cluster-16104.13314	190.568	3510.63	-4.2034	0	0
Cluster-16104.14410	199.365	4370.76	-4.4544	0	0
Cluster-16104.14411	36.1054	2152.05	-5.8974	0	0
Cluster-16104.20221	126.87	2353.91	-4.2136	0	0
Cluster-16104.22187	234.377	2492.34	-3.4106	0	0
Cluster-16104.25918	612.387	7583.03	-3.6303	0	0
Cluster-16104.26666	1323.85	6103.03	-2.2048	0	0
Cluster-16104.27870	14.3022	1578.69	-6.7863	0	0
Cluster-16104.29193	0	1872.05	#NAME?	0	0
Cluster-16104.32375	1340.88	0	Inf	0	0
Cluster-16104.33218	157.357	4226.5	-4.7474	0	0
Cluster-16104.33615	54.8148	2053.24	-5.2272	0	0
Cluster-16104.33776	2406.37	0	Inf	0	0
Cluster-16104.33996	160.455	4411.58	-4.7811	0	0
Cluster-16104.34869	0	3902.58	#NAME?	0	0
Cluster-16104.36449	578.693	3883.7	-2.7466	0	0
Cluster-16104.37505	1480.27	0	Inf	0	0
Cluster-16104.38858	1394.6	0	Inf	0	0
Cluster-16104.38937	639.038	4142.38	-2.6965	0	0
Cluster-16104.39357	0	8642.53	#NAME?	0	0
Cluster-16104.40291	2178.7	12.7827	7.4131	0	0
Cluster-16104.40544	0	1371.56	#NAME?	0	0
Cluster-16104.40562	0	1316.35	#NAME?	0	0
Cluster-16104.41019	2871.63	127.248	4.4962	0	0
Cluster-16104.41028	2810.73	7.92052	8.4711	0	0
Cluster-16104.41057	5689.07	51.352	6.7916	0	0
Cluster-16104.41263	1502.43	0	Inf	0	0
Cluster-16104.41527	5433.94	1769.68	1.6185	0	0
Cluster-16104.41561	2268.51	7763.2	-1.7749	0	0
Cluster-16104.41616	1331.02	5515.84	-2.051	0	0
Cluster-16104.41735	2812.86	399.781	2.8148	0	0
Cluster-16104.42322	620.365	4510.48	-2.8621	0	0
Cluster-16104.42325	2162.4	13.0015	7.3778	0	0
Cluster-16104.42345	1714.71	67.706	4.6625	0	0
Cluster-16104.42370	0	1832.26	#NAME?	0	0
Cluster-16104.43349	0	1560.99	#NAME?	0	0
Cluster-16104.43350	1717.21	0.904367	10.891	0	0
Cluster-16104.43519	0	2767.45	#NAME?	0	0
Cluster-16104.43580	3123.83	44.7054	6.1267	0	0
Cluster-16104.43963	8228.44	738.039	3.4788	0	0
Cluster-16104.43971	1496.08	5211.45	-1.8005	0	0
Cluster-16104.44164	2817.33	7463.72	-1.4056	0	0
Cluster-16104.44201	283.338	2472.97	-3.1257	0	0
Cluster-16104.44213	1389.04	16.7162	6.3767	0	0
Cluster-16104.44250	2441.95	6541.29	-1.4215	0	0
Cluster-16104.44354	10224.6	20822.5	-1.0261	0	0
Cluster-16104.44499	2564.76	7967.23	-1.6353	0	0
Cluster-16104.44726	2588.5	7823.96	-1.5958	0	0
Cluster-16104.45001	1753.7	29.3555	5.9006	0	0
Cluster-16104.45355	60.1743	11319.9	-7.5555	0	0
Cluster-16104.45505	2230.05	60.9572	5.1931	0	0
Cluster-16104.45531	239.358	4606.91	-4.2666	0	0
Cluster-16104.45753	1449.55	5128.79	-1.823	0	0
Cluster-16104.45791	2863.09	389.615	2.8775	0	0
Cluster-16104.45797	6873.36	1062.33	2.6938	0	0
Cluster-16104.45864	5378.04	11085.8	-1.0436	0	0
Cluster-16104.45916	1587.81	10167.6	-2.6789	0	0
Cluster-16104.45992	2521.99	14.3945	7.4529	0	0
Cluster-16104.46020	5758.99	1931.75	1.5759	0	0
Cluster-16104.46268	126.27	4757.77	-5.2357	0	0
Cluster-16104.46269	6199.05	1680.28	1.8833	0	0
Cluster-16104.46292	1583.58	27.5467	5.8452	0	0
Cluster-16104.46336	1629.73	6360.49	-1.9645	0	0
Cluster-16104.46383	1105.73	5539.91	-2.3249	0	0
Cluster-16104.46469	809.027	5687.41	-2.8135	0	0
Cluster-16104.46511	2363.58	0	Inf	0	0
Cluster-16104.46823	6.79168	1931.49	-8.1517	0	0
Cluster-16104.46898	4130.05	872.909	2.2423	0	0
Cluster-16104.46912	1340.52	1.39301	9.9104	0	0
Cluster-16104.46919	14199.1	432.407	5.0373	0	0
Cluster-16104.46925	19172.2	2636.53	2.8623	0	0
Cluster-16104.46934	8541.06	2637.28	1.6954	0	0
Cluster-16104.47105	1583.99	13.5655	6.8675	0	0
Cluster-16104.47201	0	1683.59	#NAME?	0	0
Cluster-16104.47258	1185.55	11830.6	-3.3189	0	0
Cluster-16104.47407	4350.02	186.477	4.544	0	0
Cluster-16104.47408	20.6588	2022.54	-6.6133	0	0
Cluster-16104.47574	9234.81	21442	-1.2153	0	0
Cluster-16104.47721	0	2568.69	#NAME?	0	0
Cluster-16104.47751	6316.34	1312.48	2.2668	0	0
Cluster-16104.47789	9813.57	4612.06	1.0894	0	0
Cluster-16104.47804	14895.7	4469.7	1.7366	0	0
Cluster-16104.47815	2408.76	1.39301	10.756	0	0
Cluster-16104.47820	749.165	5170.88	-2.7871	0	0
Cluster-16104.48142	7880.33	1336.76	2.5595	0	0
Cluster-16104.48163	6764.27	17880.2	-1.4024	0	0
Cluster-16104.48168	2252.51	121.234	4.2157	0	0
Cluster-16104.48172	3179.02	8204.85	-1.3679	0	0
Cluster-16104.48189	2550.32	0	Inf	0	0
Cluster-16104.48241	4620.41	787.85	2.552	0	0
Cluster-16104.48274	2886.26	6.28195	8.8438	0	0
Cluster-16104.48275	2216.4	198.742	3.4792	0	0
Cluster-16104.48277	0	1596.22	#NAME?	0	0
Cluster-16104.48308	2733.46	225.946	3.5967	0	0
Cluster-16104.48398	2624.32	14.4942	7.5003	0	0
Cluster-16104.48440	12575	3676.77	1.774	0	0
Cluster-16104.48467	125221	18734.6	2.7407	0	0
Cluster-16104.48476	37463.2	18599.3	1.0102	0	0
Cluster-16104.48480	57149.8	138591	-1.278	0	0
Cluster-16104.48511	2329.56	212.186	3.4567	0	0
Cluster-16104.48516	13161.6	28346.7	-1.1068	0	0
Cluster-16104.48528	6182.52	1541.95	2.0034	0	0
Cluster-16104.48578	8240.04	1593.6	2.3704	0	0
Cluster-16104.48579	4447.3	593.785	2.9049	0	0
Cluster-16104.48620	6402.25	537.197	3.5751	0	0
Cluster-16104.48649	320.507	3329.49	-3.3769	0	0
Cluster-16104.48657	11288.6	3970.79	1.5074	0	0
Cluster-16104.48681	193022	38760	2.3161	0	0
Cluster-16104.48691	10229.9	3463.93	1.5623	0	0
Cluster-16104.48693	44994.2	25441.3	0.82257	0	0
Cluster-16104.48705	10550.5	728.118	3.857	0	0
Cluster-16104.48711	19072.9	6909.3	1.4649	0	0
Cluster-16104.48722	28714.6	7836.22	1.8736	0	0
Cluster-16104.48741	1097.75	4675.52	-2.0906	0	0
Cluster-16104.48759	13067.8	223.719	5.8682	0	0
Cluster-16104.48775	1231.65	0	Inf	0	0
Cluster-16104.48794	6520.15	1788.62	1.8661	0	0
Cluster-16104.48799	5842.09	189.37	4.9472	0	0
Cluster-16104.48819	6361.74	322.716	4.3011	0	0
Cluster-16104.48869	2403.9	0	Inf	0	0
Cluster-16104.48931	1908.52	15.2284	6.9695	0	0
Cluster-16104.48967	16121.2	48646.2	-1.5934	0	0
Cluster-16104.48975	9297.22	796.436	3.5452	0	0
Cluster-16104.48978	15003.8	56.8779	8.0432	0	0
Cluster-16104.49008	2307.37	8.04207	8.1645	0	0
Cluster-16104.49019	2075.37	10947.6	-2.3992	0	0
Cluster-16104.49029	34913.9	7257.59	2.2662	0	0
Cluster-16104.49078	3348.64	0	Inf	0	0
Cluster-16104.49119	10531.6	22028	-1.0646	0	0
Cluster-16104.49152	3831.75	446.808	3.1003	0	0
Cluster-16104.49165	5653.44	32397	-2.5187	0	0
Cluster-16104.49181	15393.2	7.28355	11.045	0	0
Cluster-16104.49182	4359.23	11254.4	-1.3683	0	0
Cluster-16104.49230	23757.8	65883.9	-1.4715	0	0
Cluster-16104.49239	3400.68	9844.11	-1.5334	0	0
Cluster-16104.49301	24753.6	1475.8	4.0681	0	0
Cluster-16104.49302	3649.11	51.9671	6.1338	0	0
Cluster-16104.49323	9071.33	2951.88	1.6197	0	0
Cluster-16104.49329	22742.5	13099.5	0.79587	0	0
Cluster-16104.49376	0	4882.61	#NAME?	0	0
Cluster-16104.49384	2434.83	8160.37	-1.7448	0	0
Cluster-16104.49389	27799.1	17371.7	0.6783	0	0
Cluster-16104.49410	3671.3	36.323	6.6593	0	0
Cluster-16104.49465	369.08	4089.35	-3.4699	0	0
Cluster-16104.49491	2719.98	7594.57	-1.4814	0	0
Cluster-16104.49533	6875.37	62.2213	6.7879	0	0
Cluster-16104.49557	9193.35	0.440029	14.351	0	0
Cluster-16104.49566	6649.91	1565.66	2.0866	0	0
Cluster-16104.49617	5500.16	11146.1	-1.019	0	0
Cluster-16104.49805	9341.65	73.4993	6.9898	0	0
Cluster-16104.49814	1751.34	31.2396	5.8089	0	0
Cluster-16104.49860	2564.5	7223.69	-1.4941	0	0
Cluster-16104.49904	13335.9	2071.27	2.6867	0	0
Cluster-16104.50040	0	1386.98	#NAME?	0	0
Cluster-16104.50047	5461.73	418.437	3.7063	0	0
Cluster-16104.50061	3253.22	0	Inf	0	0
Cluster-16104.50091	5909.92	13541.5	-1.1962	0	0
Cluster-16104.50165	3260.83	74.7464	5.4471	0	0
Cluster-16104.50236	0	3171.54	#NAME?	0	0
Cluster-16104.50278	5569.43	20741.4	-1.8969	0	0
Cluster-16104.50299	3940.89	917.908	2.1021	0	0
Cluster-16104.50335	5374.2	78.5316	6.0966	0	0
Cluster-16104.50350	1988.32	0	Inf	0	0
Cluster-16104.50366	2434.12	92.8799	4.7119	0	0
Cluster-16104.50374	3155.35	0	Inf	0	0
Cluster-16104.50392	62.5859	2062.45	-5.0424	0	0
Cluster-16104.50409	2608.55	139.085	4.2292	0	0
Cluster-16104.50549	2389.68	5.01048	8.8977	0	0
Cluster-16104.50560	2009.35	0	Inf	0	0
Cluster-16104.50630	2719.82	251.562	3.4345	0	0
Cluster-16104.50639	2395.12	0	Inf	0	0
Cluster-16104.50640	35.7412	2206.96	-5.9483	0	0
Cluster-16104.50642	0	5769.12	#NAME?	0	0
Cluster-16104.50653	1715.66	4.98617	8.4266	0	0
Cluster-16104.50677	0	2301.06	#NAME?	0	0
Cluster-16104.50690	4430.34	461.619	3.2626	0	0
Cluster-16104.50787	4497.96	1127.41	1.9963	0	0
Cluster-16104.50892	2147.48	107.082	4.3259	0	0
Cluster-16104.50899	2963.37	226.291	3.711	0	0
Cluster-16104.50938	2059.48	85.9853	4.582	0	0
Cluster-16104.51086	9818.8	23013.5	-1.2289	0	0
Cluster-16104.51119	2458.85	3.52023	9.4481	0	0
Cluster-16104.51127	9754.3	3016.51	1.6932	0	0
Cluster-16104.51155	4640.05	0	Inf	0	0
Cluster-16104.51258	8928.98	308.343	4.8559	0	0
Cluster-16104.51325	3815.75	597.152	2.6758	0	0
Cluster-16104.51341	1737.21	25.7866	6.074	0	0
Cluster-16104.51385	2925.74	0	Inf	0	0
Cluster-16104.51633	0	1939.36	#NAME?	0	0
Cluster-16104.51640	410.198	4741.61	-3.531	0	0
Cluster-16104.51641	3468.24	254.421	3.7689	0	0
Cluster-16104.51660	6903.52	17500	-1.342	0	0
Cluster-16104.51664	895.512	7585.35	-3.0824	0	0
Cluster-16104.51956	186.519	3876.58	-4.3774	0	0
Cluster-16104.52145	3557	10108.8	-1.5069	0	0
Cluster-16104.52188	1796.84	5455.26	-1.6022	0	0
Cluster-16104.52204	1599.77	28.0865	5.8318	0	0
Cluster-16104.52281	2526.8	9934.79	-1.9752	0	0
Cluster-16104.52286	1892.76	0	Inf	0	0
Cluster-16104.52357	1459.76	7228.07	-2.3079	0	0
Cluster-16104.52361	3899.6	9074.64	-1.2185	0	0
Cluster-16104.52364	1947.22	7182.91	-1.8832	0	0
Cluster-16104.52576	5409.39	104.248	5.6974	0	0
Cluster-16104.52785	365.944	2921.04	-2.9968	0	0
Cluster-16104.52837	0	1432.84	#NAME?	0	0
Cluster-16104.52842	1924.86	7.30786	8.0411	0	0
Cluster-16104.52874	69.7609	5708.9	-6.3546	0	0
Cluster-16104.52897	5483.13	22178.1	-2.0161	0	0
Cluster-16104.53152	0	3174.6	#NAME?	0	0
Cluster-16104.53258	3802.24	489.63	2.9571	0	0
Cluster-16104.53312	2020.68	13593.9	-2.75	0	0
Cluster-16104.53335	1515.06	32.9243	5.5241	0	0
Cluster-16104.53538	1510.59	0.880058	10.745	0	0
Cluster-16104.53658	0	1792.22	#NAME?	0	0
Cluster-16104.53697	4678.96	0	Inf	0	0
Cluster-16104.53880	343.725	4508.67	-3.7134	0	0
Cluster-16104.53932	1830.04	65.4815	4.8046	0	0
Cluster-16104.53997	241.211	2809.3	-3.5418	0	0
Cluster-16104.54787	1871.98	4.64338	8.6552	0	0
Cluster-16104.55134	1052.4	6088.11	-2.5323	0	0
Cluster-16104.55240	78.4255	1907.87	-4.6045	0	0
Cluster-16104.55359	775.546	4325.68	-2.4796	0	0
Cluster-16104.55629	0	1686.28	#NAME?	0	0
Cluster-16104.55667	1403.22	6486.3	-2.2087	0	0
Cluster-16104.55804	1598.02	0	Inf	0	0
Cluster-16104.56132	106.453	5817.62	-5.7721	0	0
Cluster-16104.56171	96.0765	2847.66	-4.8895	0	0
Cluster-16104.56239	9.10924	2096.14	-7.8462	0	0
Cluster-16104.56279	2876.96	329.921	3.1244	0	0
Cluster-16104.56502	0	2858.56	#NAME?	0	0
Cluster-16104.56780	1.51821	12287.6	-12.983	0	0
Cluster-16104.56788	0	2358.91	#NAME?	0	0
Cluster-16104.56824	1343.97	7.04046	7.5766	0	0
Cluster-16104.56939	980.403	5879.69	-2.5843	0	0
Cluster-16104.57040	564.944	5223.98	-3.209	0	0
Cluster-16104.57790	0	5170.98	#NAME?	0	0
Cluster-16104.58029	0.506069	1495.5	-11.529	0	0
Cluster-16104.58258	0	1766.26	#NAME?	0	0
Cluster-16104.58525	5.48626	2866.9	-9.0295	0	0
Cluster-16104.58535	3659.27	0	Inf	0	0
Cluster-16104.58778	1277.68	0	Inf	0	0
Cluster-16104.59967	25.3457	2452.37	-6.5963	0	0
Cluster-16104.60038	1790.11	13.4683	7.0543	0	0
Cluster-16104.60890	1252.28	7429.82	-2.5688	0	0
Cluster-16104.60938	1356.26	0.440029	11.59	0	0
Cluster-16104.61396	431.789	6561.6	-3.9257	0	0
Cluster-16104.61800	0	1531.52	#NAME?	0	0
Cluster-16104.61903	206.653	7785.48	-5.2355	0	0
Cluster-16104.62889	50.4881	1729.47	-5.0982	0	0
Cluster-16104.63659	1.15399	1459.56	-10.305	0	0
Cluster-16104.64122	61.4511	1797.41	-4.8703	0	0
Cluster-16104.64485	0	2348.47	#NAME?	0	0
Cluster-16104.64488	1272.82	2.78603	8.8356	0	0
Cluster-16104.65128	19.6179	1828.96	-6.5427	0	0
Cluster-16104.65378	1961.18	48.8358	5.3276	0	0
Cluster-16104.65449	2351.65	39.7217	5.8876	0	0
Cluster-16104.66072	1.08307	2809.1	-11.341	0	0
Cluster-16104.70390	1915.81	26.4673	6.1776	0	0
Cluster-16104.70868	0	1554.17	#NAME?	0	0
Cluster-16104.71701	0	1338.35	#NAME?	0	0
Cluster-16104.83602	0	1326.35	#NAME?	0	0
Cluster-16104.83997	0	1469.65	#NAME?	0	0
Cluster-16104.8656	0	2303.05	#NAME?	0	0
Cluster-16104.48992	2595.28	18.3061	7.1474	9.50137643517301e-320	4.03579993133651e-317
Cluster-16104.30025	0	1873.62	#NAME?	1.83970283885447e-319	7.78499979250521e-317
Cluster-16104.36211	1212.15	0	Inf	1.88461340606143e-319	7.94499998751702e-317
Cluster-16104.39563	0	1296.67	#NAME?	3.87100433516617e-319	1.62579998306824e-316
Cluster-16104.62137	1784.93	96.2519	4.2129	1.51760019950779e-317	6.35050000183755e-315
Cluster-16104.71663	125.877	1970.5	-3.9685	8.08599989998672e-317	3.37100000000522e-314
Cluster-16104.40944	1.51821	1311.75	-9.7549	1.41910001151961e-316	5.89449999990147e-314
Cluster-16104.46320	7844.96	14009.5	-0.83657	5.15319999138728e-316	2.13250000001067e-313
Cluster-16104.65693	2.30799	1313.19	-9.1522	4.00330000165435e-315	1.65059999999977e-312
Cluster-16104.49113	309.228	2527.89	-3.0312	4.90619999912883e-315	2.01550000000057e-312
Cluster-16104.34956	1025.49	4085.96	-1.9944	2.09180000015695e-314	8.56190000000068e-312
Cluster-16104.49676	1480.51	34.5386	5.4217	7.13019999984296e-314	2.90789999999986e-311
Cluster-16104.53803	3841.18	8510.68	-1.1477	1.50469999999254e-313	6.11460000000009e-311
Cluster-16104.52991	1570.28	51.7459	4.9234	4.54179999999435e-313	1.83899999999998e-310
Cluster-16104.58533	1251.23	4.49753	8.12	5.01800000001934e-313	2.0245e-310
Cluster-16104.62223	1202.12	1.39301	9.7532	1.4569e-310	5.8569e-308
Cluster-16104.18124	530.273	3047.85	-2.523	3.9668e-310	1.589e-307
Cluster-16104.46659	1446.87	33.4373	5.4353	8.7754e-307	3.5027e-304
Cluster-16104.49658	0	9784.72	#NAME?	9.5697e-307	3.8063e-304
Cluster-16104.83642	0	1249.28	#NAME?	6.2752e-306	2.4871e-303
Cluster-16104.46752	597.833	3154.03	-2.3994	9.4845e-305	3.746e-302
Cluster-16104.40010	1006.79	3989.18	-1.9863	1.8316e-304	7.2088e-302
Cluster-16104.62160	806.412	3599.07	-2.158	7.6629e-304	3.0054e-301
Cluster-16104.71112	6.42747	1316.86	-7.6786	1.5703e-303	6.1375e-301
Cluster-16104.54327	1155.87	0	Inf	4.8747e-303	1.8987e-300
Cluster-16104.50547	177.632	2080.1	-3.5497	2.5741e-302	9.9912e-300
Cluster-16104.41531	1.01214	1597.4	-10.624	9.8411e-302	3.8067e-299
Cluster-16104.22306	0	1227.77	#NAME?	4.5739e-300	1.7632e-297
Cluster-16104.51924	1332.92	19.4317	6.1	5.4181e-300	2.0815e-297
Cluster-16104.52597	1195.17	3.61747	8.368	7.4865e-300	2.8663e-297
Cluster-16104.45646	22.5412	1420.67	-5.9779	4.6942e-297	1.7912e-294
Cluster-16104.32355	1.15399	2099.06	-10.829	8.6309e-297	3.2821e-294
Cluster-16104.49733	1051.8	4016.83	-1.9332	1.9614e-296	7.4336e-294
Cluster-16104.49572	2478.6	0	Inf	2.3115e-295	8.7313e-293
Cluster-16104.53828	1145.46	0.904367	10.307	2.4846e-295	9.3537e-293
Cluster-16104.51740	1291.36	16.1571	6.3206	3.0373e-294	1.1396e-291
Cluster-16104.62474	1276.85	14.2754	6.4829	4.3235e-294	1.6168e-291
Cluster-16104.48357	1124.26	0	Inf	8.575e-294	3.1961e-291
Cluster-16104.48627	3261.94	7503.16	-1.2018	2.2545e-293	8.3753e-291
Cluster-16104.48968	4106.95	1139.71	1.8494	2.3025e-293	8.5256e-291
Cluster-16104.50841	1135.83	0.928676	10.256	3.0649e-292	1.1311e-289
Cluster-16104.47947	2.74313	1233.66	-8.8129	1.4123e-291	5.1953e-289
Cluster-16104.54604	2824.9	504.44	2.4854	2.4636e-291	9.0326e-289
Cluster-16104.50985	2403.25	330.048	2.8642	3.1141e-291	1.1381e-288
Cluster-16104.56523	0	1491.42	#NAME?	7.1277e-290	2.5965e-287
Cluster-16104.54034	1108.07	0	Inf	6.2466e-289	2.2682e-286
Cluster-16104.50480	3583.95	414.618	3.1117	5.8e-288	2.0992e-285
Cluster-16104.45692	1568.22	4857.7	-1.6311	2.2195e-287	8.0074e-285
Cluster-16104.51901	7860.62	15980.3	-1.0236	2.3955e-287	8.6147e-285
Cluster-16104.41265	0	1180.81	#NAME?	4.4028e-287	1.5783e-284
Cluster-16104.50166	0	1175.8	#NAME?	1.0351e-285	3.6987e-283
Cluster-16104.52658	2856.91	65.7732	5.4408	1.3672e-285	4.8699e-283
Cluster-16104.55861	1097.05	0	Inf	2.5428e-285	9.0291e-283
Cluster-16104.58122	1095.92	0	Inf	3.7604e-285	1.3311e-282
Cluster-16104.34116	1094.77	0	Inf	6.6819e-285	2.3578e-282
Cluster-16104.10837	6.4984	2632.09	-8.6619	1.0549e-284	3.7105e-282
Cluster-16104.57451	2842.65	528.026	2.4286	1.6109e-284	5.6487e-282
Cluster-16104.45585	4549.34	1425.51	1.6742	4.3676e-284	1.5268e-281
Cluster-16104.72233	17.3099	1322.05	-6.255	8.1572e-284	2.8427e-281
Cluster-16104.48344	7746.81	3527.86	1.1348	1.0125e-283	3.5174e-281
Cluster-16104.37654	0	1153.76	#NAME?	8.3025e-280	2.8755e-277
Cluster-16104.60751	1178.82	9.43508	6.9651	8.4623e-278	2.9219e-275
Cluster-16104.45390	1157.07	7.04046	7.3606	2.7416e-277	9.4374e-275
Cluster-16104.48210	6650.12	2175.06	1.6123	7.8552e-277	2.6957e-274
Cluster-16104.49863	4038.97	8670.13	-1.1021	1.1169e-275	3.8212e-273
Cluster-16104.55055	1195.51	13.0769	6.5145	4.4743e-274	1.5262e-271
Cluster-16104.57887	0	1128.17	#NAME?	9.6414e-273	3.2787e-270
Cluster-16104.40858	0	1128.01	#NAME?	1.6118e-272	5.4646e-270
Cluster-16104.48731	7837.34	3672.19	1.0937	2.3561e-271	7.9641e-269
Cluster-16104.40045	2214.42	294.756	2.9093	1.888e-270	6.3627e-268
Cluster-16104.54221	1.58913	1142.54	-9.4898	3.5791e-270	1.2026e-267
Cluster-16104.83798	63.5558	1528.41	-4.5879	7.3007e-270	2.4458e-267
Cluster-16104.62983	2350.94	7759.16	-1.7227	5.5088e-269	1.84e-266
Cluster-16104.58208	1648.06	110.26	3.9018	8.2938e-269	2.762e-266
Cluster-16104.40555	2053.35	240.511	3.0938	1.8586e-268	6.1713e-266
Cluster-16104.40081	1189.65	14.7154	6.3371	2.5542e-268	8.4562e-266
Cluster-16104.27188	0	1111.94	#NAME?	2.9119e-268	9.6119e-266
Cluster-16104.56083	0	1111.86	#NAME?	3.3555e-268	1.1044e-265
Cluster-16104.54853	0	1105.92	#NAME?	1.5339e-266	5.0336e-264
Cluster-16104.47110	8428.13	4130.79	1.0288	1.6879e-265	5.5232e-263
Cluster-16104.51076	0	1101.04	#NAME?	2.6674e-265	8.7027e-263
Cluster-16104.57859	1026.43	0	Inf	1.3725e-264	4.4651e-262
Cluster-16104.40376	1203.8	0	Inf	3.9758e-264	1.2897e-261
Cluster-16104.35064	1022.47	0	Inf	4.4818e-264	1.4497e-261
Cluster-16104.54974	1520.02	82.0762	4.211	5.6205e-264	1.8128e-261
Cluster-16104.48728	2993.21	6857.3	-1.1959	1.2455e-263	4.0057e-261
Cluster-16104.80056	2.88499	1128.83	-8.612	6.2086e-263	1.991e-260
Cluster-16104.36267	1301.01	4231.03	-1.7014	3.0918e-261	9.8869e-259
Cluster-16104.52545	1009.86	0	Inf	4.8561e-260	1.5485e-257
Cluster-16104.60319	1006.85	0	Inf	2.3173e-259	7.3684e-257
Cluster-16104.42578	486.529	2662.86	-2.4524	7.6515e-259	2.4261e-256
Cluster-16104.47505	1147	0	Inf	8.6246e-259	2.727e-256
Cluster-16104.42245	0	1071.88	#NAME?	1.8641e-257	5.8776e-255
Cluster-16104.46745	1070.17	0	Inf	2.3831e-257	7.4928e-255
Cluster-16104.52751	494.077	2670.93	-2.4345	2.8142e-256	8.8239e-254
Cluster-16104.83054	13.5738	1199.42	-6.4654	3.3182e-256	1.0375e-253
Cluster-16104.47426	2819.45	86.3306	5.0294	1.2986e-255	4.0491e-253
Cluster-16104.47879	1239.78	30.0386	5.3671	3.6835e-255	1.1454e-252
Cluster-16104.35505	869.65	3408.33	-1.9706	2.834e-254	8.7878e-252
Cluster-16104.51029	5250.77	1990.69	1.3993	3.2811e-254	1.0146e-251
Cluster-16104.53890	4.61598	1113.11	-7.9137	4.2036e-254	1.2963e-251
Cluster-16104.37680	988.826	0	Inf	9.1556e-254	2.8158e-251
Cluster-16104.22137	0	1192.03	#NAME?	2.3566e-252	7.228e-250
Cluster-16104.45412	1261.11	35.9316	5.1333	2.0995e-251	6.4218e-249
Cluster-16104.43735	85.8651	3102.21	-5.1751	2.6778e-251	8.1684e-249
Cluster-16104.51469	0	1049.12	#NAME?	3.2472e-251	9.8788e-249
Cluster-16104.57272	0	1048.83	#NAME?	3.6223e-251	1.099e-248
Cluster-16104.47563	977.012	0	Inf	1.4796e-250	4.477e-248
Cluster-16104.8726	0	1045.4	#NAME?	4.0058e-250	1.2088e-247
Cluster-16104.42216	973.711	0	Inf	9.2474e-250	2.7832e-247
Cluster-16104.72835	967.87	0	Inf	3.9471e-248	1.1848e-245
Cluster-16104.39560	0	1035.33	#NAME?	1.814e-247	5.4304e-245
Cluster-16104.41333	1233.25	33.1213	5.2186	1.8731e-247	5.5925e-245
Cluster-16104.47268	964.592	0	Inf	5.8666e-247	1.747e-244
Cluster-16104.55964	0	1242.93	#NAME?	8.092e-247	2.4033e-244
Cluster-16104.32782	976.903	0.928676	10.039	7.7259e-246	2.2885e-243
Cluster-16104.40296	967.996	0	Inf	1.5088e-245	4.4575e-243
Cluster-16104.31438	1955.78	242.297	3.0129	3.6113e-245	1.0641e-242
Cluster-16104.48887	14329.1	8787.51	0.70542	3.6754e-245	1.0802e-242
Cluster-16104.50391	2812.74	6428.05	-1.1924	5.1577e-245	1.5119e-242
Cluster-16104.52521	2386.02	416.673	2.5176	7.8098e-245	2.2833e-242
Cluster-16104.45900	2158.44	5471.57	-1.342	1.9828e-244	5.782e-242
Cluster-16104.38855	334.219	2241.64	-2.7457	2.0587e-244	5.9879e-242
Cluster-16104.42093	1128.91	18.3086	5.9463	8.1989e-244	2.3786e-241
Cluster-16104.46757	8680.34	14209.6	-0.71104	5.9566e-243	1.7236e-240
Cluster-16104.51773	407.342	2400.96	-2.5593	1.0804e-242	3.1182e-240
Cluster-16104.54901	949.996	0	Inf	1.154e-242	3.3221e-240
Cluster-16104.49715	1259.2	0	Inf	6.1106e-242	1.7546e-239
Cluster-16104.53049	945.929	0	Inf	2.6536e-241	7.6005e-239
Cluster-16104.47099	751.715	3108.57	-2.048	4.535e-241	1.2956e-238
Cluster-16104.48233	12148.1	7131.51	0.76845	4.4621e-240	1.2716e-237
Cluster-16104.41198	0	1006.57	#NAME?	8.4163e-240	2.3923e-237
Cluster-16104.33872	565.763	2723.88	-2.2674	7.5103e-239	2.1294e-236
Cluster-16104.9131	4.61598	1055.28	-7.8368	1.6227e-238	4.5893e-236
Cluster-16104.45424	6211.16	2729.12	1.1864	1.6717e-237	4.716e-235
Cluster-16104.38026	928.567	0	Inf	1.2994e-236	3.6567e-234
Cluster-16104.63000	51.046	1333.26	-4.707	1.7921e-236	5.0304e-234
Cluster-16104.41328	28.7654	1229.06	-5.4171	4.3364e-236	1.2142e-233
Cluster-16104.39584	96.9794	1519.51	-3.9698	4.4335e-236	1.2383e-233
Cluster-16104.48656	2484.99	5883.94	-1.2435	9.0515e-236	2.5219e-233
Cluster-16104.54190	3264.49	6987.74	-1.098	1.2461e-235	3.4632e-233
Cluster-16104.50681	1235.42	43.6259	4.8237	2.6163e-235	7.2537e-233
Cluster-16104.52812	0	1535.15	#NAME?	2.3604e-234	6.528e-232
Cluster-16104.51613	80.2178	1446.48	-4.1725	2.771e-234	7.6447e-232
Cluster-16104.83955	0	983.446	#NAME?	1.3246e-233	3.6455e-231
Cluster-16104.55171	913.872	0	Inf	4.2134e-232	1.1568e-229
Cluster-16104.46577	3127.69	814.891	1.9404	7.1256e-232	1.9515e-229
Cluster-16104.48223	1074.38	17.2073	5.9643	7.7727e-232	2.1236e-229
Cluster-16104.64719	612.293	2780.2	-2.1829	7.8911e-232	2.1507e-229
Cluster-16104.51683	1138.99	3742.33	-1.7162	1.3143e-231	3.5736e-229
Cluster-16104.50691	1381.44	79.56	4.118	1.4219e-231	3.8568e-229
Cluster-16104.45927	0	1091.2	#NAME?	2.9178e-231	7.8949e-229
Cluster-16104.49075	9411.42	5108.52	0.88151	5.6835e-231	1.5342e-228
Cluster-16104.47853	4329.33	1519.93	1.5101	5.6146e-230	1.5119e-227
Cluster-16104.46548	2912.58	709.347	2.0377	1.2856e-229	3.4538e-227
Cluster-16104.53635	4.04855	1019.03	-7.9756	9.5545e-229	2.5607e-226
Cluster-16104.48715	142092	80399.7	0.82156	1.0179e-228	2.7216e-226
Cluster-16104.40533	2.30799	991.653	-8.7471	9.4601e-228	2.5233e-225
Cluster-16104.19238	130.999	1599.66	-3.6101	1.2958e-227	3.448e-225
Cluster-16104.41743	1175.57	36.639	5.0038	1.83e-227	4.8582e-225
Cluster-16104.55860	45.7494	1283.08	-4.8097	5.5488e-227	1.4696e-224
Cluster-16104.54673	1334.36	72.0795	4.2104	5.7569e-227	1.5211e-224
Cluster-16104.46787	3275.94	9873.01	-1.5916	2.1972e-226	5.7921e-224
Cluster-16104.37148	891.614	0	Inf	1.3752e-225	3.6166e-223
Cluster-16104.48387	3223.54	291.481	3.4672	2.2132e-225	5.8071e-223
Cluster-16104.67852	889.142	0	Inf	2.6769e-225	7.0075e-223
Cluster-16104.57175	888.404	0	Inf	5.7679e-225	1.5064e-222
Cluster-16104.71200	1106.98	25.9617	5.4141	7.8488e-224	2.0451e-221
Cluster-16104.48225	1130.17	14.9828	6.2371	1.1544e-223	3.001e-221
Cluster-16104.38224	882.43	0	Inf	2.0631e-223	5.3507e-221
Cluster-16104.52961	4663.74	8765.47	-0.91034	2.8531e-222	7.3828e-220
Cluster-16104.52795	6023.24	2691.95	1.1619	1.6821e-221	4.3426e-219
Cluster-16104.40046	0	937.124	#NAME?	3.6513e-221	9.405e-219
Cluster-16104.56965	1069.7	22.2664	5.5862	4.1624e-221	1.0697e-218
Cluster-16104.52353	5774.33	1798.2	1.6831	1.6564e-220	4.2471e-218
Cluster-16104.29003	872.119	0	Inf	5.0036e-220	1.28e-217
Cluster-16104.20788	110.066	1496.15	-3.7648	1.7613e-219	4.4957e-217
Cluster-16104.72193	876.22	0	Inf	1.9213e-219	4.8929e-217
Cluster-16104.39313	2.30799	958.559	-8.6981	5.6433e-219	1.4339e-216
Cluster-16104.47823	1728.23	21.999	6.2957	6.0946e-218	1.5451e-215
Cluster-16104.49995	870.559	0.464338	10.873	1.6498e-217	4.1732e-215
Cluster-16104.59798	861.63	0	Inf	1.9235e-217	4.8545e-215
Cluster-16104.52297	1680.54	189.72	3.147	1.9828e-217	4.9929e-215
Cluster-16104.41116	921.496	4.54614	7.6632	2.4105e-217	6.0564e-215
Cluster-16104.46556	2503.11	131.843	4.2468	2.6489e-217	6.6407e-215
Cluster-16104.47284	860.689	0	Inf	3.7256e-217	9.3192e-215
Cluster-16104.45885	919.023	4.57045	7.6516	4.5377e-217	1.1325e-214
Cluster-16104.51224	5032.36	9317.77	-0.88875	1.7805e-216	4.434e-214
Cluster-16104.32381	14.6473	1048.39	-6.1614	8.2959e-216	2.0614e-213
Cluster-16104.16407	871.684	0.880058	9.952	1.3329e-215	3.3047e-213
Cluster-16104.48348	2913.77	754.857	1.9486	1.709e-215	4.2279e-213
Cluster-16104.63737	199.284	1740.16	-3.1263	2.0087e-215	4.9584e-213
Cluster-16104.55884	974.562	11.8054	6.3672	6.5803e-215	1.6208e-212
Cluster-16104.48871	5787.86	11559.9	-0.99803	6.7521e-215	1.6595e-212
Cluster-16104.45433	4010.23	1392.37	1.5261	2.5003e-214	6.1316e-212
Cluster-16104.54163	1135.33	38.2776	4.8905	3.0547e-214	7.4749e-212
Cluster-16104.52605	1093.86	31.2371	5.13	3.3878e-213	8.2721e-211
Cluster-16104.44053	8.08753	992.633	-6.9394	6.8204e-213	1.6617e-210
Cluster-16104.51892	6036.42	2762.19	1.1279	4.6273e-212	1.125e-209
Cluster-16104.48677	15638.2	9238.71	0.75931	1.5578e-210	3.7791e-208
Cluster-16104.47948	2295.11	0	Inf	4.7424e-210	1.148e-207
Cluster-16104.49136	1038.81	3416.56	-1.7176	7.9175e-209	1.9125e-206
Cluster-16104.24101	404.286	2201.19	-2.4448	2.68e-208	6.4597e-206
Cluster-16104.46832	1377.08	103.978	3.7273	6.0633e-208	1.4583e-205
Cluster-16104.57957	1008.66	20.3847	5.6288	2.0383e-207	4.8919e-205
Cluster-16104.62350	61.3801	1256.68	-4.3557	1.3003e-206	3.114e-204
Cluster-16104.56903	26.7124	1160.41	-5.441	4.5172e-206	1.0795e-203
Cluster-16104.50648	139.129	1520.37	-3.4499	5.454e-206	1.3007e-203
Cluster-16104.33641	820.615	0	Inf	8.425e-206	2.0049e-203
Cluster-16104.29930	9.6153	982.34	-6.6747	1.3762e-205	3.2681e-203
Cluster-16104.28238	3.10734	919.139	-8.2085	1.7086e-205	4.049e-203
Cluster-16104.49172	443.296	2269.58	-2.3561	3.7682e-205	8.9108e-203
Cluster-16104.47089	6747.77	3326.26	1.0205	5.0066e-205	1.1815e-202
Cluster-16104.43809	1940.44	314.258	2.6264	5.1092e-205	1.2031e-202
Cluster-16104.38403	816.86	0	Inf	9.7786e-205	2.2979e-202
Cluster-16104.45288	18.2703	1034.01	-5.8226	1.5884e-204	3.7248e-202
Cluster-16104.31963	0	872.768	#NAME?	3.8362e-204	8.9773e-202
Cluster-16104.49791	1085.66	32.9486	5.0422	5.3656e-204	1.253e-201
Cluster-16104.54185	1211.5	65.5034	4.2091	1.8855e-203	4.3942e-201
Cluster-16104.54719	4.69648	926.145	-7.6235	6.382e-203	1.4842e-200
Cluster-16104.8514	36.4082	1130.78	-4.9569	2.2748e-202	5.2796e-200
Cluster-16104.51473	2266.82	5269.17	-1.2169	9.3296e-202	2.1608e-199
Cluster-16104.45995	3754.33	1296.04	1.5344	1.1944e-200	2.7607e-198
Cluster-16104.44263	7336.67	3787.79	0.95377	1.4167e-200	3.2677e-198
Cluster-16104.48198	9364.46	14878.2	-0.66793	1.6121e-200	3.7108e-198
Cluster-16104.34887	1221.64	70.9564	4.1057	8.0245e-200	1.8434e-197
Cluster-16104.64358	924.561	12.3208	6.2296	5.668e-199	1.2994e-196
Cluster-16104.34551	1.15399	868.389	-9.5556	1.0573e-198	2.4189e-196
Cluster-16104.59375	36.4696	1111.74	-4.93	1.5041e-198	3.4342e-196
Cluster-16104.40808	874.952	6.96507	6.9729	1.6364e-198	3.7286e-196
Cluster-16104.60244	796.224	0	Inf	1.7118e-198	3.8927e-196
Cluster-16104.79074	97.9302	1356.17	-3.7916	1.5355e-197	3.4847e-195
Cluster-16104.69774	791.202	0	Inf	2.5358e-197	5.7433e-195
Cluster-16104.42390	789.977	0	Inf	5.3559e-197	1.2106e-194
Cluster-16104.48742	260.844	1812.69	-2.7969	1.3322e-196	3.0052e-194
Cluster-16104.65992	104.935	1827.89	-4.1226	4.3381e-196	9.7661e-194
Cluster-16104.49896	0	842.09	#NAME?	4.975e-196	1.1178e-193
Cluster-16104.35188	2123.79	417.528	2.3467	6.3635e-196	1.4269e-193
Cluster-16104.33335	0	841.385	#NAME?	6.445e-196	1.4423e-193
Cluster-16104.41789	101.898	1361.61	-3.7401	8.9031e-196	1.9884e-193
Cluster-16104.56969	783.365	0	Inf	2.2356e-195	4.9831e-193
Cluster-16104.34107	866.014	7.23494	6.9033	5.1189e-195	1.1387e-192
Cluster-16104.51993	387.024	2096.79	-2.4377	1.0031e-194	2.2269e-192
Cluster-16104.71746	0	836.326	#NAME?	1.3348e-194	2.9577e-192
Cluster-16104.61329	1929.73	0	Inf	1.8771e-193	4.1511e-191
Cluster-16104.48312	3337.53	6692.82	-1.0038	2.3801e-193	5.2532e-191
Cluster-16104.50241	3970.76	1458.93	1.4445	2.4954e-193	5.4967e-191
Cluster-16104.56099	3270.25	1036.95	1.657	6.0822e-193	1.3372e-190
Cluster-16104.49822	2452.86	4.0575	9.2397	9.8918e-193	2.1705e-190
Cluster-16104.28710	0	828.237	#NAME?	1.586e-192	3.4732e-190
Cluster-16104.39684	809.353	0	Inf	2.0857e-192	4.5587e-190
Cluster-16104.50492	923.19	0	Inf	2.5164e-192	5.4894e-190
Cluster-16104.49225	2252.97	5167.99	-1.1978	7.8017e-192	1.6986e-189
Cluster-16104.48833	1045.63	38.4964	4.7635	2.1853e-191	4.7486e-189
Cluster-16104.49351	1312.94	106.934	3.618	2.941e-191	6.3785e-189
Cluster-16104.44132	765.653	0	Inf	2.9796e-190	6.4498e-188
Cluster-16104.43781	3843.65	1403.39	1.4536	4.1892e-190	9.0507e-188
Cluster-16104.44199	254.894	1758.24	-2.7862	6.1991e-190	1.3368e-187
Cluster-16104.38360	0	1160.07	#NAME?	8.2332e-190	1.772e-187
Cluster-16104.54199	894.003	13.1498	6.0872	1.0286e-189	2.2095e-187
Cluster-16104.50277	2320.92	5238.32	-1.1744	1.44e-188	3.0874e-186
Cluster-16104.47548	759.164	0	Inf	1.6399e-188	3.5094e-186
Cluster-16104.41694	806.271	3.52023	7.8394	1.86e-188	3.9728e-186
Cluster-16104.43262	2554.05	5601.78	-1.1331	2.0039e-188	4.272e-186
Cluster-16104.47455	1727.68	261.019	2.7266	2.3907e-188	5.087e-186
Cluster-16104.64506	780.229	1.39301	9.1295	2.4585e-188	5.2213e-186
Cluster-16104.58936	1694.73	247.386	2.7762	2.857e-188	6.0564e-186
Cluster-16104.60741	900.501	15.2259	5.8861	4.7031e-188	9.951e-186
Cluster-16104.45009	1149.59	11.6838	6.6205	1.5186e-187	3.2071e-185
Cluster-16104.19705	783.024	1.76012	8.7972	2.6531e-187	5.5924e-185
Cluster-16104.84386	0	807.578	#NAME?	4.983e-187	1.0484e-184
Cluster-16104.33247	752.386	0	Inf	3.7589e-186	7.8939e-184
Cluster-16104.42522	0	803.18	#NAME?	6.443e-186	1.3505e-183
Cluster-16104.57846	757.839	0.464338	10.673	9.7297e-186	2.0357e-183
Cluster-16104.56528	0	856.47	#NAME?	1.5959e-185	3.3328e-183
Cluster-16104.48513	13733.3	19527.9	-0.50787	3.1188e-185	6.5011e-183
Cluster-16104.48660	748.498	0	Inf	3.7338e-185	7.7687e-183
Cluster-16104.25362	0	799.611	#NAME?	5.5269e-185	1.1478e-182
Cluster-16104.52642	853.475	9.7511	6.4516	5.5467e-185	1.1498e-182
Cluster-16104.30227	1047.11	0	Inf	1.1141e-184	2.3052e-182
Cluster-16104.67747	0	798.486	#NAME?	1.1445e-184	2.3637e-182
Cluster-16104.44742	1446.91	0	Inf	1.5381e-184	3.1709e-182
Cluster-16104.80140	0	792.155	#NAME?	5.0545e-183	1.0401e-180
Cluster-16104.62144	3587.74	1278.46	1.4887	7.5538e-183	1.5516e-180
Cluster-16104.48444	1968.84	379.205	2.3763	8.4832e-183	1.7393e-180
Cluster-16104.44373	738.041	0	Inf	2.429e-182	4.9711e-180
Cluster-16104.85103	0	788.885	#NAME?	2.8225e-182	5.7661e-180
Cluster-16104.41330	784.278	3.52023	7.7996	4.5629e-182	9.3045e-180
Cluster-16104.64815	735.875	0	Inf	9.7068e-182	1.9758e-179
Cluster-16104.52479	563.574	2969.16	-2.3974	1.5439e-181	3.137e-179
Cluster-16104.45062	4826.34	2098.27	1.2017	1.703e-181	3.4538e-179
Cluster-16104.58358	0	838.407	#NAME?	2.0667e-181	4.184e-179
Cluster-16104.82972	151.507	1660.26	-3.454	2.3864e-181	4.8225e-179
Cluster-16104.52374	2454.15	5359.85	-1.127	8.1224e-181	1.6385e-178
Cluster-16104.44895	0	783.454	#NAME?	8.9235e-181	1.7969e-178
Cluster-16104.50924	6435.75	10581.3	-0.71734	9.8081e-181	1.9715e-178
Cluster-16104.51312	0	783.082	#NAME?	1.4011e-180	2.8112e-178
Cluster-16104.56853	727.443	0	Inf	1.6352e-179	3.2751e-177
Cluster-16104.49067	816.273	8.1393	6.648	2.3503e-179	4.699e-177
Cluster-16104.52408	3.03641	818.357	-8.0742	3.2859e-179	6.5579e-177
Cluster-16104.80205	77.6357	1284.2	-4.048	3.4863e-179	6.9456e-177
Cluster-16104.59023	1015.55	3158.92	-1.6372	1.2888e-178	2.563e-176
Cluster-16104.48938	1374.9	8.35809	7.3619	2.7323e-178	5.4242e-176
Cluster-16104.52405	2202.14	71.8995	4.9368	1.077e-177	2.1343e-175
Cluster-16104.52392	1.01214	785.608	-9.6003	3.0392e-177	6.0122e-175
Cluster-16104.66635	1.15399	785.268	-9.4104	3.2656e-177	6.4489e-175
Cluster-16104.10762	0	3468.39	#NAME?	6.0795e-177	1.1985e-174
Cluster-16104.16685	715.264	0	Inf	2.554e-176	5.0259e-174
Cluster-16104.47541	447.992	2110.39	-2.236	2.6144e-176	5.1358e-174
Cluster-16104.48508	5668.03	9547.08	-0.75221	4.1648e-176	8.1673e-174
Cluster-16104.65375	0	764.093	#NAME?	1.0362e-175	2.0285e-173
Cluster-16104.51317	713.443	0	Inf	1.0667e-175	2.0846e-173
Cluster-16104.48007	12169.8	6665.23	0.86858	1.7134e-175	3.3426e-173
Cluster-16104.48861	724.567	2634.63	-1.8624	1.7621e-175	3.4315e-173
Cluster-16104.58876	712.412	0	Inf	2.9061e-175	5.6497e-173
Cluster-16104.55902	4851.08	2155.97	1.17	3.7375e-175	7.2535e-173
Cluster-16104.28143	1089.08	13.5898	6.3244	5.6821e-175	1.1008e-172
Cluster-16104.48360	7353.52	12175.7	-0.72749	6.1202e-175	1.1837e-172
Cluster-16104.62888	970.74	26.815	5.178	9.3473e-175	1.8047e-172
Cluster-16104.51051	1963.58	99.9229	4.2965	9.6741e-175	1.8646e-172
Cluster-16104.48213	8462.77	4855.95	0.80138	1.024e-174	1.9703e-172
Cluster-16104.57299	0	758.324	#NAME?	3.2806e-174	6.3015e-172
Cluster-16104.48442	15576.5	21527	-0.46678	5.0912e-174	9.7628e-172
Cluster-16104.77285	0	756.98	#NAME?	7.312e-174	1.3998e-171
Cluster-16104.69649	857.221	0	Inf	8.6021e-174	1.6439e-171
Cluster-16104.44636	2149.53	491.441	2.1289	8.9209e-174	1.702e-171
Cluster-16104.61463	0	847.842	#NAME?	9.501e-174	1.8096e-171
Cluster-16104.76385	703.138	0	Inf	5.3559e-173	1.0184e-170
Cluster-16104.68770	180.314	1481.83	-3.0388	1.0135e-172	1.9239e-170
Cluster-16104.45779	0	879.862	#NAME?	1.0274e-172	1.9469e-170
Cluster-16104.70461	702.371	0	Inf	1.8528e-172	3.5052e-170
Cluster-16104.49328	18279.5	28699.9	-0.65082	2.2309e-172	4.2133e-170
Cluster-16104.54200	5.41533	812.075	-7.2284	2.5275e-172	4.7655e-170
Cluster-16104.51126	1813.32	333.959	2.4409	2.9157e-172	5.4882e-170
Cluster-16104.60230	0	1172.1	#NAME?	3.7598e-172	7.0653e-170
Cluster-16104.50201	0	1436.49	#NAME?	1.1458e-171	2.1496e-169
Cluster-16104.78275	699.548	0	Inf	1.2658e-171	2.3707e-169
Cluster-16104.39865	705.881	0.464338	10.57	1.4429e-171	2.6979e-169
Cluster-16104.60189	809.027	11.0226	6.1977	1.9251e-171	3.5935e-169
Cluster-16104.43206	855.818	0	Inf	2.2751e-171	4.2399e-169
Cluster-16104.10164	0	1403.45	#NAME?	2.6867e-171	4.9988e-169
Cluster-16104.35596	716.422	0.440029	10.669	9.0801e-171	1.6866e-168
Cluster-16104.18056	953.591	2994.2	-1.6507	2.1066e-170	3.9064e-168
Cluster-16104.47051	1098.46	9.14091	6.9089	3.9769e-170	7.3626e-168
Cluster-16104.41657	0	897.436	#NAME?	1.0236e-169	1.8919e-167
Cluster-16104.42853	691.144	0	Inf	1.2417e-169	2.2913e-167
Cluster-16104.24073	698.493	0.440029	10.632	2.3075e-169	4.2509e-167
Cluster-16104.46041	1577.7	239.074	2.7223	5.9077e-169	1.0866e-166
Cluster-16104.49514	1080.22	3704.25	-1.7779	1.1385e-168	2.0906e-166
Cluster-16104.46951	17238.6	29329.7	-0.76672	3.4621e-168	6.3469e-166
Cluster-16104.66441	0	734.832	#NAME?	4.0854e-168	7.4775e-166
Cluster-16104.37403	685.516	0	Inf	4.1082e-168	7.507e-166
Cluster-16104.35183	685.922	0	Inf	4.9831e-168	9.0909e-166
Cluster-16104.79066	685.364	0	Inf	5.0868e-168	9.265e-166
Cluster-16104.57839	209.103	1629.22	-2.9619	5.9586e-168	1.0835e-165
Cluster-16104.65093	1279.32	0	Inf	7.4667e-168	1.3556e-165
Cluster-16104.46917	681.76	0	Inf	4.4652e-167	8.0935e-165
Cluster-16104.54861	680.9	0	Inf	6.9878e-167	1.2646e-164
Cluster-16104.51234	681.864	0	Inf	8.3011e-167	1.4998e-164
Cluster-16104.51573	730.573	0	Inf	1.3446e-166	2.4255e-164
Cluster-16104.56835	677.357	0	Inf	7.0626e-166	1.272e-163
Cluster-16104.48690	2382.41	640.197	1.8958	1.1796e-165	2.121e-163
Cluster-16104.58404	729.509	3.96026	7.5252	1.5505e-165	2.7835e-163
Cluster-16104.38052	1237.75	3418.22	-1.4655	4.1339e-165	7.4095e-163
Cluster-16104.55248	776.829	9.92373	6.2906	1.0808e-164	1.9342e-162
Cluster-16104.59371	1471.19	205.515	2.8397	1.1529e-164	2.06e-162
Cluster-16104.49094	6398.37	10311.1	-0.68842	1.3043e-164	2.3267e-162
Cluster-16104.39924	3651.15	1410.08	1.3726	1.3348e-164	2.3774e-162
Cluster-16104.39641	29.5265	932.186	-4.9805	2.5447e-164	4.5251e-162
Cluster-16104.56294	0	719.366	#NAME?	3.0097e-164	5.3435e-162
Cluster-16104.62305	670.939	0	Inf	3.5315e-164	6.26e-162
Cluster-16104.47800	872.687	25.3952	5.1028	7.1665e-164	1.2684e-161
Cluster-16104.33966	889.236	28.2323	4.9771	8.1647e-164	1.4427e-161
Cluster-16104.42916	670.111	0	Inf	1.0479e-163	1.8488e-161
Cluster-16104.54451	1419.2	29.7955	5.5738	1.3755e-163	2.423e-161
Cluster-16104.52955	2049.58	473.305	2.1145	5.2789e-163	9.2845e-161
Cluster-16104.50230	4404.92	1605.81	1.4558	5.7428e-163	1.0085e-160
Cluster-16104.61969	847.924	22.2664	5.251	1.1781e-162	2.0655e-160
Cluster-16104.49723	3656.24	71.1022	5.6843	1.2142e-162	2.1256e-160
Cluster-16104.52018	0	2076.63	#NAME?	6.9115e-162	1.208e-159
Cluster-16104.65009	861.582	24.8579	5.1152	9.0442e-162	1.5783e-159
Cluster-16104.49622	2748.67	862.081	1.6728	1.0359e-161	1.805e-159
Cluster-16104.47824	1987.06	369.283	2.4278	1.2919e-161	2.2476e-159
Cluster-16104.59181	750.055	8.26085	6.5046	1.6988e-161	2.9509e-159
Cluster-16104.50327	1390.08	3623.61	-1.3823	1.8227e-161	3.1612e-159
Cluster-16104.53951	662.643	0	Inf	1.9514e-161	3.3792e-159
Cluster-16104.65182	4.55462	764.098	-7.3903	2.125e-161	3.6743e-159
Cluster-16104.50789	3128.35	390.443	3.0022	3.0184e-161	5.211e-159
Cluster-16104.69771	0	707.169	#NAME?	3.9714e-161	6.8458e-159
Cluster-16104.41841	752.305	0	Inf	4.3464e-161	7.4807e-159
Cluster-16104.57633	0	706.853	#NAME?	4.4507e-161	7.6485e-159
Cluster-16104.46484	1706.58	312.333	2.45	4.9131e-161	8.4302e-159
Cluster-16104.61123	3.46198	746.426	-7.7523	5.9397e-161	1.0176e-158
Cluster-16104.45041	659.787	0	Inf	6.9063e-161	1.1814e-158
Cluster-16104.35996	0	706.116	#NAME?	7.9036e-161	1.35e-158
Cluster-16104.43732	233.152	1549.82	-2.7328	8.5391e-161	1.4563e-158
Cluster-16104.45307	890.428	2815.62	-1.6609	2.9402e-160	5.0068e-158
Cluster-16104.54854	1592.04	266.202	2.5803	5.1623e-160	8.7777e-158
Cluster-16104.50812	4232.05	10063.8	-1.2498	5.6063e-160	9.5182e-158
Cluster-16104.46499	695.986	0	Inf	5.759e-160	9.7626e-158
Cluster-16104.50227	2272.47	239.871	3.2439	5.8657e-160	9.9287e-158
Cluster-16104.38141	655.96	0	Inf	7.5737e-160	1.28e-157
Cluster-16104.51808	992.784	2978.1	-1.5848	8.2488e-160	1.3921e-157
Cluster-16104.8081	9.81852	797.192	-6.3433	8.3166e-160	1.4014e-157
Cluster-16104.54896	670.801	0.928676	9.4965	1.1981e-159	2.0159e-157
Cluster-16104.56074	365.428	1835.36	-2.3284	1.7085e-159	2.8704e-157
Cluster-16104.77466	263.781	1614.53	-2.6137	2.6113e-159	4.3806e-157
Cluster-16104.66162	379.173	1864.4	-2.2978	4.5363e-159	7.5984e-157
Cluster-16104.43071	2.88499	732.54	-7.9882	8.6182e-159	1.4414e-156
Cluster-16104.34585	119.128	1238.37	-3.3779	1.0354e-158	1.7291e-156
Cluster-16104.81840	0	697.61	#NAME?	1.1923e-158	1.9883e-156
Cluster-16104.58639	651.245	0	Inf	2.1235e-158	3.5359e-156
Cluster-16104.52373	1629.53	287.88	2.5009	3.7624e-158	6.2556e-156
Cluster-16104.83685	1.08307	710.859	-9.3583	4.9978e-158	8.2974e-156
Cluster-16104.41317	896.32	34.8789	4.6836	1.0526e-157	1.7449e-155
Cluster-16104.83069	0	1233.79	#NAME?	1.205e-157	1.9946e-155
Cluster-16104.47611	1771.93	352.608	2.3292	1.3013e-157	2.151e-155
Cluster-16104.48890	6318.19	3359.54	0.91125	1.322e-157	2.1819e-155
Cluster-16104.63923	129.945	1274.34	-3.2938	1.5262e-157	2.5152e-155
Cluster-16104.43882	0	693.21	#NAME?	1.6197e-157	2.6654e-155
Cluster-16104.46756	1199.37	118.207	3.3429	3.1504e-157	5.1768e-155
Cluster-16104.49099	16190.4	21900.3	-0.43582	4.3166e-157	7.0828e-155
Cluster-16104.34491	645.404	0	Inf	7.2891e-157	1.1943e-154
Cluster-16104.51384	645.881	0	Inf	8.6225e-157	1.4107e-154
Cluster-16104.47600	2.88499	723.917	-7.9711	1.06e-156	1.7317e-154
Cluster-16104.46638	7797.37	4175.08	0.90118	1.2046e-156	1.9651e-154
Cluster-16104.19020	0	689.714	#NAME?	1.2921e-156	2.1047e-154
Cluster-16104.63163	2033.5	487.335	2.061	1.5044e-156	2.4471e-154
Cluster-16104.50096	984.394	56.1194	4.1327	1.8942e-156	3.0767e-154
Cluster-16104.65091	774.176	14.1271	5.7761	1.9524e-156	3.1666e-154
Cluster-16104.43991	1608.25	170.687	3.2361	6.8421e-156	1.1081e-153
Cluster-16104.47388	3739.94	1516.19	1.3026	7.9788e-156	1.2904e-153
Cluster-16104.49800	1271.97	146.116	3.1219	8.7112e-156	1.4068e-153
Cluster-16104.57094	983.575	2.32169	8.7267	1.0674e-155	1.7213e-153
Cluster-16104.47274	1492.66	233.57	2.676	1.1761e-155	1.8939e-153
Cluster-16104.66518	887.585	34.9761	4.6654	1.4663e-155	2.3579e-153
Cluster-16104.44074	639.534	0	Inf	4.0846e-155	6.5587e-153
Cluster-16104.75324	637.558	0	Inf	6.6354e-155	1.0639e-152
Cluster-16104.77282	820.757	22.5606	5.1851	6.8312e-155	1.0938e-152
Cluster-16104.48170	0	681.752	#NAME?	1.0465e-154	1.6732e-152
Cluster-16104.54831	753.2	2.68879	8.1299	1.0952e-154	1.7487e-152
Cluster-16104.78867	637.732	0	Inf	1.1961e-154	1.907e-152
Cluster-16104.47812	8142.57	4797.7	0.76314	1.4416e-154	2.2951e-152
Cluster-16104.55947	135.147	2323.02	-4.1034	1.6023e-154	2.5474e-152
Cluster-16104.65318	499.867	2080.46	-2.0573	2.0526e-154	3.2588e-152
Cluster-16104.61818	1371.78	94.0517	3.8664	2.9453e-154	4.6694e-152
Cluster-16104.81709	0	815.491	#NAME?	3.072e-154	4.8634e-152
Cluster-16104.51150	1000.86	63.2814	3.9833	3.1063e-154	4.9108e-152
Cluster-16104.47147	9361.12	15199	-0.69923	5.7531e-154	9.0825e-152
Cluster-16104.62452	1419.24	4406.47	-1.6345	6.3958e-154	1.0083e-151
Cluster-16104.30731	635.051	0	Inf	7.5796e-154	1.1933e-151
Cluster-16104.63317	2168.38	566.258	1.9371	9.2675e-154	1.4569e-151
Cluster-16104.48331	13728.1	9343.43	0.55511	1.0292e-153	1.6157e-151
Cluster-16104.71686	810.555	21.802	5.2164	1.8197e-153	2.8528e-151
Cluster-16104.46224	1374.43	25.3491	5.7608	2.2287e-153	3.4891e-151
Cluster-16104.52712	632.681	0	Inf	2.6679e-153	4.1708e-151
Cluster-16104.48051	14202.4	7459.37	0.929	3.9821e-153	6.2169e-151
Cluster-16104.35961	1634.58	3925.92	-1.2641	4.1666e-153	6.4958e-151
Cluster-16104.50211	743.438	11.2438	6.047	5.9407e-153	9.2489e-151
Cluster-16104.56130	2267.76	623.697	1.8623	6.0076e-153	9.3401e-151
Cluster-16104.45907	11.5399	776.044	-6.0714	1.2728e-152	1.9762e-150
Cluster-16104.39540	655.464	1.80873	8.5014	1.4932e-152	2.3151e-150
Cluster-16104.47856	634.493	2310.6	-1.8646	1.9242e-152	2.9793e-150
Cluster-16104.48972	11240.3	7306.08	0.62151	2.9798e-152	4.6073e-150
Cluster-16104.49870	2013.58	489.972	2.039	2.9907e-152	4.6179e-150
Cluster-16104.33261	627.446	0	Inf	3.8836e-152	5.9883e-150
Cluster-16104.71343	806.687	22.1691	5.1854	4.8345e-152	7.4443e-150
Cluster-16104.45688	8444.42	2983.78	1.5009	5.8929e-152	9.0617e-150
Cluster-16104.45012	1208.83	130.79	3.2083	6.5099e-152	9.9968e-150
Cluster-16104.10817	12.3489	784.356	-5.9891	8.0467e-152	1.234e-149
Cluster-16104.48244	138.297	1264.78	-3.193	9.4689e-152	1.4501e-149
Cluster-16104.56911	0	670.33	#NAME?	1.0937e-151	1.6727e-149
Cluster-16104.25764	632.913	0.440029	10.49	2.4214e-151	3.6983e-149
Cluster-16104.35453	624.967	0	Inf	2.6929e-151	4.1072e-149
Cluster-16104.74408	624.542	0	Inf	3.0942e-151	4.7129e-149
Cluster-16104.46821	6085.71	3237.39	0.91059	6.2119e-151	9.449e-149
Cluster-16104.37806	741.707	12.3427	5.9091	7.4478e-151	1.1314e-148
Cluster-16104.54237	0	666.275	#NAME?	1.0546e-150	1.5999e-148
Cluster-16104.41529	621.099	0	Inf	1.812e-150	2.7451e-148
Cluster-16104.71006	0	664.79	#NAME?	1.9872e-150	3.0065e-148
Cluster-16104.51726	1335.56	0	Inf	2.0621e-150	3.1156e-148
Cluster-16104.47590	1.73099	686.439	-8.6314	3.9374e-150	5.941e-148
Cluster-16104.51612	619.642	0	Inf	5.5424e-150	8.3516e-148
Cluster-16104.54387	1866.16	4233.96	-1.1819	1.1539e-149	1.7365e-147
Cluster-16104.64361	1692.53	224.405	2.915	2.0509e-149	3.0821e-147
Cluster-16104.56048	614.52	0	Inf	1.2491e-148	1.8748e-146
Cluster-16104.45122	5066.62	2491.59	1.024	1.7956e-148	2.6914e-146
Cluster-16104.49468	721.862	0	Inf	2.5143e-148	3.7635e-146
Cluster-16104.37553	104.542	1143.68	-3.4515	3.0085e-148	4.4973e-146
Cluster-16104.48116	778.092	20.4309	5.2511	3.9318e-148	5.8697e-146
Cluster-16104.50041	4763.02	2274.84	1.0661	4.1034e-148	6.1177e-146
Cluster-16104.41232	612.141	0	Inf	5.1509e-148	7.6693e-146
Cluster-16104.62676	612.893	0	Inf	6.524e-148	9.7008e-146
Cluster-16104.49710	1382.39	203.509	2.764	6.9227e-148	1.028e-145
Cluster-16104.61103	471.101	2118.34	-2.1688	1.0129e-147	1.5022e-145
Cluster-16104.51090	5935.21	9500.53	-0.67871	2.4041e-147	3.5606e-145
Cluster-16104.44997	637.288	1.76012	8.5001	2.8511e-147	4.2171e-145
Cluster-16104.48269	7700.64	4521	0.76834	5.128e-147	7.575e-145
Cluster-16104.70316	609.492	0	Inf	6.0604e-147	8.9407e-145
Cluster-16104.41698	1875.78	435.176	2.1078	8.3009e-147	1.223e-144
Cluster-16104.47950	5438.1	8884.08	-0.70812	1.0793e-146	1.588e-144
Cluster-16104.37868	0	755.779	#NAME?	1.955e-146	2.8728e-144
Cluster-16104.51882	1744.82	371.406	2.232	2.0669e-146	3.0333e-144
Cluster-16104.39246	637.477	2.29738	8.1162	3.2492e-146	4.7622e-144
Cluster-16104.63219	1248.06	154.698	3.0122	3.3914e-146	4.9641e-144
Cluster-16104.45928	779.359	21.2162	5.1991	3.6673e-146	5.3611e-144
Cluster-16104.48809	1861.86	431.213	2.1103	3.9897e-146	5.8248e-144
Cluster-16104.46822	837.712	32.5815	4.6843	4.3655e-146	6.3652e-144
Cluster-16104.29925	281.2	1581.94	-2.492	5.7904e-146	8.4319e-144
Cluster-16104.42888	385.146	1793.46	-2.2193	1.2454e-145	1.8112e-143
Cluster-16104.39281	0	879.692	#NAME?	2.4168e-145	3.5102e-143
Cluster-16104.58584	0	648.037	#NAME?	2.565e-145	3.7207e-143
Cluster-16104.31928	0	644.576	#NAME?	2.605e-145	3.7738e-143
Cluster-16104.47373	0	644.279	#NAME?	3.5437e-145	5.1271e-143
Cluster-16104.85104	0	643.598	#NAME?	4.5178e-145	6.528e-143
Cluster-16104.46002	14.3731	770.861	-5.745	5.0688e-145	7.3148e-143
Cluster-16104.46024	0	642.91	#NAME?	7.8162e-145	1.1265e-142
Cluster-16104.77568	600.705	0	Inf	9.9e-145	1.425e-142
Cluster-16104.36996	599.683	0	Inf	2.228e-144	3.203e-142
Cluster-16104.50860	3023.95	1113.33	1.4416	2.6405e-144	3.7911e-142
Cluster-16104.67541	606.281	0.464338	10.351	3.0283e-144	4.3424e-142
Cluster-16104.55963	1446.02	239.536	2.5938	4.8715e-144	6.9764e-142
Cluster-16104.50426	840.375	34.6844	4.5987	5.0618e-144	7.2398e-142
Cluster-16104.80392	597.02	0	Inf	1.0014e-143	1.4305e-141
Cluster-16104.52737	0	637.902	#NAME?	1.2774e-143	1.8223e-141
Cluster-16104.49797	1481.41	3615.32	-1.2872	1.2909e-143	1.8393e-141
Cluster-16104.60132	994.114	5.37758	7.5303	1.3185e-143	1.8763e-141
Cluster-16104.48118	595.673	0	Inf	1.5511e-143	2.2045e-141
Cluster-16104.42415	3145.47	5911.43	-0.91023	1.5982e-143	2.2685e-141
Cluster-16104.49117	2774.7	6564.11	-1.2423	1.706e-143	2.4185e-141
Cluster-16104.48072	594.642	0	Inf	4.102e-143	5.8079e-141
Cluster-16104.55481	697.717	2.27307	8.2619	4.1719e-143	5.8994e-141
Cluster-16104.64869	593.597	0	Inf	4.1881e-143	5.915e-141
Cluster-16104.28707	0	636.064	#NAME?	4.4996e-143	6.347e-141
Cluster-16104.48621	872.961	2649.54	-1.6018	6.1052e-143	8.6009e-141
Cluster-16104.52388	880.136	45.07	4.2875	8.437e-143	1.1871e-140
Cluster-16104.38702	678.662	7.92052	6.421	1.0429e-142	1.4656e-140
Cluster-16104.64941	0	634.35	#NAME?	1.3706e-142	1.9237e-140
Cluster-16104.49143	174.099	1309.77	-2.9113	2.0592e-142	2.8865e-140
Cluster-16104.44792	2164.61	604.706	1.8398	2.1246e-142	2.9745e-140
Cluster-16104.48272	6183.06	3379.77	0.87139	2.1394e-142	2.9915e-140
Cluster-16104.60669	688.797	9.50801	6.1788	2.597e-142	3.6268e-140
Cluster-16104.40011	590.631	0	Inf	2.851e-142	3.9766e-140
Cluster-16104.55932	604.8	2641.08	-2.1266	3.4471e-142	4.8022e-140
Cluster-16104.77428	545.142	2083.08	-1.934	7.1975e-142	1.0014e-139
Cluster-16104.58315	2166.51	607.545	1.8343	7.5105e-142	1.0437e-139
Cluster-16104.49338	3778.38	7066	-0.90312	8.4187e-142	1.1685e-139
Cluster-16104.49467	3417.07	810.768	2.0754	1.1464e-141	1.5892e-139
Cluster-16104.41027	1935.67	4242.3	-1.132	3.47e-141	4.8043e-139
Cluster-16104.15121	29.607	837.174	-4.8215	3.9849e-141	5.5105e-139
Cluster-16104.49227	2471.51	786.632	1.6516	5.3865e-141	7.4394e-139
Cluster-16104.49911	11316.1	21801.7	-0.94607	5.465e-141	7.53e-139
Cluster-16104.51692	6142.02	3363.38	0.8688	5.4654e-141	7.53e-139
Cluster-16104.46852	5384.36	2632.67	1.0323	7.3851e-141	1.0162e-138
Cluster-16104.60470	0	626.51	#NAME?	1.0072e-140	1.3843e-138
Cluster-16104.50367	4028.3	7016.64	-0.80061	1.1017e-140	1.5123e-138
Cluster-16104.59804	585.258	0	Inf	1.2865e-140	1.7638e-138
Cluster-16104.51611	713.15	14.0542	5.6651	1.4972e-140	2.0502e-138
Cluster-16104.27748	0	625.188	#NAME?	2.4083e-140	3.2938e-138
Cluster-16104.50931	6204.56	3419.49	0.85955	2.4527e-140	3.3504e-138
Cluster-16104.52566	583.385	0	Inf	3.8003e-140	5.1851e-138
Cluster-16104.61549	0	655.761	#NAME?	4.1238e-140	5.6197e-138
Cluster-16104.32588	719.577	15.277	5.5577	5.973e-140	8.1298e-138
Cluster-16104.54816	45.0441	895.547	-4.3134	9.5589e-140	1.2995e-137
Cluster-16104.63686	582.07	0	Inf	1.0981e-139	1.4909e-137
Cluster-16104.57202	1775.93	405.533	2.1307	1.7164e-139	2.3277e-137
Cluster-16104.38271	203.262	1362.84	-2.7452	3.3623e-139	4.5544e-137
Cluster-16104.52110	809.472	32.1926	4.6522	4.3888e-139	5.9376e-137
Cluster-16104.64752	971.161	73.5941	3.722	4.4912e-139	6.0689e-137
Cluster-16104.48236	580.036	0	Inf	4.69e-139	6.3299e-137
Cluster-16104.58372	154.614	1243.46	-3.0076	6.1595e-139	8.3033e-137
Cluster-16104.58542	578.405	0	Inf	7.9459e-139	1.0699e-136
Cluster-16104.53321	789.551	29.0613	4.7639	1.2372e-138	1.6638e-136
Cluster-16104.55049	0	617.051	#NAME?	2.381e-138	3.1982e-136
Cluster-16104.11943	575.974	0	Inf	2.3956e-138	3.214e-136
Cluster-16104.23414	3.32013	656.162	-7.6267	2.5782e-138	3.4549e-136
Cluster-16104.13313	22.0965	786.235	-5.1531	3.2054e-138	4.2902e-136
Cluster-16104.53136	2138.92	488.922	2.1292	3.5729e-138	4.7764e-136
Cluster-16104.48396	20836.5	10359.5	1.0082	4.4446e-138	5.9347e-136
Cluster-16104.44192	574.092	0	Inf	8.2965e-138	1.1065e-135
Cluster-16104.36290	573.151	0	Inf	1.5436e-137	2.0562e-135
Cluster-16104.46679	651.921	7.30786	6.4791	1.7484e-137	2.3263e-135
Cluster-16104.49313	8061.08	4901.83	0.71765	2.2918e-137	3.0457e-135
Cluster-16104.22034	579.285	0.440029	10.362	4.5368e-137	6.0221e-135
Cluster-16104.55284	586.341	0.880058	9.3799	5.0873e-137	6.7448e-135
Cluster-16104.51413	2762.99	869.408	1.6681	5.5712e-137	7.3777e-135
Cluster-16104.32297	0	610.304	#NAME?	1.1675e-136	1.5443e-134
Cluster-16104.65998	184.079	1305.33	-2.826	1.6539e-136	2.185e-134
Cluster-16104.43097	569.528	0	Inf	1.7636e-136	2.3273e-134
Cluster-16104.8681	0	608.642	#NAME?	3.1379e-136	4.136e-134
Cluster-16104.35774	0	608.442	#NAME?	4.1123e-136	5.4139e-134
Cluster-16104.44181	670.83	10.4367	6.0062	5.1779e-136	6.8088e-134
Cluster-16104.54360	2709.94	954.139	1.506	8.2327e-136	1.0813e-133
Cluster-16104.18256	393.262	1749.82	-2.1536	1.1983e-135	1.5721e-133
Cluster-16104.43494	0	605.561	#NAME?	1.8783e-135	2.4614e-133
Cluster-16104.48872	7225.46	4262.43	0.76141	2.4227e-135	3.171e-133
Cluster-16104.49294	854.828	46.5141	4.1999	2.8185e-135	3.6848e-133
Cluster-16104.50188	2207.43	656.719	1.749	2.8439e-135	3.7136e-133
Cluster-16104.29070	8.38081	689.278	-6.3619	3.8923e-135	5.0768e-133
Cluster-16104.65206	77.4747	995.516	-3.6836	5.9383e-135	7.7364e-133
Cluster-16104.40845	8740.36	12734.7	-0.543	6.3852e-135	8.3091e-133
Cluster-16104.59991	562.188	0	Inf	1.0706e-134	1.3916e-132
Cluster-16104.48289	8572.68	5343.26	0.68203	1.1432e-134	1.4842e-132
Cluster-16104.43435	969.676	78.0941	3.6342	1.2401e-134	1.6082e-132
Cluster-16104.11271	0	601.623	#NAME?	2.0512e-134	2.6569e-132
Cluster-16104.31379	629.422	5.89054	6.7395	2.7614e-134	3.5727e-132
Cluster-16104.69686	615.532	4.47322	7.1044	3.4936e-134	4.5149e-132
Cluster-16104.44856	607	3.59316	7.4003	3.5499e-134	4.5824e-132
Cluster-16104.88212	190.416	1305.25	-2.7771	5.044e-134	6.5036e-132
Cluster-16104.51053	0	598.526	#NAME?	9.1332e-134	1.1763e-131
Cluster-16104.51830	12.9872	709.201	-5.771	9.2238e-134	1.1866e-131
Cluster-16104.64426	556.521	0	Inf	6.0315e-133	7.7501e-131
Cluster-16104.35006	838.569	0	Inf	6.0861e-133	7.8114e-131
Cluster-16104.47172	3624.06	1572.4	1.2046	9.2041e-133	1.18e-130
Cluster-16104.9338	12.9968	708.44	-5.7684	1.3261e-132	1.6982e-130
Cluster-16104.49454	552.734	0	Inf	3.2743e-132	4.1882e-130
Cluster-16104.32862	552.714	0	Inf	4.5098e-132	5.7619e-130
Cluster-16104.27253	680.974	13.6409	5.6416	5.5453e-132	7.0769e-130
Cluster-16104.63633	1844.75	469.269	1.9749	8.2715e-132	1.0544e-129
Cluster-16104.53953	953.217	77.2626	3.625	1.0176e-131	1.2957e-129
Cluster-16104.43311	2133.43	630.932	1.7576	1.241e-131	1.5785e-129
Cluster-16104.75068	0	589.988	#NAME?	1.6592e-131	2.1079e-129
Cluster-16104.55784	1914.77	507.644	1.9153	1.6937e-131	2.1493e-129
Cluster-16104.41032	550.5	0	Inf	3.783e-131	4.7953e-129
Cluster-16104.49748	548.453	0	Inf	6.2389e-131	7.8994e-129
Cluster-16104.44044	952.389	28.2542	5.075	7.6203e-131	9.6377e-129
Cluster-16104.48727	1048.58	98.7973	3.4078	1.0717e-130	1.3539e-128
Cluster-16104.29671	548.628	0	Inf	1.1058e-130	1.3954e-128
Cluster-16104.46891	0	586.03	#NAME?	1.4814e-130	1.8673e-128
Cluster-16104.30119	546.793	0	Inf	1.7032e-130	2.1445e-128
Cluster-16104.40527	108.017	1513.52	-3.8086	2.0486e-130	2.5765e-128
Cluster-16104.64836	547.474	0	Inf	2.1926e-130	2.7545e-128
Cluster-16104.48680	1361.79	234.649	2.5369	3.4745e-130	4.36e-128
Cluster-16104.55148	545.913	0	Inf	3.6172e-130	4.5341e-128
Cluster-16104.57453	5935.84	9272.11	-0.64345	3.7895e-130	4.7448e-128
Cluster-16104.29422	544.405	0	Inf	8.0349e-130	1.0049e-127
Cluster-16104.57505	545.166	0	Inf	8.6146e-130	1.0762e-127
Cluster-16104.37085	544.527	0	Inf	1.0571e-129	1.3191e-127
Cluster-16104.51335	8529.65	18317.1	-1.1026	1.0726e-129	1.337e-127
Cluster-16104.48659	0	582.366	#NAME?	1.0779e-129	1.3421e-127
Cluster-16104.53339	730.247	24.4908	4.8981	1.4097e-129	1.7533e-127
Cluster-16104.52813	576.622	2052.9	-1.832	1.4897e-129	1.8508e-127
Cluster-16104.80395	0	694.245	#NAME?	1.77e-129	2.1967e-127
Cluster-16104.61182	5.19298	635.43	-6.935	1.9418e-129	2.4072e-127
Cluster-16104.48632	760.517	2372.82	-1.6416	2.7657e-129	3.4247e-127
Cluster-16104.52329	2498.81	4902.09	-0.97216	2.8136e-129	3.4802e-127
Cluster-16104.47259	593.265	2076.82	-1.8076	2.8789e-129	3.5571e-127
Cluster-16104.51036	542.309	0	Inf	2.9465e-129	3.6367e-127
Cluster-16104.42277	731.463	24.9066	4.8762	3.293e-129	4.0599e-127
Cluster-16104.57454	542.158	0	Inf	3.6178e-129	4.4554e-127
Cluster-16104.55024	1031.38	106.837	3.2711	5.0366e-129	6.1959e-127
Cluster-16104.56988	1430.07	3407.99	-1.2528	5.1355e-129	6.3107e-127
Cluster-16104.60348	1192.26	46.5141	4.6799	5.434e-129	6.6702e-127
Cluster-16104.48577	556.077	0.904367	9.2642	6.4676e-129	7.9303e-127
Cluster-16104.57172	1472.6	290.107	2.3437	6.8743e-129	8.4199e-127
Cluster-16104.41617	32.9463	803.572	-4.6082	8.7494e-129	1.0705e-126
Cluster-16104.57404	631.788	8.99505	6.1342	1.1191e-128	1.3677e-126
Cluster-16104.32519	548.628	0.464338	10.206	1.2583e-128	1.5362e-126
Cluster-16104.49920	13416.1	18112.6	-0.43303	1.2718e-128	1.551e-126
Cluster-16104.8388	55.6715	889.73	-3.9984	1.516e-128	1.8468e-126
Cluster-16104.71003	155.436	1183.35	-2.9285	2.0241e-128	2.4631e-126
Cluster-16104.87208	0	577.402	#NAME?	2.0287e-128	2.4661e-126
Cluster-16104.62859	539.263	0	Inf	2.3424e-128	2.8443e-126
Cluster-16104.37642	10.7597	676.539	-5.9745	2.6133e-128	3.1698e-126
Cluster-16104.57359	570.866	2.29738	7.957	2.902e-128	3.5162e-126
Cluster-16104.50199	0	695.59	#NAME?	3.1641e-128	3.8297e-126
Cluster-16104.33116	2998.14	5552.47	-0.88906	3.9484e-128	4.7738e-126
Cluster-16104.22179	699.902	19.9447	5.1331	5.3775e-128	6.4947e-126
Cluster-16104.58385	537.329	0	Inf	5.9542e-128	7.1834e-126
Cluster-16104.23418	12.1361	857.141	-6.1422	6.7971e-128	8.1916e-126
Cluster-16104.29933	0	574.718	#NAME?	7.7437e-128	9.3224e-126
Cluster-16104.46402	882.595	2550.67	-1.5311	8.3696e-128	1.0065e-125
Cluster-16104.51709	1894.82	4069.57	-1.1028	9.75e-128	1.1713e-125
Cluster-16104.50357	3469.36	1385.96	1.3238	1.9604e-127	2.3525e-125
Cluster-16104.75646	619.458	8.04207	6.2673	2.1393e-127	2.5645e-125
Cluster-16104.82500	12.9968	686.463	-5.723	2.6923e-127	3.2239e-125
Cluster-16104.63758	1914.71	4080.82	-1.0917	2.9296e-127	3.5044e-125
Cluster-16104.36851	53.7891	875.16	-4.0242	3.8435e-127	4.5927e-125
Cluster-16104.52617	4.03898	824.656	-7.6737	1.0985e-126	1.3113e-124
Cluster-16104.40071	2924.99	1138.85	1.3609	1.4246e-126	1.6986e-124
Cluster-16104.25361	552.137	1.39301	8.6307	1.6344e-126	1.9467e-124
Cluster-16104.28096	558.801	1.80873	8.2712	1.9968e-126	2.376e-124
Cluster-16104.55760	55.4492	877.484	-3.9841	2.2289e-126	2.6493e-124
Cluster-16104.67896	0	568.631	#NAME?	2.6184e-126	3.109e-124
Cluster-16104.69486	11.5399	744.853	-6.0122	3.1895e-126	3.7831e-124
Cluster-16104.64185	8.60317	656.546	-6.2539	3.7295e-126	4.4189e-124
Cluster-16104.48310	710.562	0	Inf	4.4602e-126	5.2792e-124
Cluster-16104.51977	1338.48	3238.97	-1.2749	9.5785e-126	1.1325e-123
Cluster-16104.87265	1.51821	588.065	-8.5975	1.051e-125	1.2414e-123
Cluster-16104.30589	2022.69	4216.08	-1.0596	1.9385e-125	2.2872e-123
Cluster-16104.50031	574.328	3.61747	7.3108	2.266e-125	2.6709e-123
Cluster-16104.43673	645.181	12.6368	5.674	2.282e-125	2.6869e-123
Cluster-16104.44853	1482.65	303.923	2.2864	2.476e-125	2.9122e-123
Cluster-16104.49921	2497.74	4855.98	-0.95914	3.6297e-125	4.2648e-123
Cluster-16104.52282	4212.27	2039.75	1.0462	3.6617e-125	4.2979e-123
Cluster-16104.48371	3688.93	1180.62	1.6437	5.3424e-125	6.264e-123
Cluster-16104.39745	525.709	0	Inf	6.513e-125	7.6287e-123
Cluster-16104.65740	525.831	0	Inf	8.5517e-125	1.0006e-122
Cluster-16104.59129	525.132	0	Inf	9.1521e-125	1.0698e-122
Cluster-16104.52746	0	562.127	#NAME?	1.1236e-124	1.312e-122
Cluster-16104.25472	575.643	4.08181	7.1398	1.1359e-124	1.3249e-122
Cluster-16104.55711	523.949	0	Inf	2.9092e-124	3.3899e-122
Cluster-16104.44408	4950.29	2591.64	0.93365	3.311e-124	3.8541e-122
Cluster-16104.42607	2337.63	782.795	1.5783	3.6144e-124	4.2029e-122
Cluster-16104.51714	846.405	2467.71	-1.5438	6.3887e-124	7.4213e-122
Cluster-16104.47223	4285.77	2101.15	1.0284	9.9345e-124	1.1528e-121
Cluster-16104.52862	1015.33	109.747	3.2097	1.2627e-123	1.4637e-121
Cluster-16104.66454	706.397	24.9552	4.8231	1.4758e-123	1.7091e-121
Cluster-16104.51304	520.79	0	Inf	1.4861e-123	1.7192e-121
Cluster-16104.34899	1434.86	286.417	2.3247	1.9894e-123	2.2991e-121
Cluster-16104.59127	2354.78	4640.33	-0.97863	2.2238e-123	2.5674e-121
Cluster-16104.45044	534.293	0.928676	9.1682	2.4738e-123	2.853e-121
Cluster-16104.48825	550.619	2.27307	7.9203	2.9568e-123	3.4066e-121
Cluster-16104.49568	3415.56	1487.45	1.1993	3.7731e-123	4.3427e-121
Cluster-16104.59304	0	981.012	#NAME?	4.0544e-123	4.6616e-121
Cluster-16104.57341	520.023	0	Inf	4.8294e-123	5.547e-121
Cluster-16104.46035	519.182	0	Inf	5.4022e-123	6.1986e-121
Cluster-16104.76812	591.511	6.67336	6.4698	5.8296e-123	6.6822e-121
Cluster-16104.22532	740.974	32.7517	4.4998	6.8549e-123	7.8495e-121
Cluster-16104.78144	33.069	771.503	-4.5441	8.2874e-123	9.4801e-121
Cluster-16104.56998	4780.17	1816.03	1.3963	9.7993e-123	1.1198e-120
Cluster-16104.53908	518.24	0	Inf	9.9523e-123	1.1362e-120
Cluster-16104.52089	4474.92	2158.94	1.0515	1.0767e-122	1.2279e-120
Cluster-16104.32283	26.5419	1156.19	-5.445	1.1434e-122	1.3027e-120
Cluster-16104.44196	516.831	0	Inf	1.3352e-122	1.5197e-120
Cluster-16104.52839	1996.99	588.573	1.7625	1.3888e-122	1.5791e-120
Cluster-16104.56883	2023.97	72.0577	4.8119	1.6273e-122	1.8484e-120
Cluster-16104.47233	718.769	27.8895	4.6877	2.2309e-122	2.5314e-120
Cluster-16104.45551	1504.82	325.181	2.2103	2.5317e-122	2.8699e-120
Cluster-16104.47978	18190.9	12271.9	0.56785	4.427e-122	5.0132e-120
Cluster-16104.47771	1704.83	427.498	1.9956	6.0895e-122	6.889e-120
Cluster-16104.52940	1820.98	386.116	2.2376	8.6338e-122	9.7575e-120
Cluster-16104.58517	3.46198	588.505	-7.4093	1.0984e-121	1.2401e-119
Cluster-16104.63938	2.88499	583.489	-7.66	1.1021e-121	1.243e-119
Cluster-16104.49693	514.192	0	Inf	1.2524e-121	1.4111e-119
Cluster-16104.59032	0	549.709	#NAME?	1.3571e-121	1.5276e-119
Cluster-16104.37929	629.603	12.5153	5.6527	1.472e-121	1.6552e-119
Cluster-16104.62255	925.082	6.60044	7.1309	1.7244e-121	1.9371e-119
Cluster-16104.54536	1692.57	424.664	1.9948	2.1946e-121	2.4629e-119
Cluster-16104.6763	0.506069	556.92	-10.104	2.5457e-121	2.8541e-119
Cluster-16104.51048	1694.95	3718.86	-1.1336	3.122e-121	3.4967e-119
Cluster-16104.42989	561.927	4.17904	7.0711	3.7666e-121	4.2145e-119
Cluster-16104.39445	0	547.39	#NAME?	4.5166e-121	5.0487e-119
Cluster-16104.60807	57.6153	860.325	-3.9004	5.162e-121	5.7643e-119
Cluster-16104.43627	6528.06	3846.46	0.76312	5.665e-121	6.3198e-119
Cluster-16104.30277	12.8549	657.699	-5.677	1.5493e-120	1.7266e-118
Cluster-16104.48214	443.041	1749.88	-1.9817	1.8678e-120	2.0795e-118
Cluster-16104.22329	0	544.575	#NAME?	2.6411e-120	2.9376e-118
Cluster-16104.63277	669.534	20.8952	5.0019	3.4172e-120	3.7972e-118
Cluster-16104.40935	507.164	0	Inf	4.0521e-120	4.4982e-118
Cluster-16104.60883	507.925	0	Inf	4.3338e-120	4.8061e-118
Cluster-16104.59295	1573.69	366.174	2.1035	5.0249e-120	5.5671e-118
Cluster-16104.55091	941.11	90.6093	3.3766	5.569e-120	6.1638e-118
Cluster-16104.62120	64133.9	47739.8	0.42589	6.057e-120	6.6973e-118
Cluster-16104.49242	4402.98	2222.08	0.98657	1.0717e-119	1.1838e-117
Cluster-16104.44167	2058.49	4204.23	-1.0303	2.0763e-119	2.2913e-117
Cluster-16104.18163	0	540.177	#NAME?	2.953e-119	3.2556e-117
Cluster-16104.22120	0	538.687	#NAME?	6.6554e-119	7.3302e-117
Cluster-16104.69932	0	538.611	#NAME?	7.5329e-119	8.2886e-117
Cluster-16104.51253	503.158	0	Inf	7.9351e-119	8.7226e-117
Cluster-16104.44191	577.638	5.52344	6.7085	9.7455e-119	1.0702e-116
Cluster-16104.20856	502.297	0	Inf	1.2172e-118	1.3354e-116
Cluster-16104.52969	15.5789	658.627	-5.4018	1.4444e-118	1.5831e-116
Cluster-16104.35863	1057.67	134.85	2.9715	2.0803e-118	2.2778e-116
Cluster-16104.59579	2.02427	564.595	-8.1237	2.1355e-118	2.336e-116
Cluster-16104.33380	128.578	1072.88	-3.0608	2.2237e-118	2.4301e-116
Cluster-16104.44615	1298.24	3118.37	-1.2642	2.5896e-118	2.8272e-116
Cluster-16104.57821	508.999	0.464338	10.098	2.7568e-118	3.0069e-116
Cluster-16104.46043	600.53	10.1207	5.8909	2.8831e-118	3.1416e-116
Cluster-16104.44905	618.71	13.0282	5.5696	3.459e-118	3.7655e-116
Cluster-16104.35997	667.629	11.414	5.8702	3.9853e-118	4.3342e-116
Cluster-16104.51509	43.6964	1228.2	-4.8129	4.2279e-118	4.5937e-116
Cluster-16104.63460	645.649	0	Inf	5.0147e-118	5.4432e-116
Cluster-16104.38452	230.268	1304.1	-2.5017	6.8148e-118	7.3901e-116
Cluster-16104.72647	0	534.07	#NAME?	8.0012e-118	8.6682e-116
Cluster-16104.74082	802.477	52.8447	3.9246	1.3081e-117	1.4157e-115
Cluster-16104.8367	12.784	731.764	-5.839	1.3194e-117	1.4266e-115
Cluster-16104.73877	813.814	56.292	3.8537	3.8012e-117	4.1063e-115
Cluster-16104.28790	496.163	0	Inf	4.6565e-117	5.0253e-115
Cluster-16104.54193	495.525	0	Inf	5.7014e-117	6.1472e-115
Cluster-16104.46015	45.6402	799.12	-4.13	6.5728e-117	7.0799e-115
Cluster-16104.44058	1278.12	87.4999	3.8686	1.1528e-116	1.2406e-114
Cluster-16104.31619	176.814	1172.02	-2.7287	1.1621e-116	1.2494e-114
Cluster-16104.53835	495.69	0	Inf	1.1707e-116	1.2574e-114
Cluster-16104.49882	4760.81	2507.65	0.92487	1.3103e-116	1.406e-114
Cluster-16104.63647	502.339	0.464338	10.079	1.9659e-116	2.1075e-114
Cluster-16104.59818	484.826	1793.3	-1.8871	2.8514e-116	3.0538e-114
Cluster-16104.41817	659.313	21.046	4.9693	3.7313e-116	3.9925e-114
Cluster-16104.26425	491.689	0	Inf	6.5917e-116	7.0463e-114
Cluster-16104.36412	1071.72	2747.2	-1.358	7.5668e-116	8.081e-114
Cluster-16104.53695	491.325	0	Inf	8.6285e-116	9.206e-114
Cluster-16104.53479	969.894	109.156	3.1514	1.1974e-115	1.2763e-113
Cluster-16104.45676	491.164	0	Inf	1.2355e-115	1.3157e-113
Cluster-18775.0	491.022	0	Inf	1.2922e-115	1.3747e-113
Cluster-16104.42561	622.456	15.4958	5.328	1.3507e-115	1.4356e-113
Cluster-16104.38025	217.574	1265.6	-2.5402	1.3564e-115	1.4404e-113
Cluster-16104.41882	19.9303	676.739	-5.0856	1.473e-115	1.5627e-113
Cluster-16104.50324	512.867	0	Inf	2.3381e-115	2.4781e-113
Cluster-16104.55025	3966.36	1933.69	1.0365	2.4246e-115	2.5675e-113
Cluster-16104.61546	489.452	0	Inf	2.4767e-115	2.6201e-113
Cluster-16104.60186	488.582	0	Inf	4.4366e-115	4.6891e-113
Cluster-16104.55401	3183.52	1380.39	1.2056	4.5177e-115	4.7704e-113
Cluster-16104.40733	0	522.437	#NAME?	5.2041e-115	5.49e-113
Cluster-16104.82828	487.021	0	Inf	7.272e-115	7.6644e-113
Cluster-16104.16791	0	522.014	#NAME?	8.8836e-115	9.3541e-113
Cluster-16104.71332	494.461	0	Inf	9.1148e-115	9.5886e-113
Cluster-16104.72869	487.479	0	Inf	1.1631e-114	1.2224e-112
Cluster-16104.56904	2204.09	745.738	1.5634	1.297e-114	1.3619e-112
Cluster-16104.70490	0	521.015	#NAME?	1.3848e-114	1.4527e-112
Cluster-16104.60131	632.378	17.6473	5.1633	1.8006e-114	1.8872e-112
Cluster-16104.40094	500.954	0	Inf	1.8293e-114	1.9154e-112
Cluster-16104.54202	1175.57	2895.42	-1.3004	2.0099e-114	2.1026e-112
Cluster-16104.45337	1372.27	3191.4	-1.2176	2.4625e-114	2.5737e-112
Cluster-16104.48144	842.876	67.4411	3.6436	3.2782e-114	3.4231e-112
Cluster-16104.65250	0	518.915	#NAME?	4.2312e-114	4.414e-112
Cluster-16104.53915	484.391	0	Inf	5.7054e-114	5.9464e-112
Cluster-16104.51525	693.446	0	Inf	8.5574e-114	8.9107e-112
Cluster-16104.49184	482.883	0	Inf	1.2491e-113	1.2995e-111
Cluster-16104.45847	2473.02	919.012	1.4281	1.298e-113	1.3491e-111
Cluster-16104.59848	484.06	0	Inf	1.3668e-113	1.4193e-111
Cluster-16104.16209	89.5398	930.159	-3.3769	1.428e-113	1.4815e-111
Cluster-16104.45406	868.379	53.6761	4.016	1.4566e-113	1.5098e-111
Cluster-16104.50759	0	516.542	#NAME?	1.7232e-113	1.7844e-111
Cluster-16104.76328	45.9948	782.65	-4.0888	1.7823e-113	1.8439e-111
Cluster-16104.61155	483.128	0	Inf	2.1376e-113	2.2095e-111
Cluster-16104.10551	140.383	1070.11	-2.9303	2.6216e-113	2.7072e-111
Cluster-16104.43333	1378.82	290.691	2.2459	3.8971e-113	4.0207e-111
Cluster-16104.23420	481.142	0	Inf	3.9976e-113	4.1207e-111
Cluster-16104.30865	0	784.106	#NAME?	5.6104e-113	5.7778e-111
Cluster-16104.32819	598.874	13.0282	5.5225	6.6446e-113	6.8367e-111
Cluster-16104.52292	2352.02	747.005	1.6547	7.2535e-113	7.4563e-111
Cluster-16104.51516	701.629	33.7047	4.3797	8.9509e-113	9.1928e-111
Cluster-16104.6198	0	584.389	#NAME?	1.9068e-112	1.9566e-110
Cluster-16104.53052	657.298	24.0508	4.7724	2.2308e-112	2.2869e-110
Cluster-16104.18100	478.389	0	Inf	2.3903e-112	2.4482e-110
Cluster-16104.16427	478.176	0	Inf	2.5561e-112	2.6156e-110
Cluster-16104.32204	0	511.337	#NAME?	3.0332e-112	3.101e-110
Cluster-16104.46623	0	510.921	#NAME?	3.8583e-112	3.941e-110
Cluster-16104.57199	1021.1	0	Inf	4.46e-112	4.5515e-110
Cluster-16104.43566	4002.41	6620.35	-0.72604	5.6426e-112	5.7531e-110
Cluster-16104.32649	651.486	23.1003	4.8178	9.7519e-112	9.9339e-110
Cluster-16104.46855	628.046	18.9917	5.0474	1.4238e-111	1.4491e-109
Cluster-16104.49549	1083.53	159.171	2.7671	1.5459e-111	1.5719e-109
Cluster-16104.36540	515.994	3.22606	7.3214	1.5876e-111	1.6129e-109
Cluster-16104.62017	538.393	6.03639	6.4788	5.0026e-111	5.0775e-109
Cluster-16104.56021	3652.78	1738.84	1.0709	5.5323e-111	5.6102e-109
Cluster-16104.44518	471.849	0	Inf	7.4445e-111	7.5424e-109
Cluster-16104.48495	3451.51	1596.31	1.1125	8.2118e-111	8.3124e-109
Cluster-16104.76168	466.627	2560.8	-2.4563	1.2354e-110	1.2494e-108
Cluster-16104.41199	569.476	10.1936	5.8039	1.8067e-110	1.8256e-108
Cluster-16104.43191	1296.08	256.962	2.3345	2.0242e-110	2.0435e-108
Cluster-16104.47300	0	503.074	#NAME?	3.3092e-110	3.3377e-108
Cluster-16104.76949	0	502.758	#NAME?	3.6912e-110	3.7197e-108
Cluster-16104.57237	470.354	0	Inf	4.048e-110	4.0756e-108
Cluster-16104.42869	468.377	0	Inf	6.4666e-110	6.5048e-108
Cluster-16104.29365	85.0044	900.582	-3.4052	7.1738e-110	7.2098e-108
Cluster-16104.59455	1760.77	3875.36	-1.1381	7.5071e-110	7.538e-108
Cluster-16104.48525	3783.8	6322.25	-0.7406	1.1786e-109	1.1824e-107
Cluster-16104.58896	539.789	6.72198	6.3274	1.1901e-109	1.1929e-107
Cluster-16104.53552	468.755	0	Inf	1.2332e-109	1.2349e-107
Cluster-16104.51679	2126.96	4208.56	-0.98453	1.262e-109	1.2627e-107
Cluster-16104.52810	468.4	0	Inf	1.3781e-109	1.3777e-107
Cluster-16104.68928	756.379	28.7453	4.7177	1.5167e-109	1.5148e-107
Cluster-16104.9792	0	500.455	#NAME?	1.6044e-109	1.601e-107
Cluster-16104.75327	665.392	11.0737	5.909	1.6808e-109	1.6758e-107
Cluster-16104.30034	917.447	85.9635	3.4158	2.2479e-109	2.2392e-107
Cluster-16104.21780	0	499.191	#NAME?	2.4828e-109	2.471e-107
Cluster-16104.52019	4476.65	2360.75	0.92318	2.9512e-109	2.9346e-107
Cluster-16104.61927	466.821	0	Inf	3.0708e-109	3.0508e-107
Cluster-16104.51129	4113.91	6727.44	-0.70955	3.2886e-109	3.2643e-107
Cluster-16104.40942	842.499	2340.27	-1.4739	3.3516e-109	3.3239e-107
Cluster-16104.74969	465.067	0	Inf	3.9278e-109	3.8919e-107
Cluster-16104.32113	465.808	0	Inf	5.7258e-109	5.6685e-107
Cluster-16104.49720	9325.05	6260.4	0.57486	6.2262e-109	6.1585e-107
Cluster-16104.74770	560.367	9.92373	5.8193	6.2962e-109	6.2222e-107
Cluster-16104.50247	1827.05	548.241	1.7366	7.1105e-109	7.0208e-107
Cluster-16104.45189	1685.58	463.926	1.8613	9.8986e-109	9.7651e-107
Cluster-16104.53554	0	496.357	#NAME?	1.1761e-108	1.1593e-106
Cluster-16104.64380	611.564	18.5517	5.0429	1.4229e-108	1.4013e-106
Cluster-16104.84052	0	725.191	#NAME?	1.4309e-108	1.4079e-106
Cluster-16104.71857	464.706	0	Inf	1.4907e-108	1.4655e-106
Cluster-16104.40885	0	496.13	#NAME?	1.6961e-108	1.666e-106
Cluster-16104.75169	331.154	1454.78	-2.1352	1.7213e-108	1.6892e-106
Cluster-16104.43205	11.1335	688.892	-5.9513	2.2973e-108	2.2526e-106
Cluster-16104.79661	462.933	0	Inf	2.5975e-108	2.5447e-106
Cluster-16104.43710	594.287	1925.41	-1.6959	2.818e-108	2.7582e-106
Cluster-16104.51208	781.79	58.8811	3.7309	3.7663e-108	3.6833e-106
Cluster-16104.58799	872.338	87.7965	3.3127	4.678e-108	4.5709e-106
Cluster-16104.62139	1307.51	3026.38	-1.2108	4.7739e-108	4.6605e-106
Cluster-16104.48446	3165.66	1413.92	1.1628	5.6893e-108	5.5494e-106
Cluster-16104.66740	50.6818	943.462	-4.2184	5.9823e-108	5.8302e-106
Cluster-16104.50116	959.499	118.961	3.0118	6.8387e-108	6.6589e-106
Cluster-16104.43209	4966.71	2743.83	0.8561	7.8837e-108	7.6699e-106
Cluster-16104.28374	460.89	0	Inf	1.2305e-107	1.1961e-105
Cluster-16104.10582	32.7853	703.16	-4.4227	1.2803e-107	1.2434e-105
Cluster-16104.41766	17.9061	629.663	-5.1361	1.72e-107	1.669e-105
Cluster-16104.58125	2048.71	683.164	1.5844	1.7928e-107	1.7381e-105
Cluster-16104.24869	0	491.757	#NAME?	1.8179e-107	1.761e-105
Cluster-16104.51911	584.166	14.7373	5.3088	2.0022e-107	1.9378e-105
Cluster-16104.44984	3520.18	1671.59	1.0744	2.0188e-107	1.9522e-105
Cluster-16104.45891	2916.81	5196.49	-0.83315	2.3271e-107	2.2485e-105
Cluster-16104.60296	0	491.217	#NAME?	2.6525e-107	2.5607e-105
Cluster-16104.30793	1581.21	414.13	1.9329	2.6645e-107	2.57e-105
Cluster-16104.49126	3231.32	5598.79	-0.79299	3.0632e-107	2.952e-105
Cluster-16104.47265	266.331	1320.79	-2.3101	3.1551e-107	3.038e-105
Cluster-16104.49482	472.132	0.880058	9.0674	3.2118e-107	3.0899e-105
Cluster-16104.51933	2205.01	4269.36	-0.95323	4.2347e-107	4.0706e-105
Cluster-16104.42523	862.996	2355.22	-1.4484	4.3454e-107	4.1734e-105
Cluster-16104.20248	2.30799	517.665	-7.8092	4.3626e-107	4.1864e-105
Cluster-16104.23557	278.499	1339.15	-2.2656	5.0871e-107	4.8775e-105
Cluster-16104.57396	0	489.994	#NAME?	5.3892e-107	5.1627e-105
Cluster-16104.43125	456.686	0	Inf	6.2278e-107	5.961e-105
Cluster-16104.77580	456.889	0	Inf	6.8012e-107	6.5043e-105
Cluster-16104.38555	998.251	134.726	2.8894	9.9489e-107	9.5065e-105
Cluster-16104.69712	638.792	24.6416	4.6962	1.0931e-106	1.0436e-104
Cluster-16104.36792	456.141	0	Inf	1.5791e-106	1.5063e-104
Cluster-16104.46146	724.019	45.7556	3.984	1.742e-106	1.6603e-104
Cluster-16104.28467	0	486.897	#NAME?	2.2967e-106	2.1872e-104
Cluster-16104.54324	698.654	40.0085	4.1262	2.4613e-106	2.3419e-104
Cluster-16104.44014	454.775	0	Inf	3.2823e-106	3.1205e-104
Cluster-16104.58611	1287.77	265.077	2.2804	3.6412e-106	3.4588e-104
Cluster-16104.73655	25607.3	31338.6	-0.29138	4.4724e-106	4.2447e-104
Cluster-16104.76276	454.127	0	Inf	4.6796e-106	4.4376e-104
Cluster-16104.46635	2658.72	4855.31	-0.86883	5.6069e-106	5.3125e-104
Cluster-16104.58435	1351.88	297.17	2.1856	5.8247e-106	5.5142e-104
Cluster-16104.56287	0	484.135	#NAME?	1.0548e-105	9.9772e-104
Cluster-16104.50989	453.45	0	Inf	1.0624e-105	1.0041e-103
Cluster-16104.74535	0	484.155	#NAME?	1.2684e-105	1.1978e-103
Cluster-16104.55588	452.741	0	Inf	1.3256e-105	1.2507e-103
Cluster-16104.8997	0	483.958	#NAME?	1.4936e-105	1.408e-103
Cluster-16104.43672	8.66453	565.181	-6.0274	1.7137e-105	1.6142e-103
Cluster-16104.24125	466.443	0	Inf	1.8149e-105	1.7081e-103
Cluster-16104.11198	57.5539	788.435	-3.776	1.9163e-105	1.802e-103
Cluster-16104.69262	797.033	2253.85	-1.4997	2.2283e-105	2.0936e-103
Cluster-16104.47429	1993.18	3967.09	-0.99301	2.336e-105	2.1931e-103
Cluster-16104.53975	450.745	0	Inf	2.8786e-105	2.7002e-103
Cluster-16104.47785	449.752	0	Inf	3.9279e-105	3.6814e-103
Cluster-16104.62463	699.85	40.502	4.111	4.5356e-105	4.2474e-103
Cluster-16104.64166	450.22	0	Inf	5.3478e-105	5.0038e-103
Cluster-16104.68307	489.646	3.25037	7.235	7.5121e-105	7.0231e-103
Cluster-16104.36712	456.738	0.464338	9.942	7.673e-105	7.1675e-103
Cluster-16104.58485	0	480.567	#NAME?	7.7281e-105	7.213e-103
Cluster-16104.50968	0	480.516	#NAME?	8.6522e-105	8.0689e-103
Cluster-16104.51548	2570.08	4726.24	-0.87888	9.8206e-105	9.1509e-103
Cluster-16104.64753	440.898	1629.8	-1.8862	1.2962e-104	1.2068e-102
Cluster-16104.33952	462.437	0.928676	8.9599	1.3453e-104	1.2515e-102
Cluster-16104.52270	1535.34	398.901	1.9444	1.5177e-104	1.4107e-102
Cluster-16104.51589	671.672	34.1958	4.2959	1.6598e-104	1.5415e-102
Cluster-16104.38451	55.7002	782.083	-3.8116	1.9992e-104	1.8551e-102
Cluster-16104.19228	706.274	3.0802	7.8411	2.1773e-104	2.0188e-102
Cluster-16104.49993	8932.45	5997.01	0.57481	3.8796e-104	3.5942e-102
Cluster-16104.72646	807.013	71.7903	3.4907	5.421e-104	5.018e-102
Cluster-16104.41334	0	476.358	#NAME?	9.3649e-104	8.6617e-102
Cluster-16104.42693	0	476.04	#NAME?	1.1491e-103	1.062e-101
Cluster-16104.16029	23.1795	640.632	-4.7886	1.3591e-103	1.255e-101
Cluster-16104.43115	1048.28	2599.31	-1.3101	1.942e-103	1.7918e-101
Cluster-16104.82569	10.7597	570.561	-5.7287	2.089e-103	1.9258e-101
Cluster-16104.44357	27.3604	656.913	-4.5855	2.5252e-103	2.326e-101
Cluster-16104.47671	1023.3	153.157	2.7402	3.1811e-103	2.9278e-101
Cluster-16104.76625	442.648	0	Inf	4.0706e-103	3.7434e-101
Cluster-16104.68409	442.709	0	Inf	4.6463e-103	4.2693e-101
Cluster-16104.31977	1296.8	280.157	2.2106	1.0224e-102	9.3868e-101
Cluster-16104.39667	441.475	0	Inf	1.0747e-102	9.8587e-101
Cluster-16104.60710	440.34	0	Inf	1.5299e-102	1.4024e-100
Cluster-16104.9460	0.506069	479.533	-9.8881	1.6831e-102	1.5415e-100
Cluster-16104.52274	1640.14	3446.85	-1.0715	1.7718e-102	1.6214e-100
Cluster-16104.44731	447.477	0.440029	9.99	2.4454e-102	2.2361e-100
Cluster-16104.38483	2.02427	497.285	-7.9405	2.9398e-102	2.686e-100
Cluster-16104.56522	3476.16	1671.75	1.0561	3.0173e-102	2.7545e-100
Cluster-16104.62475	268.861	1522.9	-2.5019	3.3815e-102	3.0845e-100
Cluster-16104.38863	334.89	1416.85	-2.0809	4.944e-102	4.5061e-100
Cluster-16104.68674	438.874	0	Inf	5.1429e-102	4.6837e-100
Cluster-16104.53605	0	468.834	#NAME?	5.1533e-102	4.6893e-100
Cluster-16104.45622	444.895	0.464338	9.9041	8.5048e-102	7.7328e-100
Cluster-16104.29686	0	468.073	#NAME?	8.8932e-102	8.0794e-100
Cluster-16104.53452	738.103	54.3374	3.7638	8.9594e-102	8.133e-100
Cluster-16104.53815	1207.49	2832.71	-1.2302	9.7005e-102	8.7986e-100
Cluster-16104.48701	812.409	76.4118	3.4103	1.0146e-101	9.1954e-100
Cluster-16104.72685	437.223	0	Inf	1.1623e-101	1.0525e-99
Cluster-16104.46516	5376.67	3124.75	0.78297	1.5723e-101	1.4227e-99
Cluster-16104.56217	3509.16	1703.29	1.0428	1.9141e-101	1.7305e-99
Cluster-16104.49318	553.224	0	Inf	2.2405e-101	2.024e-99
Cluster-16104.44358	904.149	2430.41	-1.4266	2.8268e-101	2.5517e-99
Cluster-16104.78192	442.861	0.464338	9.8975	3.3997e-101	3.0663e-99
Cluster-16104.67691	0	465.484	#NAME?	3.469e-101	3.1263e-99
Cluster-16104.37807	410.227	1552.83	-1.9204	3.7792e-101	3.4032e-99
Cluster-16104.50182	4743.85	7389.95	-0.63951	3.9061e-101	3.5147e-99
Cluster-16104.48896	2578.52	4686.01	-0.86182	4.7542e-101	4.2743e-99
Cluster-16104.51316	548.892	0	Inf	5.2323e-101	4.7004e-99
Cluster-16104.59195	496.688	5.89054	6.3978	9.8566e-101	8.8475e-99
Cluster-16104.59184	0	462.404	#NAME?	1.9327e-100	1.7334e-98
Cluster-16104.62993	636.124	16.0112	5.3122	2.4424e-100	2.1888e-98
Cluster-16104.40838	1369.53	323.992	2.0796	3.9689e-100	3.5541e-98
Cluster-16104.50077	447.596	0	Inf	5.0837e-100	4.5487e-98
Cluster-16104.47064	11458.8	6599.62	0.796	6.2352e-100	5.5746e-98
Cluster-16104.35220	676.401	0	Inf	7.297e-100	6.5187e-98
Cluster-16104.28765	68.1104	798.337	-3.5511	7.8095e-100	6.9711e-98
Cluster-16104.49869	678.53	26.1756	4.6961	1.1635e-99	1.0377e-97
Cluster-16104.25152	923.909	2389.56	-1.3709	1.1645e-99	1.0379e-97
Cluster-16104.56286	428.587	0	Inf	1.2068e-99	1.0747e-97
Cluster-16104.41152	615.007	26.7153	4.5249	1.5294e-99	1.3609e-97
Cluster-16104.47326	503.3	7.11339	6.1447	1.7314e-99	1.5394e-97
Cluster-16104.54886	694.28	13.0015	5.7388	1.9894e-99	1.7674e-97
Cluster-16104.62662	6.27604	518.788	-6.3691	2.4599e-99	2.1837e-97
Cluster-16104.48760	545.733	13.5169	5.3354	2.8067e-99	2.4896e-97
Cluster-16104.50351	0	456.246	#NAME?	5.4242e-99	4.8075e-97
Cluster-16104.33857	0	455.728	#NAME?	8.5957e-99	7.6125e-97
Cluster-16104.55821	0	455.655	#NAME?	8.8121e-99	7.798e-97
Cluster-16104.21135	424.974	0	Inf	1.0603e-98	9.375e-97
Cluster-16104.62854	424.477	0	Inf	1.2369e-98	1.0929e-96
Cluster-16104.37498	0	454.24	#NAME?	1.725e-98	1.5229e-96
Cluster-16104.42603	424.378	0	Inf	2.0013e-98	1.7655e-96
Cluster-16104.84391	0	454.068	#NAME?	2.0109e-98	1.7725e-96
Cluster-16104.51080	2546.97	1050.66	1.2775	3.0873e-98	2.7191e-96
Cluster-16104.54757	2272.14	4253.53	-0.90461	3.4451e-98	3.032e-96
Cluster-16104.62969	424.065	0	Inf	3.4616e-98	3.0441e-96
Cluster-16104.59650	1712.12	3506.04	-1.0341	3.8619e-98	3.3935e-96
Cluster-16104.50539	462.021	3.25037	7.1512	4.5112e-98	3.9609e-96
Cluster-16104.35564	592.514	1847.26	-1.6405	5.4443e-98	4.7765e-96
Cluster-16104.50500	7920.4	5188.26	0.61032	5.8617e-98	5.1387e-96
Cluster-16104.56687	632.501	0	Inf	6.6407e-98	5.817e-96
Cluster-16104.31773	11.5495	549.858	-5.5732	6.9281e-98	6.0641e-96
Cluster-16104.37108	876.977	2292.32	-1.3862	1.0572e-97	9.2462e-96
Cluster-16104.38946	575.246	20.482	4.8118	1.0814e-97	9.451e-96
Cluster-16104.55706	421.899	0	Inf	1.2338e-97	1.0774e-95
Cluster-16104.43632	327.569	1962.47	-2.5828	2.9729e-97	2.594e-95
Cluster-16104.58381	835.82	92.7366	3.172	3.6576e-97	3.1891e-95
Cluster-16104.38517	0	448.569	#NAME?	4.0655e-97	3.542e-95
Cluster-16104.37131	418.272	0	Inf	4.4013e-97	3.8315e-95
Cluster-16104.45707	419.175	0	Inf	4.4906e-97	3.9062e-95
Cluster-16104.56760	1280.66	2882.06	-1.1702	4.5933e-97	3.9925e-95
Cluster-16104.58928	665.878	41.528	4.0031	4.9642e-97	4.3116e-95
Cluster-16104.55285	417.979	0	Inf	5.5973e-97	4.8577e-95
Cluster-16058.0	417.553	0	Inf	6.3864e-97	5.5383e-95
Cluster-16104.49330	4377	11196.5	-1.355	7.227e-97	6.2624e-95
Cluster-16104.61331	0	446.884	#NAME?	9.5718e-97	8.2878e-95
Cluster-16104.53860	0	447.003	#NAME?	1.01e-96	8.7382e-95
Cluster-16104.51524	789.461	78.0454	3.3385	1.1892e-96	1.0281e-94
Cluster-16104.23803	569.211	0	Inf	1.2057e-96	1.0416e-94
Cluster-16104.50183	430.753	0.928676	8.8575	1.2759e-96	1.1014e-94
Cluster-16104.74252	0	827.827	#NAME?	1.7119e-96	1.4766e-94
Cluster-16104.22679	574.456	21.2162	4.759	1.9209e-96	1.6556e-94
Cluster-16104.59785	2984.31	1355.43	1.1386	1.9474e-96	1.6771e-94
Cluster-16104.38987	589.841	24.3207	4.6001	1.9681e-96	1.6937e-94
Cluster-16104.61836	210.205	1689.03	-3.0063	2.1181e-96	1.8214e-94
Cluster-16104.48253	12114.2	18095.7	-0.57895	2.5011e-96	2.1491e-94
Cluster-16104.16926	415.236	0	Inf	2.7632e-96	2.3707e-94
Cluster-16104.27165	415.236	0	Inf	2.7632e-96	2.3707e-94
Cluster-16104.18084	0	465.844	#NAME?	3.3541e-96	2.8755e-94
Cluster-16104.18715	0	444.441	#NAME?	3.5196e-96	3.015e-94
Cluster-16104.39260	797.587	82.2731	3.2771	4.1705e-96	3.5699e-94
Cluster-16104.53342	414.853	0	Inf	4.8716e-96	4.1669e-94
Cluster-16104.13010	792.758	80.9044	3.2926	5.2271e-96	4.4675e-94
Cluster-16104.77769	0	744.892	#NAME?	5.6718e-96	4.8439e-94
Cluster-16104.18857	428.497	0.928676	8.8499	6.2628e-96	5.3446e-94
Cluster-16104.84785	0.506069	451.306	-9.8006	8.04e-96	6.8561e-94
Cluster-16104.51426	1419.22	367.688	1.9485	8.591e-96	7.3204e-94
Cluster-16104.48606	1863.22	627.436	1.5703	8.6354e-96	7.3526e-94
Cluster-16104.19760	412.928	0	Inf	1.0254e-95	8.7244e-94
Cluster-16104.8318	50.7718	717.365	-3.8206	1.2049e-95	1.0244e-93
Cluster-16104.59512	0	442.649	#NAME?	1.2507e-95	1.0625e-93
Cluster-16104.52765	2324.48	4296.67	-0.88631	1.292e-95	1.0968e-93
Cluster-16104.15009	0	442.189	#NAME?	1.3305e-95	1.1277e-93
Cluster-16104.77759	413.538	0	Inf	1.3302e-95	1.1277e-93
Cluster-16104.52520	13377.4	9896.69	0.43478	1.4939e-95	1.2653e-93
Cluster-16104.71004	0	441.263	#NAME?	2.0024e-95	1.6947e-93
Cluster-16104.32345	273.103	1256.9	-2.2024	2.1062e-95	1.7812e-93
Cluster-16104.5095	12.207	545.822	-5.4826	2.338e-95	1.9758e-93
Cluster-16104.77825	412.667	0	Inf	2.3466e-95	1.9815e-93
Cluster-16104.56069	1076.62	3079.22	-1.5161	2.4198e-95	2.0418e-93
Cluster-16104.9729	0	440.774	#NAME?	2.597e-95	2.1897e-93
Cluster-16104.57030	0	440.31	#NAME?	3.3404e-95	2.8143e-93
Cluster-16104.68288	1260.56	284.783	2.1461	4.3014e-95	3.6213e-93
Cluster-16104.83225	136.901	957.26	-2.8058	6.0049e-95	5.0518e-93
Cluster-16104.47411	4414.87	2434.71	0.85862	6.1164e-95	5.1417e-93
Cluster-16104.73489	409.669	0	Inf	7.9744e-95	6.6986e-93
Cluster-16104.73593	675.101	46.4412	3.8616	8.2192e-95	6.8991e-93
Cluster-16104.62375	2829.95	4936.31	-0.80266	9.9455e-95	8.3419e-93
Cluster-16104.58185	409.57	0	Inf	1.287e-94	1.0787e-92
Cluster-16104.59020	0	438.154	#NAME?	1.3406e-94	1.1228e-92
Cluster-16104.18570	0	437.838	#NAME?	1.4923e-94	1.2489e-92
Cluster-16104.80579	35.467	655.275	-4.2075	2.2848e-94	1.9107e-92
Cluster-16104.49051	1560.48	452.237	1.7868	2.3403e-94	1.9557e-92
Cluster-16104.45270	408.548	0	Inf	2.7599e-94	2.3046e-92
Cluster-16104.49190	1198.85	256.133	2.2267	2.8996e-94	2.4194e-92
Cluster-16104.46729	2012.35	3873.25	-0.94466	2.9161e-94	2.4314e-92
Cluster-16104.56228	408.051	0	Inf	3.215e-94	2.6787e-92
Cluster-16104.64741	0	467.222	#NAME?	3.2246e-94	2.6846e-92
Cluster-16104.47959	7001.9	4161.54	0.75063	3.7451e-94	3.1157e-92
Cluster-16104.37753	406.736	0	Inf	8.7574e-94	7.2802e-92
Cluster-16104.68209	721.682	61.4483	3.5539	9.2931e-94	7.7199e-92
Cluster-16104.35280	488.175	8.36055	5.8677	1.3666e-93	1.1344e-91
Cluster-16104.37795	412.871	0.440029	9.8739	2.1272e-93	1.7645e-91
Cluster-16104.45178	305.76	1299.41	-2.0874	2.3764e-93	1.9691e-91
Cluster-16104.55090	0	546.038	#NAME?	2.3774e-93	1.9691e-91
Cluster-16104.54097	5850.15	3590.99	0.70409	2.4138e-93	1.9978e-91
Cluster-16104.29008	645.433	41.2799	3.9668	2.5419e-93	2.1023e-91
Cluster-16104.69673	403.18	0	Inf	3.035e-93	2.5083e-91
Cluster-16104.48518	404.083	0	Inf	3.096e-93	2.5568e-91
Cluster-16104.84736	0	431.95	#NAME?	3.3847e-93	2.7932e-91
Cluster-14939.0	403.029	0	Inf	3.6896e-93	3.0426e-91
Cluster-16104.63684	54.2434	742.091	-3.7741	3.7973e-93	3.1291e-91
Cluster-16104.42401	859.468	93.9594	3.1933	5.7814e-93	4.7606e-91
Cluster-16104.44672	635.179	38.229	4.0544	6.1814e-93	5.0862e-91
Cluster-16104.59905	0	430.946	#NAME?	6.2978e-93	5.1782e-91
Cluster-16104.55384	450.31	4.0575	6.7942	6.542e-93	5.3751e-91
Cluster-16104.46255	403.407	0	Inf	6.9238e-93	5.6846e-91
Cluster-16104.48232	3084.1	1461.02	1.0779	7.4031e-93	6.0736e-91
Cluster-16104.83071	100.938	851.605	-3.0767	8.0596e-93	6.6074e-91
Cluster-16104.61786	349.269	1390.38	-1.9931	9.1127e-93	7.4654e-91
Cluster-16104.54209	0	429.941	#NAME?	1.1716e-92	9.591e-91
Cluster-16104.70436	436.575	2.7131	7.3301	1.2461e-92	1.0194e-90
Cluster-16104.74572	179.818	1046.41	-2.5408	1.3742e-92	1.1233e-90
Cluster-16104.21009	441.253	3.25037	7.0849	1.4228e-92	1.1622e-90
Cluster-16104.64069	401.198	0	Inf	1.5821e-92	1.2914e-90
Cluster-16104.51121	4242.28	2329.58	0.86477	1.6411e-92	1.3386e-90
Cluster-16104.28952	400.57	0	Inf	1.654e-92	1.3481e-90
Cluster-16104.79738	408.699	0.464338	9.7816	1.8498e-92	1.5066e-90
Cluster-16104.48486	0	761.074	#NAME?	1.9956e-92	1.6242e-90
Cluster-16104.27030	39.4734	696.244	-4.1406	1.9991e-92	1.6259e-90
Cluster-16104.50505	2769.2	1240.65	1.1584	2.5866e-92	2.1022e-90
Cluster-16104.46351	835.006	2523	-1.5953	2.6456e-92	2.1486e-90
Cluster-16104.61330	148.288	2651.06	-4.1601	2.6861e-92	2.1799e-90
Cluster-16104.29650	2.16613	455.145	-7.7151	2.8135e-92	2.2816e-90
Cluster-16104.54718	2971.5	1385.1	1.1012	3.6048e-92	2.9213e-90
Cluster-16104.46600	1723.32	3934.05	-1.1908	4.5334e-92	3.6711e-90
Cluster-16104.18372	0	427.347	#NAME?	5.4239e-92	4.3891e-90
Cluster-16104.18817	398.961	0	Inf	5.7014e-92	4.6104e-90
Cluster-16104.56952	641.436	41.5255	3.9492	6.9215e-92	5.5929e-90
Cluster-16104.52093	0	693.465	#NAME?	8.0641e-92	6.5116e-90
Cluster-16104.61731	1074.62	204.411	2.3943	8.5265e-92	6.88e-90
Cluster-16104.51508	86.9099	1196.15	-3.7827	9.0994e-92	7.337e-90
Cluster-16104.88042	3565.4	1819.91	0.9702	9.7789e-92	7.8792e-90
Cluster-16104.48997	5423.53	3261.68	0.73362	1.1702e-91	9.4223e-90
Cluster-16104.56429	397.869	0	Inf	1.2455e-91	1.0021e-89
Cluster-16104.60673	81.2395	792.233	-3.2857	1.5942e-91	1.2818e-89
Cluster-16104.47929	397.221	0	Inf	1.7627e-91	1.4162e-89
Cluster-16104.55468	2157.39	4098.36	-0.92576	1.9914e-91	1.5988e-89
Cluster-16104.20523	306.688	1295.43	-2.0786	2.2236e-91	1.784e-89
Cluster-16104.65183	397.272	0	Inf	2.337e-91	1.8737e-89
Cluster-16104.50050	10452.5	15850.5	-0.60068	2.7326e-91	2.1892e-89
Cluster-16104.47397	395.731	0	Inf	2.7833e-91	2.2282e-89
Cluster-16104.25216	396.695	0	Inf	3.2359e-91	2.5888e-89
Cluster-16104.36728	395.022	0	Inf	3.4608e-91	2.7667e-89
Cluster-16104.15324	395.925	0	Inf	3.5298e-91	2.8198e-89
Cluster-16104.59578	395.296	0	Inf	3.6896e-91	2.9454e-89
Cluster-16104.45082	420.207	1.83304	7.8407	4.0125e-91	3.2009e-89
Cluster-16104.46880	4696.32	7184.2	-0.6133	4.0905e-91	3.2608e-89
Cluster-16104.48883	0	423.29	#NAME?	4.9526e-91	3.9453e-89
Cluster-16104.51004	394.648	0	Inf	5.2208e-91	4.156e-89
Cluster-16104.48993	1442.19	398.026	1.8573	5.8831e-91	4.68e-89
Cluster-16104.78028	394.823	0	Inf	8.9663e-91	7.1275e-89
Cluster-16104.68231	445.543	4.57045	6.6071	9.848e-91	7.8229e-89
Cluster-16104.54429	4967.09	2607.26	0.92987	1.1743e-90	9.322e-89
Cluster-16104.23626	457.437	1557.94	-1.768	1.3738e-90	1.0897e-88
Cluster-16104.63956	613.148	0	Inf	1.5353e-90	1.217e-88
Cluster-16104.45157	487.995	10.5582	5.5304	2.1481e-90	1.7016e-88
Cluster-16104.69148	431.817	3.10451	7.1199	2.2837e-90	1.8077e-88
Cluster-16104.42610	0	792.141	#NAME?	2.7261e-90	2.1564e-88
Cluster-16104.13365	391.267	0	Inf	3.0898e-90	2.4424e-88
Cluster-16104.60229	2287.08	734.409	1.6389	3.2585e-90	2.5739e-88
Cluster-16104.55082	391.328	0	Inf	3.5158e-90	2.7752e-88
Cluster-16104.61766	1194.75	267.231	2.1606	3.8177e-90	3.0114e-88
Cluster-16104.58030	390.964	0	Inf	4.5582e-90	3.593e-88
Cluster-16104.51056	2889.28	1338.65	1.1099	5.0669e-90	3.9912e-88
Cluster-16104.54963	483.308	9.87511	5.613	5.3297e-90	4.1952e-88
Cluster-16104.54957	588.507	30.4786	4.2712	6.6551e-90	5.2349e-88
Cluster-16104.38009	391.077	0	Inf	6.8701e-90	5.4003e-88
Cluster-16104.67491	391.209	0	Inf	7.6555e-90	6.0134e-88
Cluster-16104.38104	185.659	1041.64	-2.4881	8.043e-90	6.3133e-88
Cluster-16104.48806	675.266	52.9662	3.6723	9.7216e-90	7.6204e-88
Cluster-16104.55462	445.259	4.98617	6.4806	9.7183e-90	7.6204e-88
Cluster-16104.49229	5.76997	505.157	-6.452	1.2602e-89	9.8716e-88
Cluster-16104.37548	1144.74	2617.74	-1.1933	1.2687e-89	9.9312e-88
Cluster-16104.83374	0	416.473	#NAME?	1.8198e-89	1.4235e-87
Cluster-16104.47539	0	738.953	#NAME?	1.8432e-89	1.4408e-87
Cluster-16104.7400	27.876	597.616	-4.4221	2.0843e-89	1.6281e-87
Cluster-16104.54597	147.448	951.149	-2.6895	2.3098e-89	1.803e-87
Cluster-16104.47186	5643.44	3460.59	0.70556	2.3157e-89	1.8064e-87
Cluster-16104.46699	548.089	21.9017	4.6453	3.0931e-89	2.4112e-87
Cluster-16104.53389	4488.04	2544.24	0.81885	3.2304e-89	2.5164e-87
Cluster-16104.37012	388.405	0	Inf	3.2621e-89	2.5376e-87
Cluster-16104.65374	388.405	0	Inf	3.2621e-89	2.5376e-87
Cluster-16104.83954	12.0556	514.563	-5.4156	3.8024e-89	2.9558e-87
Cluster-16104.84224	6.34697	517.417	-6.3491	4.124e-89	3.2036e-87
Cluster-16104.48709	759.921	39.1333	4.2794	4.2936e-89	3.3331e-87
Cluster-16104.64313	426.189	3.25037	7.0347	5.1132e-89	3.9666e-87
Cluster-16104.53715	2837.55	1312.63	1.1122	5.3653e-89	4.1593e-87
Cluster-16104.10820	1.66006	435.268	-8.0345	6.9156e-89	5.3574e-87
Cluster-16104.40326	0	413.347	#NAME?	9.112e-89	7.0541e-87
Cluster-16104.44885	429.023	3.52023	6.9292	9.5376e-89	7.3785e-87
Cluster-16104.51799	500.637	13.3224	5.2318	9.6604e-89	7.4684e-87
Cluster-16104.58745	689.767	59.3454	3.5389	9.7358e-89	7.5215e-87
Cluster-16104.43014	82.7864	788.071	-3.2509	1.0288e-88	7.9428e-87
Cluster-16104.45544	993.352	174.594	2.5083	1.2346e-88	9.5249e-87
Cluster-16104.49254	7218.1	4764.23	0.59938	1.4884e-88	1.1475e-86
Cluster-16104.59806	493.146	12.6854	5.2808	2.1437e-88	1.6516e-86
Cluster-16104.21582	458.714	7.25925	5.9816	2.3309e-88	1.7946e-86
Cluster-16104.78383	383.747	0	Inf	2.8346e-88	2.1809e-86
Cluster-16104.48638	60.6613	712.719	-3.5545	3.2396e-88	2.4908e-86
Cluster-16104.21709	0	410.879	#NAME?	3.3261e-88	2.5556e-86
Cluster-16104.73664	5.41533	466.629	-6.4291	3.3945e-88	2.6064e-86
Cluster-16104.32157	754.307	80.9287	3.2204	3.7115e-88	2.8478e-86
Cluster-16104.45287	384.002	0	Inf	4.0862e-88	3.1332e-86
Cluster-16104.36426	0	410.777	#NAME?	4.1454e-88	3.1764e-86
Cluster-16104.27867	915.589	144.281	2.6658	4.255e-88	3.2582e-86
Cluster-16104.44661	3424.45	1675.19	1.0316	4.5992e-88	3.5194e-86
Cluster-16104.52811	599.645	0	Inf	5.0656e-88	3.8736e-86
Cluster-16104.71379	383.708	0	Inf	5.181e-88	3.9592e-86
Cluster-16104.42145	408.245	1.80873	7.8183	8.0871e-88	6.1757e-86
Cluster-16104.42932	542.574	21.9747	4.6259	8.3172e-88	6.3471e-86
Cluster-16104.55154	9.6153	499.138	-5.698	8.8844e-88	6.7754e-86
Cluster-16104.50830	108.619	848.839	-2.9662	1.0451e-87	7.9644e-86
Cluster-16104.39997	617.556	40.2565	3.9393	1.3399e-87	1.0205e-85
Cluster-16104.49665	2164.05	820.193	1.3997	1.3636e-87	1.0378e-85
Cluster-16104.46660	1597.34	83.3962	4.2595	1.4543e-87	1.1061e-85
Cluster-12949.0	380.842	0	Inf	1.9325e-87	1.4688e-85
Cluster-16104.68440	557.95	25.6165	4.445	2.0285e-87	1.5407e-85
Cluster-16104.25144	380.833	0	Inf	2.2467e-87	1.7052e-85
Cluster-16104.20253	0	407.286	#NAME?	2.338e-87	1.7734e-85
Cluster-16104.41891	387.431	0.440029	9.7821	2.5299e-87	1.9177e-85
Cluster-16104.74209	379.778	0	Inf	2.6733e-87	2.025e-85
Cluster-16104.35988	462.153	8.60364	5.7473	3.7986e-87	2.8755e-85
Cluster-16104.43858	3345.09	6447.8	-0.94676	4.3226e-87	3.2699e-85
Cluster-16104.53033	5551.56	3416.91	0.7002	5.1324e-87	3.8799e-85
Cluster-16104.21664	379.234	0	Inf	6.5987e-87	4.985e-85
Cluster-16104.51967	2.02427	432.266	-7.7384	6.8043e-87	5.1369e-85
Cluster-16104.65372	379.366	0	Inf	7.3495e-87	5.5447e-85
Cluster-16104.47844	378.322	0	Inf	7.515e-87	5.6658e-85
Cluster-16104.17112	0	405.156	#NAME?	8.3355e-87	6.2802e-85
Cluster-16104.31352	2.0952	432.091	-7.6881	8.4876e-87	6.3905e-85
Cluster-16104.51627	1571.22	3188.28	-1.0209	8.9707e-87	6.7497e-85
Cluster-16104.83528	67.0082	723.815	-3.4332	9.1057e-87	6.8467e-85
Cluster-16104.80041	377.683	0	Inf	9.129e-87	6.8597e-85
Cluster-16104.53686	1512.08	358.18	2.0778	9.229e-87	6.9302e-85
Cluster-16104.83437	36.1763	617.782	-4.094	1.0894e-86	8.1748e-85
Cluster-16104.10135	0	404.425	#NAME?	1.1689e-86	8.7601e-85
Cluster-16104.49311	567.891	1709.5	-1.5899	1.1689e-86	8.7601e-85
Cluster-16104.49154	3678.76	1948.16	0.91711	1.1808e-86	8.8429e-85
Cluster-16104.71600	0	404.568	#NAME?	1.2223e-86	9.1478e-85
Cluster-16104.22373	377.858	0	Inf	1.5617e-86	1.168e-84
Cluster-16104.31742	596.973	0	Inf	1.8534e-86	1.3852e-84
Cluster-16104.66497	376.732	0	Inf	1.897e-86	1.4169e-84
Cluster-16104.80975	375.81	0	Inf	2.5122e-86	1.8752e-84
Cluster-16104.69035	656.769	52.8933	3.6342	2.669e-86	1.9909e-84
Cluster-16104.54672	1713.09	580.558	1.5611	2.6739e-86	1.9932e-84
Cluster-16104.52165	0	400.661	#NAME?	8.6568e-86	6.4489e-84
Cluster-16104.28318	374.618	0	Inf	8.7338e-86	6.502e-84
Cluster-16104.59387	375.025	0	Inf	1.0396e-85	7.7342e-84
Cluster-16104.51829	465.322	9.77787	5.5726	1.2053e-85	8.961e-84
Cluster-16104.47599	373.058	0	Inf	1.4032e-85	1.0425e-83
Cluster-16104.62641	6.64025	463.376	-6.1248	1.4583e-85	1.0828e-83
Cluster-16104.37114	2010.2	616.448	1.7053	1.5861e-85	1.1769e-83
Cluster-16104.59043	2594.32	1165.1	1.1549	1.6017e-85	1.1877e-83
Cluster-16104.55613	1233.13	302.897	2.0254	1.681e-85	1.2456e-83
Cluster-16104.45131	2075.01	814.322	1.3495	1.6962e-85	1.2561e-83
Cluster-16104.43517	639.005	1819.79	-1.5099	2.2656e-85	1.6767e-83
Cluster-16104.62862	0	420.625	#NAME?	2.2675e-85	1.677e-83
Cluster-16104.52552	559.293	28.4268	4.2983	2.4323e-85	1.7976e-83
Cluster-16104.48112	15586.4	19618.3	-0.33191	3.6929e-85	2.7276e-83
Cluster-16104.20586	43.4031	639.02	-3.88	3.6977e-85	2.7293e-83
Cluster-16104.58123	485.999	14.1757	5.0995	7.031e-85	5.1863e-83
Cluster-16104.85105	0	485.628	#NAME?	7.4701e-85	5.5066e-83
Cluster-16104.53023	881.016	2184.03	-1.3098	7.5876e-85	5.5895e-83
Cluster-16104.48813	1263.22	322.859	1.9681	9.1779e-85	6.7566e-83
Cluster-16104.10289	0	395.894	#NAME?	1.18e-84	8.6814e-83
Cluster-16104.33631	6.93354	463.038	-6.0614	1.2346e-84	9.077e-83
Cluster-16104.39536	428.194	5.4262	6.3022	1.6739e-84	1.2299e-82
Cluster-16104.53722	7.43961	466.14	-5.9694	1.9521e-84	1.4334e-82
Cluster-16104.46225	368.919	0	Inf	2.1436e-84	1.5729e-82
Cluster-23001.0	376.775	0.464338	9.6643	2.1711e-84	1.5921e-82
Cluster-16104.55022	367.288	0	Inf	3.5158e-84	2.5764e-82
Cluster-16104.44996	2170.3	3956.82	-0.86645	4.6745e-84	3.4234e-82
Cluster-16104.60647	157.248	937.712	-2.5761	5.8545e-84	4.2847e-82
Cluster-16104.46178	593.861	38.2047	3.9583	6.4514e-84	4.7185e-82
Cluster-16104.63937	15.4562	568.55	-5.201	6.6628e-84	4.87e-82
Cluster-16104.54355	2504.26	4376.58	-0.80542	1.2268e-83	8.9613e-82
Cluster-16104.16028	366.37	0	Inf	1.2979e-83	9.4743e-82
Cluster-16104.57845	1417.89	416.254	1.7682	1.4091e-83	1.0279e-81
Cluster-16104.43785	1848.49	677.133	1.4488	1.4691e-83	1.071e-81
Cluster-16104.63108	53.6146	830.695	-3.9536	1.6684e-83	1.2155e-81
Cluster-16104.29063	744.952	1969.63	-1.4027	1.7114e-83	1.2461e-81
Cluster-16104.46872	334.28	1292.32	-1.9508	1.9815e-83	1.4418e-81
Cluster-16104.62780	2293	974.081	1.2351	2.2635e-83	1.6459e-81
Cluster-16104.25594	25.0619	556.752	-4.4735	2.5725e-83	1.8694e-81
Cluster-16104.64177	17.9961	526.663	-4.8711	2.7947e-83	2.0295e-81
Cluster-16104.45261	4387.24	2527.91	0.79537	3.2476e-83	2.3569e-81
Cluster-16104.64868	0	389.004	#NAME?	4.2847e-83	3.1076e-81
Cluster-16104.44418	363.646	0	Inf	4.5918e-83	3.3281e-81
Cluster-16104.44753	363.22	0	Inf	5.222e-83	3.7825e-81
Cluster-16104.59303	363.007	0	Inf	5.569e-83	4.0313e-81
Cluster-16104.67917	0	388.076	#NAME?	7.021e-83	5.0791e-81
Cluster-16104.60793	2580.64	1177.3	1.1322	8.8228e-83	6.3784e-81
Cluster-16104.49606	362.411	0	Inf	1.0354e-82	7.4803e-81
Cluster-16104.58588	526.148	1608.43	-1.6121	1.1014e-82	7.9523e-81
Cluster-16104.50884	0	387.507	#NAME?	1.2265e-82	8.8498e-81
Cluster-16104.37799	795.913	0	Inf	1.3623e-82	9.8174e-81
Cluster-16104.68630	436.32	7.65066	5.8337	1.3622e-82	9.8174e-81
Cluster-16104.48280	1482.05	456.686	1.6983	1.3867e-82	9.9869e-81
Cluster-16104.53008	496.163	17.5744	4.8193	1.5534e-82	1.118e-80
Cluster-16104.34627	362.037	0	Inf	1.5546e-82	1.1181e-80
Cluster-16104.22016	361.399	0	Inf	1.8844e-82	1.3545e-80
Cluster-16104.55946	661.025	10.5607	5.9679	2.1455e-82	1.5412e-80
Cluster-16104.7701	0	385.851	#NAME?	2.3345e-82	1.6759e-80
Cluster-16104.19737	505.424	1579.71	-1.6441	2.3423e-82	1.6804e-80
Cluster-16104.47185	16.6006	507.306	-4.9335	2.8549e-82	2.0468e-80
Cluster-16104.32315	429.207	6.74629	5.9914	3.2345e-82	2.3175e-80
Cluster-16104.50531	2560.76	4430.2	-0.7908	3.7824e-82	2.7084e-80
Cluster-16104.50245	1765.59	412.98	2.096	5.3237e-82	3.8096e-80
Cluster-16104.38652	359.729	0	Inf	5.6053e-82	4.0085e-80
Cluster-16104.48523	501.692	18.4812	4.7627	5.8949e-82	4.213e-80
Cluster-16104.63105	446.735	0	Inf	6.6868e-82	4.7759e-80
Cluster-13797.0	358.949	0	Inf	7.0901e-82	5.0607e-80
Cluster-16104.45409	691.991	2025.18	-1.5492	8.2078e-82	5.8548e-80
Cluster-16104.47729	5293.24	3266.55	0.69638	8.718e-82	6.2148e-80
Cluster-16104.87405	15.5981	502.412	-5.0094	1.1142e-81	7.9379e-80
Cluster-16104.60223	602.829	43.6309	3.7883	1.1924e-81	8.4892e-80
Cluster-16104.51261	355.175	1311.15	-1.8842	1.2643e-81	8.9958e-80
Cluster-16104.48242	356.944	0	Inf	1.7392e-81	1.2367e-79
Cluster-16104.46135	480.659	5.0591	6.57	2.0314e-81	1.4436e-79
Cluster-16104.43412	3.03641	417.771	-7.1042	3.7583e-81	2.669e-79
Cluster-16104.46688	754.165	1959.16	-1.3773	4.9418e-81	3.5073e-79
Cluster-16104.48391	15898	10664.3	0.57605	5.2375e-81	3.7148e-79
Cluster-16104.66076	68.8907	700.104	-3.3452	5.58e-81	3.9553e-79
Cluster-16104.48979	16506.5	12928.5	0.35248	5.8545e-81	4.1472e-79
Cluster-16104.48139	0.576997	387.925	-9.393	6.4769e-81	4.5852e-79
Cluster-16104.63164	4.04855	524.309	-7.0169	7.2015e-81	5.095e-79
Cluster-16104.27056	586.654	1699.09	-1.5342	7.2687e-81	5.1393e-79
Cluster-16104.54714	607.993	46.1713	3.719	7.5957e-81	5.3672e-79
Cluster-16104.38717	0	471.856	#NAME?	8.5441e-81	6.0335e-79
Cluster-16104.17026	477.694	0	Inf	8.8208e-81	6.225e-79
Cluster-16104.50474	537.797	28.4486	4.2406	9.2315e-81	6.5107e-79
Cluster-16104.67918	353.421	0	Inf	1.0445e-80	7.3617e-79
Cluster-16104.44521	1175.67	289.376	2.0225	1.1211e-80	7.897e-79
Cluster-16104.52486	3861.58	1531.44	1.3343	1.1397e-80	8.0228e-79
Cluster-16104.41449	519.498	0	Inf	1.1728e-80	8.2511e-79
Cluster-16104.33674	352.995	0	Inf	1.1876e-80	8.3498e-79
Cluster-16104.43931	2122.85	619.243	1.7774	1.1944e-80	8.392e-79
Cluster-16104.68258	1044.28	2382.71	-1.1901	1.2521e-80	8.7923e-79
Cluster-16104.50509	5784.73	3680.23	0.65245	1.2768e-80	8.9599e-79
Cluster-16104.51125	0	378.444	#NAME?	1.3072e-80	9.1679e-79
Cluster-16104.54201	847.711	2098.39	-1.3076	1.8006e-80	1.262e-78
Cluster-16104.51749	627.015	9.50801	6.0432	1.8115e-80	1.2688e-78
Cluster-16104.16553	353.037	0	Inf	1.8159e-80	1.2712e-78
Cluster-16104.47516	497.104	1548.58	-1.6393	1.8796e-80	1.3149e-78
Cluster-16104.34698	362.582	1320.62	-1.8648	2.4145e-80	1.6881e-78
Cluster-16104.47242	148.848	893.225	-2.5852	2.523e-80	1.7628e-78
Cluster-16104.57364	3.2492	599.542	-7.5276	2.6595e-80	1.857e-78
Cluster-16104.65291	11.8428	504.756	-5.4135	3.3156e-80	2.3138e-78
Cluster-16104.40315	292.556	1193.94	-2.029	4.3636e-80	3.0432e-78
Cluster-16104.22308	426.876	0	Inf	5.1753e-80	3.6071e-78
Cluster-16104.42165	0	375.901	#NAME?	5.2698e-80	3.6707e-78
Cluster-16104.66737	36.5405	587.277	-4.0065	5.2814e-80	3.6765e-78
Cluster-16104.54130	1393.63	152.4	3.1929	5.8369e-80	4.0607e-78
Cluster-16104.20117	350.455	0	Inf	6.1185e-80	4.2539e-78
Cluster-16104.49736	525.49	0	Inf	6.9102e-80	4.8014e-78
Cluster-16104.70714	0	778.014	#NAME?	8.1575e-80	5.6645e-78
Cluster-16104.35821	10.6179	466.359	-5.4569	8.9951e-80	6.2424e-78
Cluster-16104.64025	537.981	0	Inf	9.0017e-80	6.2431e-78
Cluster-16104.47787	3382.45	1785.2	0.92198	1.1806e-79	8.1829e-78
Cluster-16104.55360	349.708	0	Inf	1.3724e-79	9.5068e-78
Cluster-16104.24745	362.865	0.928676	8.61	1.5028e-79	1.0403e-77
Cluster-16104.42858	407.687	5.40189	6.2379	1.5139e-79	1.0474e-77
Cluster-16104.57879	391.957	3.61747	6.7596	1.5706e-79	1.0859e-77
Cluster-16104.59575	345.13	1286.33	-1.8981	1.582e-79	1.0932e-77
Cluster-16104.56456	1596.7	541.519	1.56	1.8788e-79	1.2975e-77
Cluster-16104.58250	2220.11	946.265	1.2303	1.9092e-79	1.3176e-77
Cluster-16104.68306	0	373.309	#NAME?	2.1558e-79	1.4869e-77
Cluster-16104.13954	180.376	963.98	-2.418	2.2496e-79	1.5506e-77
Cluster-16104.49530	486.496	1523.5	-1.6469	2.3647e-79	1.629e-77
Cluster-16104.56238	1705.77	3282.96	-0.94457	3.1113e-79	2.142e-77
Cluster-16104.33486	0	596.022	#NAME?	3.2413e-79	2.2301e-77
Cluster-16104.53764	9.52524	453.185	-5.5722	3.6605e-79	2.517e-77
Cluster-16104.54485	328.551	2552.54	-2.9577	3.9789e-79	2.7343e-77
Cluster-16104.57915	551.077	1620.61	-1.5562	4.3907e-79	3.0154e-77
Cluster-16104.74673	810.126	13.6409	5.8921	4.5437e-79	3.1186e-77
Cluster-16104.47445	3009.65	1510.71	0.99437	4.9141e-79	3.3708e-77
Cluster-16104.58931	396.682	4.52184	6.4549	5.7802e-79	3.9624e-77
Cluster-16104.32202	1541.55	508.33	1.6005	6.7276e-79	4.6091e-77
Cluster-16104.64359	0	552.979	#NAME?	7.0813e-79	4.8485e-77
Cluster-16104.23996	907.506	2166.43	-1.2553	7.8054e-79	5.341e-77
Cluster-16104.78468	1.51821	391.253	-8.0096	9.4498e-79	6.4622e-77
Cluster-16104.8339	0	370.231	#NAME?	1.0344e-78	7.0695e-77
Cluster-16104.51326	938.117	0	Inf	1.3875e-78	9.4768e-77
Cluster-16104.38864	385	1349.42	-1.8094	1.5325e-78	1.0461e-76
Cluster-16104.56285	0	369.546	#NAME?	1.5581e-78	1.0629e-76
Cluster-16104.47271	349.301	0	Inf	1.6148e-78	1.101e-76
Cluster-16104.37189	353.221	0.464338	9.5712	1.8474e-78	1.2588e-76
Cluster-16104.48517	10999.7	14272.4	-0.37576	1.9624e-78	1.3363e-76
Cluster-16104.45380	0	368.86	#NAME?	2.3467e-78	1.597e-76
Cluster-16104.68968	349.06	0	Inf	2.6556e-78	1.8061e-76
Cluster-16104.86865	14.3731	480.567	-5.0633	2.8496e-78	1.937e-76
Cluster-16104.51826	5.76997	422.779	-6.1952	2.9053e-78	1.9736e-76
Cluster-16104.10741	0	368.009	#NAME?	3.1102e-78	2.1115e-76
Cluster-16104.86113	0	368.126	#NAME?	3.5913e-78	2.4367e-76
Cluster-16104.75241	546.722	33.3157	4.0365	4.2652e-78	2.8922e-76
Cluster-16104.47759	372.126	2.32169	7.3245	4.3402e-78	2.9412e-76
Cluster-16104.17734	473.963	0	Inf	4.9212e-78	3.333e-76
Cluster-16104.70250	348.322	0	Inf	5.0427e-78	3.4132e-76
Cluster-16104.37385	12.784	486.654	-5.2505	5.4472e-78	3.6848e-76
Cluster-16104.68670	603.822	49.1786	3.618	7.5427e-78	5.0993e-76
Cluster-16104.77995	367.595	1.85735	7.6287	8.235e-78	5.5639e-76
Cluster-16104.8197	422.543	0	Inf	8.7472e-78	5.9065e-76
Cluster-16104.59658	0	366.39	#NAME?	9.1843e-78	6.1978e-76
Cluster-16104.41596	393.092	4.47322	6.4574	9.4065e-78	6.3402e-76
Cluster-16104.49908	3432.89	1836.54	0.90243	9.4032e-78	6.3402e-76
Cluster-16104.60868	9.60574	449.767	-5.5491	1.1806e-77	7.9525e-76
Cluster-16104.43106	206.795	1005.98	-2.2823	1.1961e-77	8.0524e-76
Cluster-16104.69033	345.404	0	Inf	1.3499e-77	9.0824e-76
Cluster-16104.72069	511.79	25.5678	4.3231	1.4573e-77	9.7992e-76
Cluster-16104.48228	2767.78	1346.05	1.04	1.5237e-77	1.0239e-75
Cluster-16104.47004	360.893	1.39301	8.0172	1.5733e-77	1.0567e-75
Cluster-16104.29961	508.086	24.9795	4.3463	1.602e-77	1.0753e-75
Cluster-16104.15173	345.04	0	Inf	1.7289e-77	1.1598e-75
Cluster-16104.42391	345.588	0	Inf	1.9622e-77	1.3155e-75
Cluster-16104.42262	447.103	13.0015	5.1039	2.2059e-77	1.478e-75
Cluster-16104.56547	1400.11	431.04	1.6996	2.2905e-77	1.5338e-75
Cluster-16104.49615	9538.38	6887.71	0.46972	2.5625e-77	1.7149e-75
Cluster-16104.47988	1287.49	2901.92	-1.1724	2.8898e-77	1.9328e-75
Cluster-16104.44509	0	363.534	#NAME?	3.7227e-77	2.4883e-75
Cluster-16104.79753	343.309	0	Inf	4.3676e-77	2.9176e-75
Cluster-16104.65119	643.148	62.2555	3.3689	4.6485e-77	3.1035e-75
Cluster-16104.32520	342.954	0	Inf	4.8392e-77	3.2289e-75
Cluster-16104.50836	925.36	176.643	2.3892	4.9878e-77	3.3261e-75
Cluster-18596.1	343.077	0	Inf	6.2059e-77	4.1359e-75
Cluster-16104.10087	0	362.24	#NAME?	6.8461e-77	4.5598e-75
Cluster-16104.48549	636.546	60.8382	3.3872	7.4895e-77	4.9854e-75
Cluster-16104.34492	342.155	0	Inf	8.099e-77	5.3879e-75
Cluster-16104.67140	0	361.825	#NAME?	8.6013e-77	5.7187e-75
Cluster-16104.53104	4481.71	9159.19	-1.0312	9.9509e-77	6.6121e-75
Cluster-16104.19167	356.731	1.3444	8.0517	1.1227e-76	7.4559e-75
Cluster-16104.48603	12188.2	21216.6	-0.79971	1.1763e-76	7.8071e-75
Cluster-16104.57506	371.591	2.7131	7.0976	1.2035e-76	7.9829e-75
Cluster-16104.35387	1.66006	381.572	-7.8446	1.5826e-76	1.0491e-74
Cluster-16104.55929	1969.54	796.842	1.3055	1.6229e-76	1.0752e-74
Cluster-16104.38959	420.41	9.14091	5.5233	1.7131e-76	1.1343e-74
Cluster-16104.20909	0	360.356	#NAME?	2.0091e-76	1.3295e-74
Cluster-16104.77733	341.256	0	Inf	2.137e-76	1.4133e-74
Cluster-16104.84284	340.618	0	Inf	2.5683e-76	1.6975e-74
Cluster-16104.30218	0	360.084	#NAME?	2.6365e-76	1.7416e-74
Cluster-16104.42321	33.9066	567.286	-4.0644	3.2214e-76	2.1267e-74
Cluster-16104.9952	0	359.496	#NAME?	3.8396e-76	2.5334e-74
Cluster-16104.51880	389.152	5.01048	6.2792	3.9307e-76	2.5919e-74
Cluster-16104.28581	339.189	0	Inf	4.4687e-76	2.945e-74
Cluster-16104.49193	735.904	1887.3	-1.3587	4.7293e-76	3.1149e-74
Cluster-16104.32861	339.312	0	Inf	5.7309e-76	3.7724e-74
Cluster-16104.38045	424.368	10.021	5.4042	5.7427e-76	3.778e-74
Cluster-16104.48605	2346.45	1058.9	1.1479	7.5512e-76	4.9648e-74
Cluster-16104.12667	338.177	0	Inf	7.9474e-76	5.2223e-74
Cluster-16104.53678	8235.19	5798.07	0.50623	8.4603e-76	5.5561e-74
Cluster-16104.50631	3908.83	2225.76	0.81244	1.1171e-75	7.3318e-74
Cluster-16104.46550	766.433	109.774	2.8036	1.1243e-75	7.375e-74
Cluster-16104.41737	433.771	11.7568	5.2054	1.1375e-75	7.4574e-74
Cluster-16104.77380	831.597	2029.84	-1.2874	1.14e-75	7.4693e-74
Cluster-16104.46929	1591.11	555.165	1.519	1.2382e-75	8.1076e-74
Cluster-16104.52482	391.644	5.4262	6.1735	1.2487e-75	8.1722e-74
Cluster-16104.28891	0	357.028	#NAME?	1.3635e-75	8.9182e-74
Cluster-16104.60584	2092.33	887.675	1.237	1.3761e-75	8.9954e-74
Cluster-16104.17543	0	356.882	#NAME?	1.4306e-75	9.3458e-74
Cluster-16104.23907	0	356.688	#NAME?	1.5251e-75	9.9578e-74
Cluster-16104.79806	0	356.301	#NAME?	1.582e-75	1.0323e-73
Cluster-16104.40531	337.43	0	Inf	1.7397e-75	1.1346e-73
Cluster-16104.48935	738.85	99.8475	2.8875	1.7653e-75	1.1506e-73
Cluster-16104.23412	683.192	22.315	4.9362	1.8549e-75	1.2083e-73
Cluster-16104.32423	3.54248	397.387	-6.8096	1.9426e-75	1.2647e-73
Cluster-16104.72498	418.821	9.4837	5.4647	2.0261e-75	1.3183e-73
Cluster-16104.47966	3463	1881.73	0.87996	2.1116e-75	1.3731e-73
Cluster-16104.78361	271.108	1121.3	-2.0482	2.3748e-75	1.5434e-73
Cluster-16104.50386	0	355.443	#NAME?	2.7551e-75	1.7895e-73
Cluster-16104.16614	335.656	0	Inf	2.8989e-75	1.8818e-73
Cluster-16104.68005	436.41	0	Inf	2.9288e-75	1.9001e-73
Cluster-16104.52008	4613.16	2784.86	0.72815	3.6154e-75	2.3442e-73
Cluster-16104.46298	0	354.784	#NAME?	3.7473e-75	2.4284e-73
Cluster-16104.52606	4498.15	2700.64	0.73603	3.8222e-75	2.4755e-73
Cluster-16104.28844	8.66453	510.719	-5.8813	3.8291e-75	2.4785e-73
Cluster-23643.0	335.495	0	Inf	4.0319e-75	2.6083e-73
Cluster-16104.79389	0	354.974	#NAME?	4.2218e-75	2.7296e-73
Cluster-16104.54575	3903.35	2227.41	0.80935	4.5788e-75	2.9586e-73
Cluster-16104.23931	334.999	0	Inf	4.6516e-75	3.004e-73
Cluster-16104.42047	391.399	5.91485	6.0482	5.0225e-75	3.2416e-73
Cluster-16104.66274	408.259	1681.15	-2.0419	5.3153e-75	3.4287e-73
Cluster-16104.17316	0	354.123	#NAME?	5.5847e-75	3.6004e-73
Cluster-16104.58024	880.084	2088.64	-1.2468	6.8801e-75	4.4329e-73
Cluster-16104.67554	519.887	9.8508	5.7218	8.4858e-75	5.4644e-73
Cluster-16104.46874	1095.2	0	Inf	1.1451e-74	7.3693e-73
Cluster-16104.27566	363.078	2.73741	7.0513	1.2286e-74	7.9025e-73
Cluster-16104.40483	721.966	1852.28	-1.3593	1.2458e-74	8.0088e-73
Cluster-16104.65256	334.029	0	Inf	1.2501e-74	8.0319e-73
Cluster-16104.40864	0	352.727	#NAME?	1.2701e-74	8.1555e-73
Cluster-16104.53285	1687.73	625.892	1.4311	1.2757e-74	8.1867e-73
Cluster-16104.46591	1060.33	251.22	2.0775	1.3354e-74	8.5652e-73
Cluster-16104.69048	368.229	1288.34	-1.8068	1.3487e-74	8.6451e-73
Cluster-16104.39879	769.276	1987.3	-1.3692	1.4475e-74	9.2732e-73
Cluster-16104.57754	332.894	0	Inf	1.7319e-74	1.1089e-72
Cluster-16104.37824	333.726	0	Inf	1.8124e-74	1.1598e-72
Cluster-16104.41366	352.621	1.85735	7.5687	1.8378e-74	1.1754e-72
Cluster-16104.67361	333.088	0	Inf	2.1762e-74	1.391e-72
Cluster-16104.64063	406.363	8.16361	5.6374	2.3326e-74	1.4901e-72
Cluster-16104.58827	491.131	24.5395	4.3229	2.3445e-74	1.4969e-72
Cluster-16104.69264	1071.47	257.669	2.056	2.4016e-74	1.5324e-72
Cluster-16104.4114	0	637.81	#NAME?	2.7746e-74	1.7695e-72
Cluster-16104.25862	332.095	0	Inf	2.8938e-74	1.8445e-72
Cluster-16104.44561	887.472	167.113	2.4089	3.963e-74	2.5245e-72
Cluster-16104.32755	82.1289	704.167	-3.1	4.0253e-74	2.5628e-72
Cluster-16104.53603	1.08307	364.808	-8.3959	4.0937e-74	2.6048e-72
Cluster-16104.47227	682.247	81.9546	3.0574	5.5294e-74	3.5164e-72
Cluster-16104.25901	21.0748	488.998	-4.5362	7.9501e-74	5.0529e-72
Cluster-16104.43830	979.575	2222.18	-1.1818	8.78e-74	5.5773e-72
Cluster-16104.55242	207.107	983.3	-2.2473	1.0042e-73	6.3753e-72
Cluster-16104.46767	329.777	0	Inf	1.1439e-73	7.258e-72
Cluster-16104.49027	1059.45	2342.4	-1.1447	1.1678e-73	7.4059e-72
Cluster-16104.42683	329.91	0	Inf	1.2693e-73	8.0447e-72
Cluster-16104.41100	477.619	22.5338	4.4057	1.347e-73	8.5322e-72
Cluster-16104.14661	328.439	0	Inf	1.4585e-73	9.2334e-72
Cluster-16104.74487	239.793	1043.5	-2.1216	1.483e-73	9.3833e-72
Cluster-16104.50929	485.578	23.1489	4.3907	1.4966e-73	9.4638e-72
Cluster-16104.66414	329.12	0	Inf	1.8343e-73	1.1593e-71
Cluster-16104.35267	1448.06	447.363	1.6946	1.8772e-73	1.1857e-71
Cluster-16104.44891	329.394	0	Inf	1.9547e-73	1.234e-71
Cluster-16104.48457	328.269	0	Inf	2.3413e-73	1.4772e-71
Cluster-16104.61380	584.865	1625.96	-1.4751	2.5825e-73	1.6285e-71
Cluster-16104.56367	111.008	772.823	-2.7995	2.6183e-73	1.6502e-71
Cluster-16104.28826	398.285	7.82082	5.6703	2.8737e-73	1.8101e-71
Cluster-16104.49494	994.232	2236.29	-1.1695	3.3476e-73	2.1074e-71
Cluster-16104.61619	341.478	0.928676	8.5224	3.816e-73	2.401e-71
Cluster-16104.45266	1339.81	408.905	1.7122	4.9977e-73	3.1428e-71
Cluster-16104.50794	1921.22	786.024	1.2894	5.7042e-73	3.585e-71
Cluster-16104.48281	6729.27	2707.49	1.3135	5.8013e-73	3.644e-71
Cluster-16104.57111	799.667	69.7335	3.5195	5.8096e-73	3.6472e-71
Cluster-16104.48247	542.419	10.2154	5.7306	7.1247e-73	4.4703e-71
Cluster-16104.19626	520.403	0	Inf	7.8705e-73	4.9355e-71
Cluster-16104.57092	2079.08	893.493	1.2184	1.0106e-72	6.3336e-71
Cluster-16104.70709	325.455	0	Inf	1.0651e-72	6.6714e-71
Cluster-16104.58410	332.478	0.464338	9.4839	1.0841e-72	6.7868e-71
Cluster-16104.54331	4143.15	2440.87	0.76333	1.1076e-72	6.9301e-71
Cluster-16104.48793	1327.75	2704.33	-1.0263	1.1523e-72	7.206e-71
Cluster-16104.53801	45.0728	582.709	-3.6924	1.2998e-72	8.1235e-71
Cluster-16104.47319	2537.65	4276.17	-0.75282	1.3994e-72	8.7415e-71
Cluster-16104.57269	457.083	18.0412	4.6631	1.4073e-72	8.7858e-71
Cluster-16104.40853	1657.21	617.051	1.4253	1.4432e-72	9.0052e-71
Cluster-16104.64834	0	467.932	#NAME?	1.594e-72	9.9404e-71
Cluster-16104.48600	1879.83	761.018	1.3046	1.6165e-72	1.0075e-70
Cluster-16104.65458	1326.1	411.023	1.6899	1.7181e-72	1.0703e-70
Cluster-16104.38320	129.987	811.02	-2.6414	2.1929e-72	1.3652e-70
Cluster-16104.56826	0	347.277	#NAME?	2.3498e-72	1.4621e-70
Cluster-16104.47573	2182.19	966.603	1.1748	2.4408e-72	1.5179e-70
Cluster-16104.60180	323.653	0	Inf	2.7287e-72	1.696e-70
Cluster-16104.48552	5424.24	7737.44	-0.51244	2.8134e-72	1.7477e-70
Cluster-16104.40837	345.73	1227.14	-1.8276	2.9929e-72	1.8582e-70
Cluster-23735.0	323.227	0	Inf	3.083e-72	1.913e-70
Cluster-16104.48111	2467.74	4181.9	-0.76097	3.1883e-72	1.9773e-70
Cluster-16104.32239	92.2925	717.749	-2.9592	3.3643e-72	2.0853e-70
Cluster-16104.18484	322.872	0	Inf	3.4133e-72	2.1145e-70
Cluster-16104.8498	2.74313	372.944	-7.087	3.9974e-72	2.475e-70
Cluster-16104.43015	151.861	856.757	-2.4961	4.8588e-72	3.0067e-70
Cluster-16104.65829	2.88499	372.334	-7.0119	5.0814e-72	3.1427e-70
Cluster-16104.57744	347.977	2.24876	7.2737	5.0976e-72	3.151e-70
Cluster-16104.62757	330.496	0.440029	9.5528	5.1663e-72	3.1917e-70
Cluster-16104.39194	1066.67	2329.58	-1.127	5.2481e-72	3.2404e-70
Cluster-16104.52959	2054.44	3660.96	-0.83348	5.6073e-72	3.4604e-70
Cluster-16104.53139	322.064	0	Inf	6.574e-72	4.0547e-70
Cluster-16104.46522	338.929	1304.14	-1.944	6.9906e-72	4.3093e-70
Cluster-16104.65552	322.196	0	Inf	7.2907e-72	4.4918e-70
Cluster-16104.50252	57.3411	616.346	-3.4261	7.7562e-72	4.776e-70
Cluster-16104.64408	500.098	14.4699	5.1111	8.1395e-72	5.0093e-70
Cluster-16104.50290	0	344.542	#NAME?	8.6947e-72	5.348e-70
Cluster-16104.69252	98.5207	814.891	-3.0481	9.0661e-72	5.5735e-70
Cluster-16104.33937	255.42	1064.44	-2.0592	9.3962e-72	5.7732e-70
Cluster-16104.88377	0	344.515	#NAME?	9.5783e-72	5.8819e-70
Cluster-16104.43879	1347.54	427.982	1.6547	9.835e-72	6.0363e-70
Cluster-16104.65540	1545.18	549.636	1.4912	1.0604e-71	6.5047e-70
Cluster-16104.24989	0	343.613	#NAME?	1.3921e-71	8.535e-70
Cluster-16104.78776	320.687	0	Inf	1.4895e-71	9.1266e-70
Cluster-16104.19300	0	343.416	#NAME?	1.6185e-71	9.9117e-70
Cluster-16104.53401	530.315	1529.01	-1.5277	1.8322e-71	1.1214e-69
Cluster-16104.6486	23.1795	490.218	-4.4025	1.8719e-71	1.1452e-69
Cluster-16104.48013	848.6	86.0632	3.3016	1.9085e-71	1.1669e-69
Cluster-16104.55368	524.091	35.5888	3.8803	2.461e-71	1.5039e-69
Cluster-2246.0	0	342.39	#NAME?	2.6719e-71	1.6319e-69
Cluster-16104.61796	207.272	1022.07	-2.3019	3.0707e-71	1.8744e-69
Cluster-16104.32857	0	342.218	#NAME?	3.0823e-71	1.8805e-69
Cluster-16104.44102	5.76997	1467.77	-7.9908	3.3634e-71	2.0509e-69
Cluster-16104.59727	488.808	0	Inf	3.6215e-71	2.2071e-69
Cluster-16104.40949	81.2491	683.334	-3.0722	3.7019e-71	2.2549e-69
Cluster-16104.52559	1389.2	455.483	1.6088	3.8622e-71	2.3512e-69
Cluster-16104.57384	1016.34	2255.93	-1.1503	4.394e-71	2.6735e-69
Cluster-16104.51153	318.876	0	Inf	4.3997e-71	2.6755e-69
Cluster-16104.52974	1796.64	4144.94	-1.206	5.0825e-71	3.0891e-69
Cluster-16104.25471	0	341.192	#NAME?	5.0876e-71	3.0905e-69
Cluster-16104.51220	318.237	0	Inf	5.2809e-71	3.2062e-69
Cluster-16104.38941	5359.9	3449.74	0.63572	6.2536e-71	3.7947e-69
Cluster-16104.59834	1045.15	32.0393	5.0277	6.425e-71	3.8966e-69
Cluster-16104.55609	360.174	4.10612	6.4548	7.1175e-71	4.3143e-69
Cluster-16104.56368	930.653	198.008	2.2327	7.4493e-71	4.513e-69
Cluster-16104.54626	0	340.482	#NAME?	7.5975e-71	4.6002e-69
Cluster-16104.62136	0	340.312	#NAME?	8.0175e-71	4.852e-69
Cluster-16104.87920	0	340.069	#NAME?	8.6584e-71	5.237e-69
Cluster-16104.74833	0	339.996	#NAME?	8.8606e-71	5.3564e-69
Cluster-16104.72403	0	339.85	#NAME?	9.2792e-71	5.6065e-69
Cluster-16104.57750	349.027	0	Inf	9.667e-71	5.8377e-69
Cluster-16104.48209	1468.77	2866.02	-0.96444	1.0596e-70	6.3951e-69
Cluster-16104.36126	76.1079	663.613	-3.1242	1.1238e-70	6.7792e-69
Cluster-16104.69404	0	339.505	#NAME?	1.2345e-70	7.443e-69
Cluster-16104.53984	317.126	0	Inf	1.47e-70	8.858e-69
Cluster-16104.51342	897.777	2072.41	-1.2069	1.5703e-70	9.4574e-69
Cluster-16104.56316	973.46	2182.42	-1.1647	1.6964e-70	1.0211e-68
Cluster-16104.54493	259.349	1057.6	-2.0278	1.7302e-70	1.0409e-68
Cluster-16104.42923	1053.44	262.833	2.0029	1.7421e-70	1.0475e-68
Cluster-16104.48859	7042.64	11144.8	-0.66218	2.0124e-70	1.2094e-68
Cluster-16104.46850	824.947	149.245	2.4666	2.0828e-70	1.251e-68
Cluster-16104.78506	0	338.406	#NAME?	2.0843e-70	1.2513e-68
Cluster-16104.49122	8154.66	5810.71	0.48891	2.5295e-70	1.5177e-68
Cluster-16104.29413	9.24153	412.639	-5.4806	2.7079e-70	1.6239e-68
Cluster-16104.45372	375.621	6.50073	5.8525	2.728e-70	1.6351e-68
Cluster-16104.32948	764.744	1872.91	-1.2922	2.7779e-70	1.6641e-68
Cluster-16104.59586	315.191	0	Inf	3.3852e-70	2.0268e-68
Cluster-16104.59033	0	782.341	#NAME?	3.5098e-70	2.1003e-68
Cluster-16104.32589	640.362	74.4255	3.105	3.6351e-70	2.1741e-68
Cluster-16104.49035	315.101	0	Inf	4.6071e-70	2.754e-68
Cluster-16104.47070	474.279	1426.56	-1.5887	5.1102e-70	3.0531e-68
Cluster-16104.64425	179.576	901.066	-2.327	5.5186e-70	3.2954e-68
Cluster-16104.41266	1556.52	2975.29	-0.9347	5.8322e-70	3.4808e-68
Cluster-16104.28892	313.763	0	Inf	5.86e-70	3.4956e-68
Cluster-16104.18064	314.25	0	Inf	5.8714e-70	3.5005e-68
Cluster-16104.43598	464.403	0	Inf	7.8579e-70	4.6824e-68
Cluster-16104.48019	4431.62	2703.85	0.71282	9.9111e-70	5.9027e-68
Cluster-16104.58704	1.08307	374.967	-8.4355	1.0347e-69	6.1588e-68
Cluster-16104.6445	17.3099	448.372	-4.695	1.0508e-69	6.2515e-68
Cluster-16104.37774	312.193	0	Inf	1.0568e-69	6.2837e-68
Cluster-16104.48100	1308.9	412.688	1.6652	1.0693e-69	6.355e-68
Cluster-16104.61257	165.264	866.583	-2.3906	1.0925e-69	6.4893e-68
Cluster-16104.30701	0	334.98	#NAME?	1.3593e-69	8.0698e-68
Cluster-16104.49091	753.114	1849.87	-1.2965	1.4113e-69	8.374e-68
Cluster-16104.83048	0	334.472	#NAME?	1.4613e-69	8.6662e-68
Cluster-16104.55545	404.934	11.4626	5.1427	1.5162e-69	8.9873e-68
Cluster-16104.43784	2664.03	4558.6	-0.77498	1.6196e-69	9.5949e-68
Cluster-16104.36272	268.104	1817.4	-2.761	1.7426e-69	1.0319e-67
Cluster-16104.14711	7.79425	398.294	-5.6753	1.7441e-69	1.0322e-67
Cluster-16104.58766	263.275	1060.65	-2.0103	2.0976e-69	1.2407e-67
Cluster-16104.77439	0	333.225	#NAME?	2.8208e-69	1.6676e-67
Cluster-16104.58550	447.58	0	Inf	2.9118e-69	1.7205e-67
Cluster-16104.50314	4006.67	2371.58	0.75656	3.0578e-69	1.8058e-67
Cluster-16104.71166	1.58913	349.552	-7.7811	3.1056e-69	1.8331e-67
Cluster-16104.27771	2.23706	355.171	-7.3108	3.2014e-69	1.8887e-67
Cluster-16104.16481	335.193	1.76012	7.5732	4.6923e-69	2.7668e-67
Cluster-16104.68056	29.0204	500.533	-4.1083	5.1075e-69	3.01e-67
Cluster-16104.51716	976.567	2171.4	-1.1528	5.2293e-69	3.0802e-67
Cluster-16104.37387	372.897	6.81922	5.773	5.2328e-69	3.0806e-67
Cluster-16104.42911	310.485	0	Inf	5.3033e-69	3.1205e-67
Cluster-16104.81096	310.414	0	Inf	5.4114e-69	3.1824e-67
Cluster-16104.2253	8.52267	403.25	-5.5642	6.4243e-69	3.7762e-67
Cluster-16104.53359	0.576997	339.918	-9.2024	6.7423e-69	3.961e-67
Cluster-16104.50235	5691.64	3038.36	0.90555	7.5013e-69	4.4046e-67
Cluster-16104.42460	3572.7	2030.48	0.8152	7.8034e-69	4.5796e-67
Cluster-16104.37016	594.67	61.2271	3.2798	7.8494e-69	4.6042e-67
Cluster-16104.53092	308.854	0	Inf	8.4398e-69	4.9479e-67
Cluster-16104.67910	328.34	1.39301	7.8808	1.0006e-68	5.8633e-67
Cluster-16104.51805	987.402	2178.4	-1.1416	1.0088e-68	5.9078e-67
Cluster-16104.48140	921.737	199.403	2.2087	1.044e-68	6.1111e-67
Cluster-16104.56159	1580.44	2994.88	-0.92217	1.1058e-68	6.4697e-67
Cluster-16104.30736	0	485.458	#NAME?	1.1539e-68	6.7475e-67
Cluster-16104.51395	426.998	16.3029	4.711	1.1802e-68	6.8974e-67
Cluster-16104.71957	308.48	0	Inf	1.2437e-68	7.2649e-67
Cluster-16104.52265	31.9246	513.78	-4.0084	1.3066e-68	7.6285e-67
Cluster-16104.62844	308.329	0	Inf	1.4947e-68	8.7222e-67
Cluster-16104.42192	405.318	1300.47	-1.6819	1.5362e-68	8.9594e-67
Cluster-16104.60782	611.71	26.251	4.5424	1.6411e-68	9.5664e-67
Cluster-16104.50396	0	375.074	#NAME?	1.8834e-68	1.0973e-66
Cluster-16104.59581	391.725	9.99666	5.2923	2.037e-68	1.1862e-66
Cluster-16104.45778	6939.09	4804.43	0.53038	2.097e-68	1.2205e-66
Cluster-16104.20124	307.61	0	Inf	2.1111e-68	1.2281e-66
Cluster-16104.56820	306.768	0	Inf	2.3316e-68	1.3556e-66
Cluster-16104.59820	438.841	19.3077	4.5064	2.3493e-68	1.3652e-66
Cluster-16104.41303	1037	261.316	1.9885	2.6996e-68	1.568e-66
Cluster-16104.29491	314.331	0.464338	9.4029	2.9998e-68	1.7414e-66
Cluster-16104.51755	268.903	1060.88	-1.9801	3.2916e-68	1.9098e-66
Cluster-16104.58552	8.88688	403.156	-5.5035	3.4054e-68	1.9749e-66
Cluster-16104.78274	12.9259	425.028	-5.0392	3.4606e-68	2.0058e-66
Cluster-16104.58948	306.517	0	Inf	4.3937e-68	2.5454e-66
Cluster-16104.41960	0	327.775	#NAME?	4.5182e-68	2.6162e-66
Cluster-16104.17339	17.3291	528.525	-4.9307	4.7237e-68	2.7337e-66
Cluster-16104.46171	571.968	54.5562	3.3901	5.4246e-68	3.1378e-66
Cluster-16104.47540	498.306	0	Inf	5.5183e-68	3.1903e-66
Cluster-16104.67788	0	327.335	#NAME?	5.6665e-68	3.2743e-66
Cluster-16104.56651	0	941.606	#NAME?	6.0647e-68	3.5026e-66
Cluster-16104.57796	1660.64	643.199	1.3684	6.1444e-68	3.5468e-66
Cluster-16104.45498	2902.43	1524.14	0.92927	6.9275e-68	3.9968e-66
Cluster-16104.55473	305.16	0	Inf	7.4379e-68	4.2891e-66
Cluster-16104.48208	1026.01	255.943	2.0032	7.5054e-68	4.3258e-66
Cluster-16104.61909	0	501.454	#NAME?	7.5335e-68	4.3398e-66
Cluster-16104.24160	9.80896	400.904	-5.353	8.7084e-68	5.014e-66
Cluster-16104.30855	0	326.43	#NAME?	8.9802e-68	5.1678e-66
Cluster-16104.18369	404.722	12.8556	4.9765	9.0407e-68	5.2e-66
Cluster-16104.20669	7.08496	391.2	-5.787	9.3573e-68	5.3793e-66
Cluster-16104.24651	165.364	857.447	-2.3744	9.5581e-68	5.492e-66
Cluster-16104.26837	305.212	0	Inf	9.711e-68	5.577e-66
Cluster-16104.27868	303.883	0	Inf	1.0699e-67	6.1415e-66
Cluster-16104.33768	304.644	0	Inf	1.1408e-67	6.5448e-66
Cluster-16104.17330	303.874	0	Inf	1.2342e-67	7.0773e-66
Cluster-16104.58620	3118.48	4917.09	-0.65696	1.4034e-67	8.043e-66
Cluster-16104.58696	80.9558	660.511	-3.0284	1.5335e-67	8.7842e-66
Cluster-16104.47603	0	325.232	#NAME?	1.7042e-67	9.757e-66
Cluster-16104.63413	602.323	65.8243	3.1938	1.812e-67	1.0369e-65
Cluster-16104.73477	0	324.913	#NAME?	2.0566e-67	1.1763e-65
Cluster-16104.84437	0	324.573	#NAME?	2.2892e-67	1.3087e-65
Cluster-16104.18851	205.669	938.519	-2.1901	2.3292e-67	1.3308e-65
Cluster-16104.52260	573.17	1563.82	-1.448	2.3828e-67	1.3608e-65
Cluster-16104.30707	375.621	7.92052	5.5675	2.4797e-67	1.4154e-65
Cluster-16104.70666	303.126	0	Inf	2.6767e-67	1.5271e-65
Cluster-16104.34216	1325.68	432.854	1.6148	2.6792e-67	1.5278e-65
Cluster-16104.66080	0	324.327	#NAME?	2.6998e-67	1.5387e-65
Cluster-16104.33539	0	323.987	#NAME?	3.0053e-67	1.7119e-65
Cluster-16104.48718	2190.86	3767.53	-0.78212	3.9099e-67	2.2261e-65
Cluster-16104.31907	543.889	47.297	3.5235	4.1795e-67	2.3784e-65
Cluster-16104.66585	301.343	0	Inf	5.1109e-67	2.907e-65
Cluster-16104.66041	995.688	2176.43	-1.1282	5.4375e-67	3.0912e-65
Cluster-16104.32848	0	322.862	#NAME?	5.5707e-67	3.1653e-65
Cluster-16104.63619	432.201	19.4536	4.4736	6.0143e-67	3.4157e-65
Cluster-16104.28014	301.75	0	Inf	6.03e-67	3.4228e-65
Cluster-16104.47168	188.312	897.188	-2.2523	6.6344e-67	3.764e-65
Cluster-16104.69792	190.7	902.977	-2.2434	7.1948e-67	4.0799e-65
Cluster-16104.4747	0	322.227	#NAME?	7.4246e-67	4.2081e-65
Cluster-16104.13082	319.978	1.32009	7.9212	7.4885e-67	4.2422e-65
Cluster-16104.38507	300.26	0	Inf	9.2027e-67	5.2106e-65
Cluster-16104.59616	366.067	1.39301	8.0378	9.4488e-67	5.3473e-65
Cluster-16104.32038	338.848	1170.94	-1.789	1.0858e-66	6.1416e-65
Cluster-16104.53909	300.038	0	Inf	1.1277e-66	6.3757e-65
Cluster-16104.34822	626.911	76.5989	3.0329	1.139e-66	6.4359e-65
Cluster-16104.40802	299.48	0	Inf	1.149e-66	6.4892e-65
Cluster-16104.83905	0	321.539	#NAME?	1.1989e-66	6.7678e-65
Cluster-16104.62549	0	321.269	#NAME?	1.4246e-66	8.0378e-65
Cluster-16104.57876	143.348	803.722	-2.4872	1.5364e-66	8.6645e-65
Cluster-16104.38577	86.7354	670.09	-2.9497	1.9091e-66	1.0761e-64
Cluster-16104.36103	1713.46	688.564	1.3153	1.9319e-66	1.0884e-64
[truncated: 37,434 more rows]

## Sheet: Gr_FvsUD_F.DEG_down
gene_id	Gr_F_readcount	UD_F_readcount	log2FoldChange	pval	padj
Cluster-16104.10860	31.8441	1728.28	-5.7622	0	0
Cluster-16104.13314	190.568	3510.63	-4.2034	0	0
Cluster-16104.14410	199.365	4370.76	-4.4544	0	0
Cluster-16104.14411	36.1054	2152.05	-5.8974	0	0
Cluster-16104.20221	126.87	2353.91	-4.2136	0	0
Cluster-16104.22187	234.377	2492.34	-3.4106	0	0
Cluster-16104.25918	612.387	7583.03	-3.6303	0	0
Cluster-16104.26666	1323.85	6103.03	-2.2048	0	0
Cluster-16104.27870	14.3022	1578.69	-6.7863	0	0
Cluster-16104.29193	0	1872.05	#NAME?	0	0
Cluster-16104.33218	157.357	4226.5	-4.7474	0	0
Cluster-16104.33615	54.8148	2053.24	-5.2272	0	0
Cluster-16104.33996	160.455	4411.58	-4.7811	0	0
Cluster-16104.34869	0	3902.58	#NAME?	0	0
Cluster-16104.36449	578.693	3883.7	-2.7466	0	0
Cluster-16104.38937	639.038	4142.38	-2.6965	0	0
Cluster-16104.39357	0	8642.53	#NAME?	0	0
Cluster-16104.40544	0	1371.56	#NAME?	0	0
Cluster-16104.40562	0	1316.35	#NAME?	0	0
Cluster-16104.41561	2268.51	7763.2	-1.7749	0	0
Cluster-16104.41616	1331.02	5515.84	-2.051	0	0
Cluster-16104.42322	620.365	4510.48	-2.8621	0	0
Cluster-16104.42370	0	1832.26	#NAME?	0	0
Cluster-16104.43349	0	1560.99	#NAME?	0	0
Cluster-16104.43519	0	2767.45	#NAME?	0	0
Cluster-16104.43971	1496.08	5211.45	-1.8005	0	0
Cluster-16104.44164	2817.33	7463.72	-1.4056	0	0
Cluster-16104.44201	283.338	2472.97	-3.1257	0	0
Cluster-16104.44250	2441.95	6541.29	-1.4215	0	0
Cluster-16104.44354	10224.6	20822.5	-1.0261	0	0
Cluster-16104.44499	2564.76	7967.23	-1.6353	0	0
Cluster-16104.44726	2588.5	7823.96	-1.5958	0	0
Cluster-16104.45355	60.1743	11319.9	-7.5555	0	0
Cluster-16104.45531	239.358	4606.91	-4.2666	0	0
Cluster-16104.45753	1449.55	5128.79	-1.823	0	0
Cluster-16104.45864	5378.04	11085.8	-1.0436	0	0
Cluster-16104.45916	1587.81	10167.6	-2.6789	0	0
Cluster-16104.46268	126.27	4757.77	-5.2357	0	0
Cluster-16104.46336	1629.73	6360.49	-1.9645	0	0
Cluster-16104.46383	1105.73	5539.91	-2.3249	0	0
Cluster-16104.46469	809.027	5687.41	-2.8135	0	0
Cluster-16104.46823	6.79168	1931.49	-8.1517	0	0
Cluster-16104.47201	0	1683.59	#NAME?	0	0
Cluster-16104.47258	1185.55	11830.6	-3.3189	0	0
Cluster-16104.47408	20.6588	2022.54	-6.6133	0	0
Cluster-16104.47574	9234.81	21442	-1.2153	0	0
Cluster-16104.47721	0	2568.69	#NAME?	0	0
Cluster-16104.47820	749.165	5170.88	-2.7871	0	0
Cluster-16104.48163	6764.27	17880.2	-1.4024	0	0
Cluster-16104.48172	3179.02	8204.85	-1.3679	0	0
Cluster-16104.48277	0	1596.22	#NAME?	0	0
Cluster-16104.48480	57149.8	138591	-1.278	0	0
Cluster-16104.48516	13161.6	28346.7	-1.1068	0	0
Cluster-16104.48649	320.507	3329.49	-3.3769	0	0
Cluster-16104.48741	1097.75	4675.52	-2.0906	0	0
Cluster-16104.48967	16121.2	48646.2	-1.5934	0	0
Cluster-16104.49019	2075.37	10947.6	-2.3992	0	0
Cluster-16104.49119	10531.6	22028	-1.0646	0	0
Cluster-16104.49165	5653.44	32397	-2.5187	0	0
Cluster-16104.49182	4359.23	11254.4	-1.3683	0	0
Cluster-16104.49230	23757.8	65883.9	-1.4715	0	0
Cluster-16104.49239	3400.68	9844.11	-1.5334	0	0
Cluster-16104.49376	0	4882.61	#NAME?	0	0
Cluster-16104.49384	2434.83	8160.37	-1.7448	0	0
Cluster-16104.49465	369.08	4089.35	-3.4699	0	0
Cluster-16104.49491	2719.98	7594.57	-1.4814	0	0
Cluster-16104.49617	5500.16	11146.1	-1.019	0	0
Cluster-16104.49860	2564.5	7223.69	-1.4941	0	0
Cluster-16104.50040	0	1386.98	#NAME?	0	0
Cluster-16104.50091	5909.92	13541.5	-1.1962	0	0
Cluster-16104.50236	0	3171.54	#NAME?	0	0
Cluster-16104.50278	5569.43	20741.4	-1.8969	0	0
Cluster-16104.50392	62.5859	2062.45	-5.0424	0	0
Cluster-16104.50640	35.7412	2206.96	-5.9483	0	0
Cluster-16104.50642	0	5769.12	#NAME?	0	0
Cluster-16104.50677	0	2301.06	#NAME?	0	0
Cluster-16104.51086	9818.8	23013.5	-1.2289	0	0
Cluster-16104.51633	0	1939.36	#NAME?	0	0
Cluster-16104.51640	410.198	4741.61	-3.531	0	0
Cluster-16104.51660	6903.52	17500	-1.342	0	0
Cluster-16104.51664	895.512	7585.35	-3.0824	0	0
Cluster-16104.51956	186.519	3876.58	-4.3774	0	0
Cluster-16104.52145	3557	10108.8	-1.5069	0	0
Cluster-16104.52188	1796.84	5455.26	-1.6022	0	0
Cluster-16104.52281	2526.8	9934.79	-1.9752	0	0
Cluster-16104.52357	1459.76	7228.07	-2.3079	0	0
Cluster-16104.52361	3899.6	9074.64	-1.2185	0	0
Cluster-16104.52364	1947.22	7182.91	-1.8832	0	0
Cluster-16104.52785	365.944	2921.04	-2.9968	0	0
Cluster-16104.52837	0	1432.84	#NAME?	0	0
Cluster-16104.52874	69.7609	5708.9	-6.3546	0	0
Cluster-16104.52897	5483.13	22178.1	-2.0161	0	0
Cluster-16104.53152	0	3174.6	#NAME?	0	0
Cluster-16104.53312	2020.68	13593.9	-2.75	0	0
Cluster-16104.53658	0	1792.22	#NAME?	0	0
Cluster-16104.53880	343.725	4508.67	-3.7134	0	0
Cluster-16104.53997	241.211	2809.3	-3.5418	0	0
Cluster-16104.55134	1052.4	6088.11	-2.5323	0	0
Cluster-16104.55240	78.4255	1907.87	-4.6045	0	0
Cluster-16104.55359	775.546	4325.68	-2.4796	0	0
Cluster-16104.55629	0	1686.28	#NAME?	0	0
Cluster-16104.55667	1403.22	6486.3	-2.2087	0	0
Cluster-16104.56132	106.453	5817.62	-5.7721	0	0
Cluster-16104.56171	96.0765	2847.66	-4.8895	0	0
Cluster-16104.56239	9.10924	2096.14	-7.8462	0	0
Cluster-16104.56502	0	2858.56	#NAME?	0	0
Cluster-16104.56780	1.51821	12287.6	-12.983	0	0
Cluster-16104.56788	0	2358.91	#NAME?	0	0
Cluster-16104.56939	980.403	5879.69	-2.5843	0	0
Cluster-16104.57040	564.944	5223.98	-3.209	0	0
Cluster-16104.57790	0	5170.98	#NAME?	0	0
Cluster-16104.58029	0.506069	1495.5	-11.529	0	0
Cluster-16104.58258	0	1766.26	#NAME?	0	0
Cluster-16104.58525	5.48626	2866.9	-9.0295	0	0
Cluster-16104.59967	25.3457	2452.37	-6.5963	0	0
Cluster-16104.60890	1252.28	7429.82	-2.5688	0	0
Cluster-16104.61396	431.789	6561.6	-3.9257	0	0
Cluster-16104.61800	0	1531.52	#NAME?	0	0
Cluster-16104.61903	206.653	7785.48	-5.2355	0	0
Cluster-16104.62889	50.4881	1729.47	-5.0982	0	0
Cluster-16104.63659	1.15399	1459.56	-10.305	0	0
Cluster-16104.64122	61.4511	1797.41	-4.8703	0	0
Cluster-16104.64485	0	2348.47	#NAME?	0	0
Cluster-16104.65128	19.6179	1828.96	-6.5427	0	0
Cluster-16104.66072	1.08307	2809.1	-11.341	0	0
Cluster-16104.70868	0	1554.17	#NAME?	0	0
Cluster-16104.71701	0	1338.35	#NAME?	0	0
Cluster-16104.83602	0	1326.35	#NAME?	0	0
Cluster-16104.83997	0	1469.65	#NAME?	0	0
Cluster-16104.8656	0	2303.05	#NAME?	0	0
Cluster-16104.30025	0	1873.62	#NAME?	1.83970283885447e-319	7.78499979250521e-317
Cluster-16104.39563	0	1296.67	#NAME?	3.87100433516617e-319	1.62579998306824e-316
Cluster-16104.71663	125.877	1970.5	-3.9685	8.08599989998672e-317	3.37100000000522e-314
Cluster-16104.40944	1.51821	1311.75	-9.7549	1.41910001151961e-316	5.89449999990147e-314
Cluster-16104.46320	7844.96	14009.5	-0.83657	5.15319999138728e-316	2.13250000001067e-313
Cluster-16104.65693	2.30799	1313.19	-9.1522	4.00330000165435e-315	1.65059999999977e-312
Cluster-16104.49113	309.228	2527.89	-3.0312	4.90619999912883e-315	2.01550000000057e-312
Cluster-16104.34956	1025.49	4085.96	-1.9944	2.09180000015695e-314	8.56190000000068e-312
Cluster-16104.53803	3841.18	8510.68	-1.1477	1.50469999999254e-313	6.11460000000009e-311
Cluster-16104.18124	530.273	3047.85	-2.523	3.9668e-310	1.589e-307
Cluster-16104.49658	0	9784.72	#NAME?	9.5697e-307	3.8063e-304
Cluster-16104.83642	0	1249.28	#NAME?	6.2752e-306	2.4871e-303
Cluster-16104.46752	597.833	3154.03	-2.3994	9.4845e-305	3.746e-302
Cluster-16104.40010	1006.79	3989.18	-1.9863	1.8316e-304	7.2088e-302
Cluster-16104.62160	806.412	3599.07	-2.158	7.6629e-304	3.0054e-301
Cluster-16104.71112	6.42747	1316.86	-7.6786	1.5703e-303	6.1375e-301
Cluster-16104.50547	177.632	2080.1	-3.5497	2.5741e-302	9.9912e-300
Cluster-16104.41531	1.01214	1597.4	-10.624	9.8411e-302	3.8067e-299
Cluster-16104.22306	0	1227.77	#NAME?	4.5739e-300	1.7632e-297
Cluster-16104.45646	22.5412	1420.67	-5.9779	4.6942e-297	1.7912e-294
Cluster-16104.32355	1.15399	2099.06	-10.829	8.6309e-297	3.2821e-294
Cluster-16104.49733	1051.8	4016.83	-1.9332	1.9614e-296	7.4336e-294
Cluster-16104.48627	3261.94	7503.16	-1.2018	2.2545e-293	8.3753e-291
Cluster-16104.47947	2.74313	1233.66	-8.8129	1.4123e-291	5.1953e-289
Cluster-16104.56523	0	1491.42	#NAME?	7.1277e-290	2.5965e-287
Cluster-16104.45692	1568.22	4857.7	-1.6311	2.2195e-287	8.0074e-285
Cluster-16104.51901	7860.62	15980.3	-1.0236	2.3955e-287	8.6147e-285
Cluster-16104.41265	0	1180.81	#NAME?	4.4028e-287	1.5783e-284
Cluster-16104.50166	0	1175.8	#NAME?	1.0351e-285	3.6987e-283
Cluster-16104.10837	6.4984	2632.09	-8.6619	1.0549e-284	3.7105e-282
Cluster-16104.72233	17.3099	1322.05	-6.255	8.1572e-284	2.8427e-281
Cluster-16104.37654	0	1153.76	#NAME?	8.3025e-280	2.8755e-277
Cluster-16104.49863	4038.97	8670.13	-1.1021	1.1169e-275	3.8212e-273
Cluster-16104.57887	0	1128.17	#NAME?	9.6414e-273	3.2787e-270
Cluster-16104.40858	0	1128.01	#NAME?	1.6118e-272	5.4646e-270
Cluster-16104.54221	1.58913	1142.54	-9.4898	3.5791e-270	1.2026e-267
Cluster-16104.83798	63.5558	1528.41	-4.5879	7.3007e-270	2.4458e-267
Cluster-16104.62983	2350.94	7759.16	-1.7227	5.5088e-269	1.84e-266
Cluster-16104.27188	0	1111.94	#NAME?	2.9119e-268	9.6119e-266
Cluster-16104.56083	0	1111.86	#NAME?	3.3555e-268	1.1044e-265
Cluster-16104.54853	0	1105.92	#NAME?	1.5339e-266	5.0336e-264
Cluster-16104.51076	0	1101.04	#NAME?	2.6674e-265	8.7027e-263
Cluster-16104.48728	2993.21	6857.3	-1.1959	1.2455e-263	4.0057e-261
Cluster-16104.80056	2.88499	1128.83	-8.612	6.2086e-263	1.991e-260
Cluster-16104.36267	1301.01	4231.03	-1.7014	3.0918e-261	9.8869e-259
Cluster-16104.42578	486.529	2662.86	-2.4524	7.6515e-259	2.4261e-256
Cluster-16104.42245	0	1071.88	#NAME?	1.8641e-257	5.8776e-255
Cluster-16104.52751	494.077	2670.93	-2.4345	2.8142e-256	8.8239e-254
Cluster-16104.83054	13.5738	1199.42	-6.4654	3.3182e-256	1.0375e-253
Cluster-16104.35505	869.65	3408.33	-1.9706	2.834e-254	8.7878e-252
Cluster-16104.53890	4.61598	1113.11	-7.9137	4.2036e-254	1.2963e-251
Cluster-16104.22137	0	1192.03	#NAME?	2.3566e-252	7.228e-250
Cluster-16104.43735	85.8651	3102.21	-5.1751	2.6778e-251	8.1684e-249
Cluster-16104.51469	0	1049.12	#NAME?	3.2472e-251	9.8788e-249
Cluster-16104.57272	0	1048.83	#NAME?	3.6223e-251	1.099e-248
Cluster-16104.8726	0	1045.4	#NAME?	4.0058e-250	1.2088e-247
Cluster-16104.39560	0	1035.33	#NAME?	1.814e-247	5.4304e-245
Cluster-16104.55964	0	1242.93	#NAME?	8.092e-247	2.4033e-244
Cluster-16104.50391	2812.74	6428.05	-1.1924	5.1577e-245	1.5119e-242
Cluster-16104.45900	2158.44	5471.57	-1.342	1.9828e-244	5.782e-242
Cluster-16104.38855	334.219	2241.64	-2.7457	2.0587e-244	5.9879e-242
Cluster-16104.46757	8680.34	14209.6	-0.71104	5.9566e-243	1.7236e-240
Cluster-16104.51773	407.342	2400.96	-2.5593	1.0804e-242	3.1182e-240
Cluster-16104.47099	751.715	3108.57	-2.048	4.535e-241	1.2956e-238
Cluster-16104.41198	0	1006.57	#NAME?	8.4163e-240	2.3923e-237
Cluster-16104.33872	565.763	2723.88	-2.2674	7.5103e-239	2.1294e-236
Cluster-16104.9131	4.61598	1055.28	-7.8368	1.6227e-238	4.5893e-236
Cluster-16104.63000	51.046	1333.26	-4.707	1.7921e-236	5.0304e-234
Cluster-16104.41328	28.7654	1229.06	-5.4171	4.3364e-236	1.2142e-233
Cluster-16104.39584	96.9794	1519.51	-3.9698	4.4335e-236	1.2383e-233
Cluster-16104.48656	2484.99	5883.94	-1.2435	9.0515e-236	2.5219e-233
Cluster-16104.54190	3264.49	6987.74	-1.098	1.2461e-235	3.4632e-233
Cluster-16104.52812	0	1535.15	#NAME?	2.3604e-234	6.528e-232
Cluster-16104.51613	80.2178	1446.48	-4.1725	2.771e-234	7.6447e-232
Cluster-16104.83955	0	983.446	#NAME?	1.3246e-233	3.6455e-231
Cluster-16104.64719	612.293	2780.2	-2.1829	7.8911e-232	2.1507e-229
Cluster-16104.51683	1138.99	3742.33	-1.7162	1.3143e-231	3.5736e-229
Cluster-16104.45927	0	1091.2	#NAME?	2.9178e-231	7.8949e-229
Cluster-16104.53635	4.04855	1019.03	-7.9756	9.5545e-229	2.5607e-226
Cluster-16104.40533	2.30799	991.653	-8.7471	9.4601e-228	2.5233e-225
Cluster-16104.19238	130.999	1599.66	-3.6101	1.2958e-227	3.448e-225
Cluster-16104.55860	45.7494	1283.08	-4.8097	5.5488e-227	1.4696e-224
Cluster-16104.46787	3275.94	9873.01	-1.5916	2.1972e-226	5.7921e-224
Cluster-16104.52961	4663.74	8765.47	-0.91034	2.8531e-222	7.3828e-220
Cluster-16104.40046	0	937.124	#NAME?	3.6513e-221	9.405e-219
Cluster-16104.20788	110.066	1496.15	-3.7648	1.7613e-219	4.4957e-217
Cluster-16104.39313	2.30799	958.559	-8.6981	5.6433e-219	1.4339e-216
Cluster-16104.51224	5032.36	9317.77	-0.88875	1.7805e-216	4.434e-214
Cluster-16104.32381	14.6473	1048.39	-6.1614	8.2959e-216	2.0614e-213
Cluster-16104.63737	199.284	1740.16	-3.1263	2.0087e-215	4.9584e-213
Cluster-16104.48871	5787.86	11559.9	-0.99803	6.7521e-215	1.6595e-212
Cluster-16104.44053	8.08753	992.633	-6.9394	6.8204e-213	1.6617e-210
Cluster-16104.49136	1038.81	3416.56	-1.7176	7.9175e-209	1.9125e-206
Cluster-16104.24101	404.286	2201.19	-2.4448	2.68e-208	6.4597e-206
Cluster-16104.62350	61.3801	1256.68	-4.3557	1.3003e-206	3.114e-204
Cluster-16104.56903	26.7124	1160.41	-5.441	4.5172e-206	1.0795e-203
Cluster-16104.50648	139.129	1520.37	-3.4499	5.454e-206	1.3007e-203
Cluster-16104.29930	9.6153	982.34	-6.6747	1.3762e-205	3.2681e-203
Cluster-16104.28238	3.10734	919.139	-8.2085	1.7086e-205	4.049e-203
Cluster-16104.49172	443.296	2269.58	-2.3561	3.7682e-205	8.9108e-203
Cluster-16104.45288	18.2703	1034.01	-5.8226	1.5884e-204	3.7248e-202
Cluster-16104.31963	0	872.768	#NAME?	3.8362e-204	8.9773e-202
Cluster-16104.54719	4.69648	926.145	-7.6235	6.382e-203	1.4842e-200
Cluster-16104.8514	36.4082	1130.78	-4.9569	2.2748e-202	5.2796e-200
Cluster-16104.51473	2266.82	5269.17	-1.2169	9.3296e-202	2.1608e-199
Cluster-16104.48198	9364.46	14878.2	-0.66793	1.6121e-200	3.7108e-198
Cluster-16104.34551	1.15399	868.389	-9.5556	1.0573e-198	2.4189e-196
Cluster-16104.59375	36.4696	1111.74	-4.93	1.5041e-198	3.4342e-196
Cluster-16104.79074	97.9302	1356.17	-3.7916	1.5355e-197	3.4847e-195
Cluster-16104.48742	260.844	1812.69	-2.7969	1.3322e-196	3.0052e-194
Cluster-16104.65992	104.935	1827.89	-4.1226	4.3381e-196	9.7661e-194
Cluster-16104.49896	0	842.09	#NAME?	4.975e-196	1.1178e-193
Cluster-16104.33335	0	841.385	#NAME?	6.445e-196	1.4423e-193
Cluster-16104.41789	101.898	1361.61	-3.7401	8.9031e-196	1.9884e-193
Cluster-16104.51993	387.024	2096.79	-2.4377	1.0031e-194	2.2269e-192
Cluster-16104.71746	0	836.326	#NAME?	1.3348e-194	2.9577e-192
Cluster-16104.48312	3337.53	6692.82	-1.0038	2.3801e-193	5.2532e-191
Cluster-16104.28710	0	828.237	#NAME?	1.586e-192	3.4732e-190
Cluster-16104.49225	2252.97	5167.99	-1.1978	7.8017e-192	1.6986e-189
Cluster-16104.44199	254.894	1758.24	-2.7862	6.1991e-190	1.3368e-187
Cluster-16104.38360	0	1160.07	#NAME?	8.2332e-190	1.772e-187
Cluster-16104.50277	2320.92	5238.32	-1.1744	1.44e-188	3.0874e-186
Cluster-16104.43262	2554.05	5601.78	-1.1331	2.0039e-188	4.272e-186
Cluster-16104.84386	0	807.578	#NAME?	4.983e-187	1.0484e-184
Cluster-16104.42522	0	803.18	#NAME?	6.443e-186	1.3505e-183
Cluster-16104.56528	0	856.47	#NAME?	1.5959e-185	3.3328e-183
Cluster-16104.48513	13733.3	19527.9	-0.50787	3.1188e-185	6.5011e-183
Cluster-16104.25362	0	799.611	#NAME?	5.5269e-185	1.1478e-182
Cluster-16104.67747	0	798.486	#NAME?	1.1445e-184	2.3637e-182
Cluster-16104.80140	0	792.155	#NAME?	5.0545e-183	1.0401e-180
Cluster-16104.85103	0	788.885	#NAME?	2.8225e-182	5.7661e-180
Cluster-16104.52479	563.574	2969.16	-2.3974	1.5439e-181	3.137e-179
Cluster-16104.58358	0	838.407	#NAME?	2.0667e-181	4.184e-179
Cluster-16104.82972	151.507	1660.26	-3.454	2.3864e-181	4.8225e-179
Cluster-16104.52374	2454.15	5359.85	-1.127	8.1224e-181	1.6385e-178
Cluster-16104.44895	0	783.454	#NAME?	8.9235e-181	1.7969e-178
Cluster-16104.50924	6435.75	10581.3	-0.71734	9.8081e-181	1.9715e-178
Cluster-16104.51312	0	783.082	#NAME?	1.4011e-180	2.8112e-178
Cluster-16104.52408	3.03641	818.357	-8.0742	3.2859e-179	6.5579e-177
Cluster-16104.80205	77.6357	1284.2	-4.048	3.4863e-179	6.9456e-177
Cluster-16104.59023	1015.55	3158.92	-1.6372	1.2888e-178	2.563e-176
Cluster-16104.52392	1.01214	785.608	-9.6003	3.0392e-177	6.0122e-175
Cluster-16104.66635	1.15399	785.268	-9.4104	3.2656e-177	6.4489e-175
Cluster-16104.10762	0	3468.39	#NAME?	6.0795e-177	1.1985e-174
Cluster-16104.47541	447.992	2110.39	-2.236	2.6144e-176	5.1358e-174
Cluster-16104.48508	5668.03	9547.08	-0.75221	4.1648e-176	8.1673e-174
Cluster-16104.65375	0	764.093	#NAME?	1.0362e-175	2.0285e-173
Cluster-16104.48861	724.567	2634.63	-1.8624	1.7621e-175	3.4315e-173
Cluster-16104.48360	7353.52	12175.7	-0.72749	6.1202e-175	1.1837e-172
Cluster-16104.57299	0	758.324	#NAME?	3.2806e-174	6.3015e-172
Cluster-16104.48442	15576.5	21527	-0.46678	5.0912e-174	9.7628e-172
Cluster-16104.77285	0	756.98	#NAME?	7.312e-174	1.3998e-171
Cluster-16104.61463	0	847.842	#NAME?	9.501e-174	1.8096e-171
Cluster-16104.68770	180.314	1481.83	-3.0388	1.0135e-172	1.9239e-170
Cluster-16104.45779	0	879.862	#NAME?	1.0274e-172	1.9469e-170
Cluster-16104.49328	18279.5	28699.9	-0.65082	2.2309e-172	4.2133e-170
Cluster-16104.54200	5.41533	812.075	-7.2284	2.5275e-172	4.7655e-170
Cluster-16104.60230	0	1172.1	#NAME?	3.7598e-172	7.0653e-170
Cluster-16104.50201	0	1436.49	#NAME?	1.1458e-171	2.1496e-169
Cluster-16104.10164	0	1403.45	#NAME?	2.6867e-171	4.9988e-169
Cluster-16104.18056	953.591	2994.2	-1.6507	2.1066e-170	3.9064e-168
Cluster-16104.41657	0	897.436	#NAME?	1.0236e-169	1.8919e-167
Cluster-16104.49514	1080.22	3704.25	-1.7779	1.1385e-168	2.0906e-166
Cluster-16104.46951	17238.6	29329.7	-0.76672	3.4621e-168	6.3469e-166
Cluster-16104.66441	0	734.832	#NAME?	4.0854e-168	7.4775e-166
Cluster-16104.57839	209.103	1629.22	-2.9619	5.9586e-168	1.0835e-165
Cluster-16104.38052	1237.75	3418.22	-1.4655	4.1339e-165	7.4095e-163
Cluster-16104.49094	6398.37	10311.1	-0.68842	1.3043e-164	2.3267e-162
Cluster-16104.39641	29.5265	932.186	-4.9805	2.5447e-164	4.5251e-162
Cluster-16104.56294	0	719.366	#NAME?	3.0097e-164	5.3435e-162
Cluster-16104.52018	0	2076.63	#NAME?	6.9115e-162	1.208e-159
Cluster-16104.50327	1390.08	3623.61	-1.3823	1.8227e-161	3.1612e-159
Cluster-16104.65182	4.55462	764.098	-7.3903	2.125e-161	3.6743e-159
Cluster-16104.69771	0	707.169	#NAME?	3.9714e-161	6.8458e-159
Cluster-16104.57633	0	706.853	#NAME?	4.4507e-161	7.6485e-159
Cluster-16104.61123	3.46198	746.426	-7.7523	5.9397e-161	1.0176e-158
Cluster-16104.35996	0	706.116	#NAME?	7.9036e-161	1.35e-158
Cluster-16104.43732	233.152	1549.82	-2.7328	8.5391e-161	1.4563e-158
Cluster-16104.45307	890.428	2815.62	-1.6609	2.9402e-160	5.0068e-158
Cluster-16104.50812	4232.05	10063.8	-1.2498	5.6063e-160	9.5182e-158
Cluster-16104.51808	992.784	2978.1	-1.5848	8.2488e-160	1.3921e-157
Cluster-16104.8081	9.81852	797.192	-6.3433	8.3166e-160	1.4014e-157
Cluster-16104.56074	365.428	1835.36	-2.3284	1.7085e-159	2.8704e-157
Cluster-16104.77466	263.781	1614.53	-2.6137	2.6113e-159	4.3806e-157
Cluster-16104.66162	379.173	1864.4	-2.2978	4.5363e-159	7.5984e-157
Cluster-16104.43071	2.88499	732.54	-7.9882	8.6182e-159	1.4414e-156
Cluster-16104.34585	119.128	1238.37	-3.3779	1.0354e-158	1.7291e-156
Cluster-16104.81840	0	697.61	#NAME?	1.1923e-158	1.9883e-156
Cluster-16104.83685	1.08307	710.859	-9.3583	4.9978e-158	8.2974e-156
Cluster-16104.83069	0	1233.79	#NAME?	1.205e-157	1.9946e-155
Cluster-16104.63923	129.945	1274.34	-3.2938	1.5262e-157	2.5152e-155
Cluster-16104.43882	0	693.21	#NAME?	1.6197e-157	2.6654e-155
Cluster-16104.49099	16190.4	21900.3	-0.43582	4.3166e-157	7.0828e-155
Cluster-16104.47600	2.88499	723.917	-7.9711	1.06e-156	1.7317e-154
Cluster-16104.19020	0	689.714	#NAME?	1.2921e-156	2.1047e-154
Cluster-16104.48170	0	681.752	#NAME?	1.0465e-154	1.6732e-152
Cluster-16104.55947	135.147	2323.02	-4.1034	1.6023e-154	2.5474e-152
Cluster-16104.65318	499.867	2080.46	-2.0573	2.0526e-154	3.2588e-152
Cluster-16104.81709	0	815.491	#NAME?	3.072e-154	4.8634e-152
Cluster-16104.47147	9361.12	15199	-0.69923	5.7531e-154	9.0825e-152
Cluster-16104.62452	1419.24	4406.47	-1.6345	6.3958e-154	1.0083e-151
Cluster-16104.35961	1634.58	3925.92	-1.2641	4.1666e-153	6.4958e-151
Cluster-16104.45907	11.5399	776.044	-6.0714	1.2728e-152	1.9762e-150
Cluster-16104.47856	634.493	2310.6	-1.8646	1.9242e-152	2.9793e-150
Cluster-16104.10817	12.3489	784.356	-5.9891	8.0467e-152	1.234e-149
Cluster-16104.48244	138.297	1264.78	-3.193	9.4689e-152	1.4501e-149
Cluster-16104.56911	0	670.33	#NAME?	1.0937e-151	1.6727e-149
Cluster-16104.54237	0	666.275	#NAME?	1.0546e-150	1.5999e-148
Cluster-16104.71006	0	664.79	#NAME?	1.9872e-150	3.0065e-148
Cluster-16104.47590	1.73099	686.439	-8.6314	3.9374e-150	5.941e-148
Cluster-16104.54387	1866.16	4233.96	-1.1819	1.1539e-149	1.7365e-147
Cluster-16104.37553	104.542	1143.68	-3.4515	3.0085e-148	4.4973e-146
Cluster-16104.61103	471.101	2118.34	-2.1688	1.0129e-147	1.5022e-145
Cluster-16104.51090	5935.21	9500.53	-0.67871	2.4041e-147	3.5606e-145
Cluster-16104.47950	5438.1	8884.08	-0.70812	1.0793e-146	1.588e-144
Cluster-16104.37868	0	755.779	#NAME?	1.955e-146	2.8728e-144
Cluster-16104.29925	281.2	1581.94	-2.492	5.7904e-146	8.4319e-144
Cluster-16104.42888	385.146	1793.46	-2.2193	1.2454e-145	1.8112e-143
Cluster-16104.39281	0	879.692	#NAME?	2.4168e-145	3.5102e-143
Cluster-16104.58584	0	648.037	#NAME?	2.565e-145	3.7207e-143
Cluster-16104.31928	0	644.576	#NAME?	2.605e-145	3.7738e-143
Cluster-16104.47373	0	644.279	#NAME?	3.5437e-145	5.1271e-143
Cluster-16104.85104	0	643.598	#NAME?	4.5178e-145	6.528e-143
Cluster-16104.46002	14.3731	770.861	-5.745	5.0688e-145	7.3148e-143
Cluster-16104.46024	0	642.91	#NAME?	7.8162e-145	1.1265e-142
Cluster-16104.52737	0	637.902	#NAME?	1.2774e-143	1.8223e-141
Cluster-16104.49797	1481.41	3615.32	-1.2872	1.2909e-143	1.8393e-141
Cluster-16104.42415	3145.47	5911.43	-0.91023	1.5982e-143	2.2685e-141
Cluster-16104.49117	2774.7	6564.11	-1.2423	1.706e-143	2.4185e-141
Cluster-16104.28707	0	636.064	#NAME?	4.4996e-143	6.347e-141
Cluster-16104.48621	872.961	2649.54	-1.6018	6.1052e-143	8.6009e-141
Cluster-16104.64941	0	634.35	#NAME?	1.3706e-142	1.9237e-140
Cluster-16104.49143	174.099	1309.77	-2.9113	2.0592e-142	2.8865e-140
Cluster-16104.55932	604.8	2641.08	-2.1266	3.4471e-142	4.8022e-140
Cluster-16104.77428	545.142	2083.08	-1.934	7.1975e-142	1.0014e-139
Cluster-16104.49338	3778.38	7066	-0.90312	8.4187e-142	1.1685e-139
Cluster-16104.41027	1935.67	4242.3	-1.132	3.47e-141	4.8043e-139
Cluster-16104.15121	29.607	837.174	-4.8215	3.9849e-141	5.5105e-139
Cluster-16104.49911	11316.1	21801.7	-0.94607	5.465e-141	7.53e-139
Cluster-16104.60470	0	626.51	#NAME?	1.0072e-140	1.3843e-138
Cluster-16104.50367	4028.3	7016.64	-0.80061	1.1017e-140	1.5123e-138
Cluster-16104.27748	0	625.188	#NAME?	2.4083e-140	3.2938e-138
Cluster-16104.61549	0	655.761	#NAME?	4.1238e-140	5.6197e-138
Cluster-16104.54816	45.0441	895.547	-4.3134	9.5589e-140	1.2995e-137
Cluster-16104.38271	203.262	1362.84	-2.7452	3.3623e-139	4.5544e-137
Cluster-16104.58372	154.614	1243.46	-3.0076	6.1595e-139	8.3033e-137
Cluster-16104.55049	0	617.051	#NAME?	2.381e-138	3.1982e-136
Cluster-16104.23414	3.32013	656.162	-7.6267	2.5782e-138	3.4549e-136
Cluster-16104.13313	22.0965	786.235	-5.1531	3.2054e-138	4.2902e-136
Cluster-16104.32297	0	610.304	#NAME?	1.1675e-136	1.5443e-134
Cluster-16104.65998	184.079	1305.33	-2.826	1.6539e-136	2.185e-134
Cluster-16104.8681	0	608.642	#NAME?	3.1379e-136	4.136e-134
Cluster-16104.35774	0	608.442	#NAME?	4.1123e-136	5.4139e-134
Cluster-16104.18256	393.262	1749.82	-2.1536	1.1983e-135	1.5721e-133
Cluster-16104.43494	0	605.561	#NAME?	1.8783e-135	2.4614e-133
Cluster-16104.29070	8.38081	689.278	-6.3619	3.8923e-135	5.0768e-133
Cluster-16104.65206	77.4747	995.516	-3.6836	5.9383e-135	7.7364e-133
Cluster-16104.40845	8740.36	12734.7	-0.543	6.3852e-135	8.3091e-133
Cluster-16104.11271	0	601.623	#NAME?	2.0512e-134	2.6569e-132
Cluster-16104.88212	190.416	1305.25	-2.7771	5.044e-134	6.5036e-132
Cluster-16104.51053	0	598.526	#NAME?	9.1332e-134	1.1763e-131
Cluster-16104.51830	12.9872	709.201	-5.771	9.2238e-134	1.1866e-131
Cluster-16104.9338	12.9968	708.44	-5.7684	1.3261e-132	1.6982e-130
Cluster-16104.75068	0	589.988	#NAME?	1.6592e-131	2.1079e-129
Cluster-16104.46891	0	586.03	#NAME?	1.4814e-130	1.8673e-128
Cluster-16104.40527	108.017	1513.52	-3.8086	2.0486e-130	2.5765e-128
Cluster-16104.57453	5935.84	9272.11	-0.64345	3.7895e-130	4.7448e-128
Cluster-16104.51335	8529.65	18317.1	-1.1026	1.0726e-129	1.337e-127
Cluster-16104.48659	0	582.366	#NAME?	1.0779e-129	1.3421e-127
Cluster-16104.52813	576.622	2052.9	-1.832	1.4897e-129	1.8508e-127
Cluster-16104.80395	0	694.245	#NAME?	1.77e-129	2.1967e-127
Cluster-16104.61182	5.19298	635.43	-6.935	1.9418e-129	2.4072e-127
Cluster-16104.48632	760.517	2372.82	-1.6416	2.7657e-129	3.4247e-127
Cluster-16104.52329	2498.81	4902.09	-0.97216	2.8136e-129	3.4802e-127
Cluster-16104.47259	593.265	2076.82	-1.8076	2.8789e-129	3.5571e-127
Cluster-16104.56988	1430.07	3407.99	-1.2528	5.1355e-129	6.3107e-127
Cluster-16104.41617	32.9463	803.572	-4.6082	8.7494e-129	1.0705e-126
Cluster-16104.49920	13416.1	18112.6	-0.43303	1.2718e-128	1.551e-126
Cluster-16104.8388	55.6715	889.73	-3.9984	1.516e-128	1.8468e-126
Cluster-16104.71003	155.436	1183.35	-2.9285	2.0241e-128	2.4631e-126
Cluster-16104.87208	0	577.402	#NAME?	2.0287e-128	2.4661e-126
Cluster-16104.37642	10.7597	676.539	-5.9745	2.6133e-128	3.1698e-126
Cluster-16104.50199	0	695.59	#NAME?	3.1641e-128	3.8297e-126
Cluster-16104.33116	2998.14	5552.47	-0.88906	3.9484e-128	4.7738e-126
Cluster-16104.23418	12.1361	857.141	-6.1422	6.7971e-128	8.1916e-126
Cluster-16104.29933	0	574.718	#NAME?	7.7437e-128	9.3224e-126
Cluster-16104.46402	882.595	2550.67	-1.5311	8.3696e-128	1.0065e-125
Cluster-16104.51709	1894.82	4069.57	-1.1028	9.75e-128	1.1713e-125
Cluster-16104.82500	12.9968	686.463	-5.723	2.6923e-127	3.2239e-125
Cluster-16104.63758	1914.71	4080.82	-1.0917	2.9296e-127	3.5044e-125
Cluster-16104.36851	53.7891	875.16	-4.0242	3.8435e-127	4.5927e-125
Cluster-16104.52617	4.03898	824.656	-7.6737	1.0985e-126	1.3113e-124
Cluster-16104.55760	55.4492	877.484	-3.9841	2.2289e-126	2.6493e-124
Cluster-16104.67896	0	568.631	#NAME?	2.6184e-126	3.109e-124
Cluster-16104.69486	11.5399	744.853	-6.0122	3.1895e-126	3.7831e-124
Cluster-16104.64185	8.60317	656.546	-6.2539	3.7295e-126	4.4189e-124
Cluster-16104.51977	1338.48	3238.97	-1.2749	9.5785e-126	1.1325e-123
Cluster-16104.87265	1.51821	588.065	-8.5975	1.051e-125	1.2414e-123
Cluster-16104.30589	2022.69	4216.08	-1.0596	1.9385e-125	2.2872e-123
Cluster-16104.49921	2497.74	4855.98	-0.95914	3.6297e-125	4.2648e-123
Cluster-16104.52746	0	562.127	#NAME?	1.1236e-124	1.312e-122
Cluster-16104.51714	846.405	2467.71	-1.5438	6.3887e-124	7.4213e-122
Cluster-16104.59127	2354.78	4640.33	-0.97863	2.2238e-123	2.5674e-121
Cluster-16104.59304	0	981.012	#NAME?	4.0544e-123	4.6616e-121
Cluster-16104.78144	33.069	771.503	-4.5441	8.2874e-123	9.4801e-121
Cluster-16104.32283	26.5419	1156.19	-5.445	1.1434e-122	1.3027e-120
Cluster-16104.58517	3.46198	588.505	-7.4093	1.0984e-121	1.2401e-119
Cluster-16104.63938	2.88499	583.489	-7.66	1.1021e-121	1.243e-119
Cluster-16104.59032	0	549.709	#NAME?	1.3571e-121	1.5276e-119
Cluster-16104.6763	0.506069	556.92	-10.104	2.5457e-121	2.8541e-119
Cluster-16104.51048	1694.95	3718.86	-1.1336	3.122e-121	3.4967e-119
Cluster-16104.39445	0	547.39	#NAME?	4.5166e-121	5.0487e-119
Cluster-16104.60807	57.6153	860.325	-3.9004	5.162e-121	5.7643e-119
Cluster-16104.30277	12.8549	657.699	-5.677	1.5493e-120	1.7266e-118
Cluster-16104.48214	443.041	1749.88	-1.9817	1.8678e-120	2.0795e-118
Cluster-16104.22329	0	544.575	#NAME?	2.6411e-120	2.9376e-118
Cluster-16104.44167	2058.49	4204.23	-1.0303	2.0763e-119	2.2913e-117
Cluster-16104.18163	0	540.177	#NAME?	2.953e-119	3.2556e-117
Cluster-16104.22120	0	538.687	#NAME?	6.6554e-119	7.3302e-117
Cluster-16104.69932	0	538.611	#NAME?	7.5329e-119	8.2886e-117
Cluster-16104.52969	15.5789	658.627	-5.4018	1.4444e-118	1.5831e-116
Cluster-16104.59579	2.02427	564.595	-8.1237	2.1355e-118	2.336e-116
Cluster-16104.33380	128.578	1072.88	-3.0608	2.2237e-118	2.4301e-116
Cluster-16104.44615	1298.24	3118.37	-1.2642	2.5896e-118	2.8272e-116
Cluster-16104.51509	43.6964	1228.2	-4.8129	4.2279e-118	4.5937e-116
Cluster-16104.38452	230.268	1304.1	-2.5017	6.8148e-118	7.3901e-116
Cluster-16104.72647	0	534.07	#NAME?	8.0012e-118	8.6682e-116
Cluster-16104.8367	12.784	731.764	-5.839	1.3194e-117	1.4266e-115
Cluster-16104.46015	45.6402	799.12	-4.13	6.5728e-117	7.0799e-115
Cluster-16104.31619	176.814	1172.02	-2.7287	1.1621e-116	1.2494e-114
Cluster-16104.59818	484.826	1793.3	-1.8871	2.8514e-116	3.0538e-114
Cluster-16104.36412	1071.72	2747.2	-1.358	7.5668e-116	8.081e-114
Cluster-16104.38025	217.574	1265.6	-2.5402	1.3564e-115	1.4404e-113
Cluster-16104.41882	19.9303	676.739	-5.0856	1.473e-115	1.5627e-113
Cluster-16104.40733	0	522.437	#NAME?	5.2041e-115	5.49e-113
Cluster-16104.16791	0	522.014	#NAME?	8.8836e-115	9.3541e-113
Cluster-16104.70490	0	521.015	#NAME?	1.3848e-114	1.4527e-112
Cluster-16104.54202	1175.57	2895.42	-1.3004	2.0099e-114	2.1026e-112
Cluster-16104.45337	1372.27	3191.4	-1.2176	2.4625e-114	2.5737e-112
Cluster-16104.65250	0	518.915	#NAME?	4.2312e-114	4.414e-112
Cluster-16104.16209	89.5398	930.159	-3.3769	1.428e-113	1.4815e-111
Cluster-16104.50759	0	516.542	#NAME?	1.7232e-113	1.7844e-111
Cluster-16104.76328	45.9948	782.65	-4.0888	1.7823e-113	1.8439e-111
Cluster-16104.10551	140.383	1070.11	-2.9303	2.6216e-113	2.7072e-111
Cluster-16104.30865	0	784.106	#NAME?	5.6104e-113	5.7778e-111
Cluster-16104.6198	0	584.389	#NAME?	1.9068e-112	1.9566e-110
Cluster-16104.32204	0	511.337	#NAME?	3.0332e-112	3.101e-110
Cluster-16104.46623	0	510.921	#NAME?	3.8583e-112	3.941e-110
Cluster-16104.43566	4002.41	6620.35	-0.72604	5.6426e-112	5.7531e-110
Cluster-16104.76168	466.627	2560.8	-2.4563	1.2354e-110	1.2494e-108
Cluster-16104.47300	0	503.074	#NAME?	3.3092e-110	3.3377e-108
Cluster-16104.76949	0	502.758	#NAME?	3.6912e-110	3.7197e-108
Cluster-16104.29365	85.0044	900.582	-3.4052	7.1738e-110	7.2098e-108
Cluster-16104.59455	1760.77	3875.36	-1.1381	7.5071e-110	7.538e-108
Cluster-16104.48525	3783.8	6322.25	-0.7406	1.1786e-109	1.1824e-107
Cluster-16104.51679	2126.96	4208.56	-0.98453	1.262e-109	1.2627e-107
Cluster-16104.9792	0	500.455	#NAME?	1.6044e-109	1.601e-107
Cluster-16104.21780	0	499.191	#NAME?	2.4828e-109	2.471e-107
Cluster-16104.51129	4113.91	6727.44	-0.70955	3.2886e-109	3.2643e-107
Cluster-16104.40942	842.499	2340.27	-1.4739	3.3516e-109	3.3239e-107
Cluster-16104.53554	0	496.357	#NAME?	1.1761e-108	1.1593e-106
Cluster-16104.84052	0	725.191	#NAME?	1.4309e-108	1.4079e-106
Cluster-16104.40885	0	496.13	#NAME?	1.6961e-108	1.666e-106
Cluster-16104.75169	331.154	1454.78	-2.1352	1.7213e-108	1.6892e-106
Cluster-16104.43205	11.1335	688.892	-5.9513	2.2973e-108	2.2526e-106
Cluster-16104.43710	594.287	1925.41	-1.6959	2.818e-108	2.7582e-106
Cluster-16104.62139	1307.51	3026.38	-1.2108	4.7739e-108	4.6605e-106
Cluster-16104.66740	50.6818	943.462	-4.2184	5.9823e-108	5.8302e-106
Cluster-16104.10582	32.7853	703.16	-4.4227	1.2803e-107	1.2434e-105
Cluster-16104.41766	17.9061	629.663	-5.1361	1.72e-107	1.669e-105
Cluster-16104.24869	0	491.757	#NAME?	1.8179e-107	1.761e-105
Cluster-16104.45891	2916.81	5196.49	-0.83315	2.3271e-107	2.2485e-105
Cluster-16104.60296	0	491.217	#NAME?	2.6525e-107	2.5607e-105
Cluster-16104.49126	3231.32	5598.79	-0.79299	3.0632e-107	2.952e-105
Cluster-16104.47265	266.331	1320.79	-2.3101	3.1551e-107	3.038e-105
Cluster-16104.51933	2205.01	4269.36	-0.95323	4.2347e-107	4.0706e-105
Cluster-16104.42523	862.996	2355.22	-1.4484	4.3454e-107	4.1734e-105
Cluster-16104.20248	2.30799	517.665	-7.8092	4.3626e-107	4.1864e-105
Cluster-16104.23557	278.499	1339.15	-2.2656	5.0871e-107	4.8775e-105
Cluster-16104.57396	0	489.994	#NAME?	5.3892e-107	5.1627e-105
Cluster-16104.28467	0	486.897	#NAME?	2.2967e-106	2.1872e-104
Cluster-16104.73655	25607.3	31338.6	-0.29138	4.4724e-106	4.2447e-104
Cluster-16104.46635	2658.72	4855.31	-0.86883	5.6069e-106	5.3125e-104
Cluster-16104.56287	0	484.135	#NAME?	1.0548e-105	9.9772e-104
Cluster-16104.74535	0	484.155	#NAME?	1.2684e-105	1.1978e-103
Cluster-16104.8997	0	483.958	#NAME?	1.4936e-105	1.408e-103
Cluster-16104.43672	8.66453	565.181	-6.0274	1.7137e-105	1.6142e-103
Cluster-16104.11198	57.5539	788.435	-3.776	1.9163e-105	1.802e-103
Cluster-16104.69262	797.033	2253.85	-1.4997	2.2283e-105	2.0936e-103
Cluster-16104.47429	1993.18	3967.09	-0.99301	2.336e-105	2.1931e-103
Cluster-16104.58485	0	480.567	#NAME?	7.7281e-105	7.213e-103
Cluster-16104.50968	0	480.516	#NAME?	8.6522e-105	8.0689e-103
Cluster-16104.51548	2570.08	4726.24	-0.87888	9.8206e-105	9.1509e-103
Cluster-16104.64753	440.898	1629.8	-1.8862	1.2962e-104	1.2068e-102
Cluster-16104.38451	55.7002	782.083	-3.8116	1.9992e-104	1.8551e-102
Cluster-16104.41334	0	476.358	#NAME?	9.3649e-104	8.6617e-102
Cluster-16104.42693	0	476.04	#NAME?	1.1491e-103	1.062e-101
Cluster-16104.16029	23.1795	640.632	-4.7886	1.3591e-103	1.255e-101
Cluster-16104.43115	1048.28	2599.31	-1.3101	1.942e-103	1.7918e-101
Cluster-16104.82569	10.7597	570.561	-5.7287	2.089e-103	1.9258e-101
Cluster-16104.44357	27.3604	656.913	-4.5855	2.5252e-103	2.326e-101
Cluster-16104.9460	0.506069	479.533	-9.8881	1.6831e-102	1.5415e-100
Cluster-16104.52274	1640.14	3446.85	-1.0715	1.7718e-102	1.6214e-100
Cluster-16104.38483	2.02427	497.285	-7.9405	2.9398e-102	2.686e-100
Cluster-16104.62475	268.861	1522.9	-2.5019	3.3815e-102	3.0845e-100
Cluster-16104.38863	334.89	1416.85	-2.0809	4.944e-102	4.5061e-100
Cluster-16104.53605	0	468.834	#NAME?	5.1533e-102	4.6893e-100
Cluster-16104.29686	0	468.073	#NAME?	8.8932e-102	8.0794e-100
Cluster-16104.53815	1207.49	2832.71	-1.2302	9.7005e-102	8.7986e-100
Cluster-16104.44358	904.149	2430.41	-1.4266	2.8268e-101	2.5517e-99
Cluster-16104.67691	0	465.484	#NAME?	3.469e-101	3.1263e-99
Cluster-16104.37807	410.227	1552.83	-1.9204	3.7792e-101	3.4032e-99
Cluster-16104.50182	4743.85	7389.95	-0.63951	3.9061e-101	3.5147e-99
Cluster-16104.48896	2578.52	4686.01	-0.86182	4.7542e-101	4.2743e-99
Cluster-16104.59184	0	462.404	#NAME?	1.9327e-100	1.7334e-98
Cluster-16104.28765	68.1104	798.337	-3.5511	7.8095e-100	6.9711e-98
Cluster-16104.25152	923.909	2389.56	-1.3709	1.1645e-99	1.0379e-97
Cluster-16104.62662	6.27604	518.788	-6.3691	2.4599e-99	2.1837e-97
Cluster-16104.50351	0	456.246	#NAME?	5.4242e-99	4.8075e-97
Cluster-16104.33857	0	455.728	#NAME?	8.5957e-99	7.6125e-97
Cluster-16104.55821	0	455.655	#NAME?	8.8121e-99	7.798e-97
Cluster-16104.37498	0	454.24	#NAME?	1.725e-98	1.5229e-96
Cluster-16104.84391	0	454.068	#NAME?	2.0109e-98	1.7725e-96
Cluster-16104.54757	2272.14	4253.53	-0.90461	3.4451e-98	3.032e-96
Cluster-16104.59650	1712.12	3506.04	-1.0341	3.8619e-98	3.3935e-96
Cluster-16104.35564	592.514	1847.26	-1.6405	5.4443e-98	4.7765e-96
Cluster-16104.31773	11.5495	549.858	-5.5732	6.9281e-98	6.0641e-96
Cluster-16104.37108	876.977	2292.32	-1.3862	1.0572e-97	9.2462e-96
Cluster-16104.43632	327.569	1962.47	-2.5828	2.9729e-97	2.594e-95
Cluster-16104.38517	0	448.569	#NAME?	4.0655e-97	3.542e-95
Cluster-16104.56760	1280.66	2882.06	-1.1702	4.5933e-97	3.9925e-95
Cluster-16104.49330	4377	11196.5	-1.355	7.227e-97	6.2624e-95
Cluster-16104.61331	0	446.884	#NAME?	9.5718e-97	8.2878e-95
Cluster-16104.53860	0	447.003	#NAME?	1.01e-96	8.7382e-95
Cluster-16104.74252	0	827.827	#NAME?	1.7119e-96	1.4766e-94
Cluster-16104.61836	210.205	1689.03	-3.0063	2.1181e-96	1.8214e-94
Cluster-16104.48253	12114.2	18095.7	-0.57895	2.5011e-96	2.1491e-94
Cluster-16104.18084	0	465.844	#NAME?	3.3541e-96	2.8755e-94
Cluster-16104.18715	0	444.441	#NAME?	3.5196e-96	3.015e-94
Cluster-16104.77769	0	744.892	#NAME?	5.6718e-96	4.8439e-94
Cluster-16104.84785	0.506069	451.306	-9.8006	8.04e-96	6.8561e-94
Cluster-16104.8318	50.7718	717.365	-3.8206	1.2049e-95	1.0244e-93
Cluster-16104.59512	0	442.649	#NAME?	1.2507e-95	1.0625e-93
Cluster-16104.52765	2324.48	4296.67	-0.88631	1.292e-95	1.0968e-93
Cluster-16104.15009	0	442.189	#NAME?	1.3305e-95	1.1277e-93
Cluster-16104.71004	0	441.263	#NAME?	2.0024e-95	1.6947e-93
Cluster-16104.32345	273.103	1256.9	-2.2024	2.1062e-95	1.7812e-93
Cluster-16104.5095	12.207	545.822	-5.4826	2.338e-95	1.9758e-93
Cluster-16104.56069	1076.62	3079.22	-1.5161	2.4198e-95	2.0418e-93
Cluster-16104.9729	0	440.774	#NAME?	2.597e-95	2.1897e-93
Cluster-16104.57030	0	440.31	#NAME?	3.3404e-95	2.8143e-93
Cluster-16104.83225	136.901	957.26	-2.8058	6.0049e-95	5.0518e-93
Cluster-16104.62375	2829.95	4936.31	-0.80266	9.9455e-95	8.3419e-93
Cluster-16104.59020	0	438.154	#NAME?	1.3406e-94	1.1228e-92
Cluster-16104.18570	0	437.838	#NAME?	1.4923e-94	1.2489e-92
Cluster-16104.80579	35.467	655.275	-4.2075	2.2848e-94	1.9107e-92
Cluster-16104.46729	2012.35	3873.25	-0.94466	2.9161e-94	2.4314e-92
Cluster-16104.64741	0	467.222	#NAME?	3.2246e-94	2.6846e-92
Cluster-16104.45178	305.76	1299.41	-2.0874	2.3764e-93	1.9691e-91
Cluster-16104.55090	0	546.038	#NAME?	2.3774e-93	1.9691e-91
Cluster-16104.84736	0	431.95	#NAME?	3.3847e-93	2.7932e-91
Cluster-16104.63684	54.2434	742.091	-3.7741	3.7973e-93	3.1291e-91
Cluster-16104.59905	0	430.946	#NAME?	6.2978e-93	5.1782e-91
Cluster-16104.83071	100.938	851.605	-3.0767	8.0596e-93	6.6074e-91
Cluster-16104.61786	349.269	1390.38	-1.9931	9.1127e-93	7.4654e-91
Cluster-16104.54209	0	429.941	#NAME?	1.1716e-92	9.591e-91
Cluster-16104.74572	179.818	1046.41	-2.5408	1.3742e-92	1.1233e-90
Cluster-16104.48486	0	761.074	#NAME?	1.9956e-92	1.6242e-90
Cluster-16104.27030	39.4734	696.244	-4.1406	1.9991e-92	1.6259e-90
Cluster-16104.46351	835.006	2523	-1.5953	2.6456e-92	2.1486e-90
Cluster-16104.61330	148.288	2651.06	-4.1601	2.6861e-92	2.1799e-90
Cluster-16104.29650	2.16613	455.145	-7.7151	2.8135e-92	2.2816e-90
Cluster-16104.46600	1723.32	3934.05	-1.1908	4.5334e-92	3.6711e-90
Cluster-16104.18372	0	427.347	#NAME?	5.4239e-92	4.3891e-90
Cluster-16104.52093	0	693.465	#NAME?	8.0641e-92	6.5116e-90
Cluster-16104.51508	86.9099	1196.15	-3.7827	9.0994e-92	7.337e-90
Cluster-16104.60673	81.2395	792.233	-3.2857	1.5942e-91	1.2818e-89
Cluster-16104.55468	2157.39	4098.36	-0.92576	1.9914e-91	1.5988e-89
Cluster-16104.20523	306.688	1295.43	-2.0786	2.2236e-91	1.784e-89
Cluster-16104.50050	10452.5	15850.5	-0.60068	2.7326e-91	2.1892e-89
Cluster-16104.46880	4696.32	7184.2	-0.6133	4.0905e-91	3.2608e-89
Cluster-16104.48883	0	423.29	#NAME?	4.9526e-91	3.9453e-89
Cluster-16104.23626	457.437	1557.94	-1.768	1.3738e-90	1.0897e-88
Cluster-16104.42610	0	792.141	#NAME?	2.7261e-90	2.1564e-88
Cluster-16104.38104	185.659	1041.64	-2.4881	8.043e-90	6.3133e-88
Cluster-16104.49229	5.76997	505.157	-6.452	1.2602e-89	9.8716e-88
Cluster-16104.37548	1144.74	2617.74	-1.1933	1.2687e-89	9.9312e-88
Cluster-16104.83374	0	416.473	#NAME?	1.8198e-89	1.4235e-87
Cluster-16104.47539	0	738.953	#NAME?	1.8432e-89	1.4408e-87
Cluster-16104.7400	27.876	597.616	-4.4221	2.0843e-89	1.6281e-87
Cluster-16104.54597	147.448	951.149	-2.6895	2.3098e-89	1.803e-87
Cluster-16104.83954	12.0556	514.563	-5.4156	3.8024e-89	2.9558e-87
Cluster-16104.84224	6.34697	517.417	-6.3491	4.124e-89	3.2036e-87
Cluster-16104.10820	1.66006	435.268	-8.0345	6.9156e-89	5.3574e-87
Cluster-16104.40326	0	413.347	#NAME?	9.112e-89	7.0541e-87
Cluster-16104.43014	82.7864	788.071	-3.2509	1.0288e-88	7.9428e-87
Cluster-16104.48638	60.6613	712.719	-3.5545	3.2396e-88	2.4908e-86
Cluster-16104.21709	0	410.879	#NAME?	3.3261e-88	2.5556e-86
Cluster-16104.73664	5.41533	466.629	-6.4291	3.3945e-88	2.6064e-86
Cluster-16104.36426	0	410.777	#NAME?	4.1454e-88	3.1764e-86
Cluster-16104.55154	9.6153	499.138	-5.698	8.8844e-88	6.7754e-86
Cluster-16104.50830	108.619	848.839	-2.9662	1.0451e-87	7.9644e-86
Cluster-16104.20253	0	407.286	#NAME?	2.338e-87	1.7734e-85
Cluster-16104.43858	3345.09	6447.8	-0.94676	4.3226e-87	3.2699e-85
Cluster-16104.51967	2.02427	432.266	-7.7384	6.8043e-87	5.1369e-85
Cluster-16104.17112	0	405.156	#NAME?	8.3355e-87	6.2802e-85
Cluster-16104.31352	2.0952	432.091	-7.6881	8.4876e-87	6.3905e-85
Cluster-16104.51627	1571.22	3188.28	-1.0209	8.9707e-87	6.7497e-85
Cluster-16104.83528	67.0082	723.815	-3.4332	9.1057e-87	6.8467e-85
Cluster-16104.83437	36.1763	617.782	-4.094	1.0894e-86	8.1748e-85
Cluster-16104.10135	0	404.425	#NAME?	1.1689e-86	8.7601e-85
Cluster-16104.49311	567.891	1709.5	-1.5899	1.1689e-86	8.7601e-85
Cluster-16104.71600	0	404.568	#NAME?	1.2223e-86	9.1478e-85
Cluster-16104.52165	0	400.661	#NAME?	8.6568e-86	6.4489e-84
Cluster-16104.62641	6.64025	463.376	-6.1248	1.4583e-85	1.0828e-83
Cluster-16104.43517	639.005	1819.79	-1.5099	2.2656e-85	1.6767e-83
Cluster-16104.62862	0	420.625	#NAME?	2.2675e-85	1.677e-83
Cluster-16104.48112	15586.4	19618.3	-0.33191	3.6929e-85	2.7276e-83
Cluster-16104.20586	43.4031	639.02	-3.88	3.6977e-85	2.7293e-83
Cluster-16104.85105	0	485.628	#NAME?	7.4701e-85	5.5066e-83
Cluster-16104.53023	881.016	2184.03	-1.3098	7.5876e-85	5.5895e-83
Cluster-16104.10289	0	395.894	#NAME?	1.18e-84	8.6814e-83
Cluster-16104.33631	6.93354	463.038	-6.0614	1.2346e-84	9.077e-83
Cluster-16104.53722	7.43961	466.14	-5.9694	1.9521e-84	1.4334e-82
Cluster-16104.44996	2170.3	3956.82	-0.86645	4.6745e-84	3.4234e-82
Cluster-16104.60647	157.248	937.712	-2.5761	5.8545e-84	4.2847e-82
Cluster-16104.63937	15.4562	568.55	-5.201	6.6628e-84	4.87e-82
Cluster-16104.54355	2504.26	4376.58	-0.80542	1.2268e-83	8.9613e-82
Cluster-16104.63108	53.6146	830.695	-3.9536	1.6684e-83	1.2155e-81
Cluster-16104.29063	744.952	1969.63	-1.4027	1.7114e-83	1.2461e-81
Cluster-16104.46872	334.28	1292.32	-1.9508	1.9815e-83	1.4418e-81
Cluster-16104.25594	25.0619	556.752	-4.4735	2.5725e-83	1.8694e-81
Cluster-16104.64177	17.9961	526.663	-4.8711	2.7947e-83	2.0295e-81
Cluster-16104.64868	0	389.004	#NAME?	4.2847e-83	3.1076e-81
Cluster-16104.67917	0	388.076	#NAME?	7.021e-83	5.0791e-81
Cluster-16104.58588	526.148	1608.43	-1.6121	1.1014e-82	7.9523e-81
Cluster-16104.50884	0	387.507	#NAME?	1.2265e-82	8.8498e-81
Cluster-16104.7701	0	385.851	#NAME?	2.3345e-82	1.6759e-80
Cluster-16104.19737	505.424	1579.71	-1.6441	2.3423e-82	1.6804e-80
Cluster-16104.47185	16.6006	507.306	-4.9335	2.8549e-82	2.0468e-80
Cluster-16104.50531	2560.76	4430.2	-0.7908	3.7824e-82	2.7084e-80
Cluster-16104.45409	691.991	2025.18	-1.5492	8.2078e-82	5.8548e-80
Cluster-16104.87405	15.5981	502.412	-5.0094	1.1142e-81	7.9379e-80
Cluster-16104.51261	355.175	1311.15	-1.8842	1.2643e-81	8.9958e-80
Cluster-16104.43412	3.03641	417.771	-7.1042	3.7583e-81	2.669e-79
Cluster-16104.46688	754.165	1959.16	-1.3773	4.9418e-81	3.5073e-79
Cluster-16104.66076	68.8907	700.104	-3.3452	5.58e-81	3.9553e-79
Cluster-16104.48139	0.576997	387.925	-9.393	6.4769e-81	4.5852e-79
Cluster-16104.63164	4.04855	524.309	-7.0169	7.2015e-81	5.095e-79
Cluster-16104.27056	586.654	1699.09	-1.5342	7.2687e-81	5.1393e-79
Cluster-16104.38717	0	471.856	#NAME?	8.5441e-81	6.0335e-79
Cluster-16104.68258	1044.28	2382.71	-1.1901	1.2521e-80	8.7923e-79
Cluster-16104.51125	0	378.444	#NAME?	1.3072e-80	9.1679e-79
Cluster-16104.54201	847.711	2098.39	-1.3076	1.8006e-80	1.262e-78
Cluster-16104.47516	497.104	1548.58	-1.6393	1.8796e-80	1.3149e-78
Cluster-16104.34698	362.582	1320.62	-1.8648	2.4145e-80	1.6881e-78
Cluster-16104.47242	148.848	893.225	-2.5852	2.523e-80	1.7628e-78
Cluster-16104.57364	3.2492	599.542	-7.5276	2.6595e-80	1.857e-78
Cluster-16104.65291	11.8428	504.756	-5.4135	3.3156e-80	2.3138e-78
Cluster-16104.40315	292.556	1193.94	-2.029	4.3636e-80	3.0432e-78
Cluster-16104.42165	0	375.901	#NAME?	5.2698e-80	3.6707e-78
Cluster-16104.66737	36.5405	587.277	-4.0065	5.2814e-80	3.6765e-78
Cluster-16104.70714	0	778.014	#NAME?	8.1575e-80	5.6645e-78
Cluster-16104.35821	10.6179	466.359	-5.4569	8.9951e-80	6.2424e-78
Cluster-16104.59575	345.13	1286.33	-1.8981	1.582e-79	1.0932e-77
Cluster-16104.68306	0	373.309	#NAME?	2.1558e-79	1.4869e-77
Cluster-16104.13954	180.376	963.98	-2.418	2.2496e-79	1.5506e-77
Cluster-16104.49530	486.496	1523.5	-1.6469	2.3647e-79	1.629e-77
Cluster-16104.56238	1705.77	3282.96	-0.94457	3.1113e-79	2.142e-77
Cluster-16104.33486	0	596.022	#NAME?	3.2413e-79	2.2301e-77
Cluster-16104.53764	9.52524	453.185	-5.5722	3.6605e-79	2.517e-77
Cluster-16104.54485	328.551	2552.54	-2.9577	3.9789e-79	2.7343e-77
Cluster-16104.57915	551.077	1620.61	-1.5562	4.3907e-79	3.0154e-77
Cluster-16104.64359	0	552.979	#NAME?	7.0813e-79	4.8485e-77
Cluster-16104.23996	907.506	2166.43	-1.2553	7.8054e-79	5.341e-77
Cluster-16104.78468	1.51821	391.253	-8.0096	9.4498e-79	6.4622e-77
Cluster-16104.8339	0	370.231	#NAME?	1.0344e-78	7.0695e-77
Cluster-16104.38864	385	1349.42	-1.8094	1.5325e-78	1.0461e-76
Cluster-16104.56285	0	369.546	#NAME?	1.5581e-78	1.0629e-76
Cluster-16104.48517	10999.7	14272.4	-0.37576	1.9624e-78	1.3363e-76
Cluster-16104.45380	0	368.86	#NAME?	2.3467e-78	1.597e-76
Cluster-16104.86865	14.3731	480.567	-5.0633	2.8496e-78	1.937e-76
Cluster-16104.51826	5.76997	422.779	-6.1952	2.9053e-78	1.9736e-76
Cluster-16104.10741	0	368.009	#NAME?	3.1102e-78	2.1115e-76
Cluster-16104.86113	0	368.126	#NAME?	3.5913e-78	2.4367e-76
Cluster-16104.37385	12.784	486.654	-5.2505	5.4472e-78	3.6848e-76
Cluster-16104.59658	0	366.39	#NAME?	9.1843e-78	6.1978e-76
Cluster-16104.60868	9.60574	449.767	-5.5491	1.1806e-77	7.9525e-76
Cluster-16104.43106	206.795	1005.98	-2.2823	1.1961e-77	8.0524e-76
Cluster-16104.47988	1287.49	2901.92	-1.1724	2.8898e-77	1.9328e-75
Cluster-16104.44509	0	363.534	#NAME?	3.7227e-77	2.4883e-75
Cluster-16104.10087	0	362.24	#NAME?	6.8461e-77	4.5598e-75
Cluster-16104.67140	0	361.825	#NAME?	8.6013e-77	5.7187e-75
Cluster-16104.53104	4481.71	9159.19	-1.0312	9.9509e-77	6.6121e-75
Cluster-16104.48603	12188.2	21216.6	-0.79971	1.1763e-76	7.8071e-75
Cluster-16104.35387	1.66006	381.572	-7.8446	1.5826e-76	1.0491e-74
Cluster-16104.20909	0	360.356	#NAME?	2.0091e-76	1.3295e-74
Cluster-16104.30218	0	360.084	#NAME?	2.6365e-76	1.7416e-74
Cluster-16104.42321	33.9066	567.286	-4.0644	3.2214e-76	2.1267e-74
Cluster-16104.9952	0	359.496	#NAME?	3.8396e-76	2.5334e-74
Cluster-16104.49193	735.904	1887.3	-1.3587	4.7293e-76	3.1149e-74
Cluster-16104.77380	831.597	2029.84	-1.2874	1.14e-75	7.4693e-74
Cluster-16104.28891	0	357.028	#NAME?	1.3635e-75	8.9182e-74
Cluster-16104.17543	0	356.882	#NAME?	1.4306e-75	9.3458e-74
Cluster-16104.23907	0	356.688	#NAME?	1.5251e-75	9.9578e-74
Cluster-16104.79806	0	356.301	#NAME?	1.582e-75	1.0323e-73
Cluster-16104.32423	3.54248	397.387	-6.8096	1.9426e-75	1.2647e-73
Cluster-16104.78361	271.108	1121.3	-2.0482	2.3748e-75	1.5434e-73
Cluster-16104.50386	0	355.443	#NAME?	2.7551e-75	1.7895e-73
Cluster-16104.46298	0	354.784	#NAME?	3.7473e-75	2.4284e-73
Cluster-16104.28844	8.66453	510.719	-5.8813	3.8291e-75	2.4785e-73
Cluster-16104.79389	0	354.974	#NAME?	4.2218e-75	2.7296e-73
Cluster-16104.66274	408.259	1681.15	-2.0419	5.3153e-75	3.4287e-73
Cluster-16104.17316	0	354.123	#NAME?	5.5847e-75	3.6004e-73
Cluster-16104.58024	880.084	2088.64	-1.2468	6.8801e-75	4.4329e-73
Cluster-16104.40483	721.966	1852.28	-1.3593	1.2458e-74	8.0088e-73
Cluster-16104.40864	0	352.727	#NAME?	1.2701e-74	8.1555e-73
Cluster-16104.69048	368.229	1288.34	-1.8068	1.3487e-74	8.6451e-73
Cluster-16104.39879	769.276	1987.3	-1.3692	1.4475e-74	9.2732e-73
Cluster-16104.4114	0	637.81	#NAME?	2.7746e-74	1.7695e-72
Cluster-16104.32755	82.1289	704.167	-3.1	4.0253e-74	2.5628e-72
Cluster-16104.53603	1.08307	364.808	-8.3959	4.0937e-74	2.6048e-72
Cluster-16104.25901	21.0748	488.998	-4.5362	7.9501e-74	5.0529e-72
Cluster-16104.43830	979.575	2222.18	-1.1818	8.78e-74	5.5773e-72
Cluster-16104.55242	207.107	983.3	-2.2473	1.0042e-73	6.3753e-72
Cluster-16104.49027	1059.45	2342.4	-1.1447	1.1678e-73	7.4059e-72
Cluster-16104.74487	239.793	1043.5	-2.1216	1.483e-73	9.3833e-72
Cluster-16104.61380	584.865	1625.96	-1.4751	2.5825e-73	1.6285e-71
Cluster-16104.56367	111.008	772.823	-2.7995	2.6183e-73	1.6502e-71
Cluster-16104.49494	994.232	2236.29	-1.1695	3.3476e-73	2.1074e-71
Cluster-16104.48793	1327.75	2704.33	-1.0263	1.1523e-72	7.206e-71
Cluster-16104.53801	45.0728	582.709	-3.6924	1.2998e-72	8.1235e-71
Cluster-16104.47319	2537.65	4276.17	-0.75282	1.3994e-72	8.7415e-71
Cluster-16104.64834	0	467.932	#NAME?	1.594e-72	9.9404e-71
Cluster-16104.38320	129.987	811.02	-2.6414	2.1929e-72	1.3652e-70
Cluster-16104.56826	0	347.277	#NAME?	2.3498e-72	1.4621e-70
Cluster-16104.48552	5424.24	7737.44	-0.51244	2.8134e-72	1.7477e-70
Cluster-16104.40837	345.73	1227.14	-1.8276	2.9929e-72	1.8582e-70
Cluster-16104.48111	2467.74	4181.9	-0.76097	3.1883e-72	1.9773e-70
Cluster-16104.32239	92.2925	717.749	-2.9592	3.3643e-72	2.0853e-70
Cluster-16104.8498	2.74313	372.944	-7.087	3.9974e-72	2.475e-70
Cluster-16104.43015	151.861	856.757	-2.4961	4.8588e-72	3.0067e-70
Cluster-16104.65829	2.88499	372.334	-7.0119	5.0814e-72	3.1427e-70
Cluster-16104.39194	1066.67	2329.58	-1.127	5.2481e-72	3.2404e-70
Cluster-16104.52959	2054.44	3660.96	-0.83348	5.6073e-72	3.4604e-70
Cluster-16104.46522	338.929	1304.14	-1.944	6.9906e-72	4.3093e-70
Cluster-16104.50252	57.3411	616.346	-3.4261	7.7562e-72	4.776e-70
Cluster-16104.50290	0	344.542	#NAME?	8.6947e-72	5.348e-70
Cluster-16104.69252	98.5207	814.891	-3.0481	9.0661e-72	5.5735e-70
Cluster-16104.33937	255.42	1064.44	-2.0592	9.3962e-72	5.7732e-70
Cluster-16104.88377	0	344.515	#NAME?	9.5783e-72	5.8819e-70
Cluster-16104.24989	0	343.613	#NAME?	1.3921e-71	8.535e-70
Cluster-16104.19300	0	343.416	#NAME?	1.6185e-71	9.9117e-70
Cluster-16104.53401	530.315	1529.01	-1.5277	1.8322e-71	1.1214e-69
Cluster-16104.6486	23.1795	490.218	-4.4025	1.8719e-71	1.1452e-69
Cluster-2246.0	0	342.39	#NAME?	2.6719e-71	1.6319e-69
Cluster-16104.61796	207.272	1022.07	-2.3019	3.0707e-71	1.8744e-69
Cluster-16104.32857	0	342.218	#NAME?	3.0823e-71	1.8805e-69
Cluster-16104.44102	5.76997	1467.77	-7.9908	3.3634e-71	2.0509e-69
Cluster-16104.40949	81.2491	683.334	-3.0722	3.7019e-71	2.2549e-69
Cluster-16104.57384	1016.34	2255.93	-1.1503	4.394e-71	2.6735e-69
Cluster-16104.52974	1796.64	4144.94	-1.206	5.0825e-71	3.0891e-69
Cluster-16104.25471	0	341.192	#NAME?	5.0876e-71	3.0905e-69
Cluster-16104.54626	0	340.482	#NAME?	7.5975e-71	4.6002e-69
Cluster-16104.62136	0	340.312	#NAME?	8.0175e-71	4.852e-69
Cluster-16104.87920	0	340.069	#NAME?	8.6584e-71	5.237e-69
Cluster-16104.74833	0	339.996	#NAME?	8.8606e-71	5.3564e-69
Cluster-16104.72403	0	339.85	#NAME?	9.2792e-71	5.6065e-69
Cluster-16104.48209	1468.77	2866.02	-0.96444	1.0596e-70	6.3951e-69
Cluster-16104.36126	76.1079	663.613	-3.1242	1.1238e-70	6.7792e-69
Cluster-16104.69404	0	339.505	#NAME?	1.2345e-70	7.443e-69
Cluster-16104.51342	897.777	2072.41	-1.2069	1.5703e-70	9.4574e-69
Cluster-16104.56316	973.46	2182.42	-1.1647	1.6964e-70	1.0211e-68
Cluster-16104.54493	259.349	1057.6	-2.0278	1.7302e-70	1.0409e-68
Cluster-16104.48859	7042.64	11144.8	-0.66218	2.0124e-70	1.2094e-68
Cluster-16104.78506	0	338.406	#NAME?	2.0843e-70	1.2513e-68
Cluster-16104.29413	9.24153	412.639	-5.4806	2.7079e-70	1.6239e-68
Cluster-16104.32948	764.744	1872.91	-1.2922	2.7779e-70	1.6641e-68
Cluster-16104.59033	0	782.341	#NAME?	3.5098e-70	2.1003e-68
Cluster-16104.47070	474.279	1426.56	-1.5887	5.1102e-70	3.0531e-68
Cluster-16104.64425	179.576	901.066	-2.327	5.5186e-70	3.2954e-68
Cluster-16104.41266	1556.52	2975.29	-0.9347	5.8322e-70	3.4808e-68
Cluster-16104.58704	1.08307	374.967	-8.4355	1.0347e-69	6.1588e-68
Cluster-16104.6445	17.3099	448.372	-4.695	1.0508e-69	6.2515e-68
Cluster-16104.61257	165.264	866.583	-2.3906	1.0925e-69	6.4893e-68
Cluster-16104.30701	0	334.98	#NAME?	1.3593e-69	8.0698e-68
Cluster-16104.49091	753.114	1849.87	-1.2965	1.4113e-69	8.374e-68
Cluster-16104.83048	0	334.472	#NAME?	1.4613e-69	8.6662e-68
Cluster-16104.43784	2664.03	4558.6	-0.77498	1.6196e-69	9.5949e-68
Cluster-16104.36272	268.104	1817.4	-2.761	1.7426e-69	1.0319e-67
Cluster-16104.14711	7.79425	398.294	-5.6753	1.7441e-69	1.0322e-67
Cluster-16104.58766	263.275	1060.65	-2.0103	2.0976e-69	1.2407e-67
Cluster-16104.77439	0	333.225	#NAME?	2.8208e-69	1.6676e-67
Cluster-16104.71166	1.58913	349.552	-7.7811	3.1056e-69	1.8331e-67
Cluster-16104.27771	2.23706	355.171	-7.3108	3.2014e-69	1.8887e-67
Cluster-16104.68056	29.0204	500.533	-4.1083	5.1075e-69	3.01e-67
Cluster-16104.51716	976.567	2171.4	-1.1528	5.2293e-69	3.0802e-67
Cluster-16104.2253	8.52267	403.25	-5.5642	6.4243e-69	3.7762e-67
Cluster-16104.53359	0.576997	339.918	-9.2024	6.7423e-69	3.961e-67
Cluster-16104.51805	987.402	2178.4	-1.1416	1.0088e-68	5.9078e-67
Cluster-16104.56159	1580.44	2994.88	-0.92217	1.1058e-68	6.4697e-67
Cluster-16104.30736	0	485.458	#NAME?	1.1539e-68	6.7475e-67
Cluster-16104.52265	31.9246	513.78	-4.0084	1.3066e-68	7.6285e-67
Cluster-16104.42192	405.318	1300.47	-1.6819	1.5362e-68	8.9594e-67
Cluster-16104.50396	0	375.074	#NAME?	1.8834e-68	1.0973e-66
Cluster-16104.51755	268.903	1060.88	-1.9801	3.2916e-68	1.9098e-66
Cluster-16104.58552	8.88688	403.156	-5.5035	3.4054e-68	1.9749e-66
Cluster-16104.78274	12.9259	425.028	-5.0392	3.4606e-68	2.0058e-66
Cluster-16104.41960	0	327.775	#NAME?	4.5182e-68	2.6162e-66
Cluster-16104.17339	17.3291	528.525	-4.9307	4.7237e-68	2.7337e-66
Cluster-16104.67788	0	327.335	#NAME?	5.6665e-68	3.2743e-66
Cluster-16104.56651	0	941.606	#NAME?	6.0647e-68	3.5026e-66
Cluster-16104.61909	0	501.454	#NAME?	7.5335e-68	4.3398e-66
Cluster-16104.24160	9.80896	400.904	-5.353	8.7084e-68	5.014e-66
Cluster-16104.30855	0	326.43	#NAME?	8.9802e-68	5.1678e-66
Cluster-16104.20669	7.08496	391.2	-5.787	9.3573e-68	5.3793e-66
Cluster-16104.24651	165.364	857.447	-2.3744	9.5581e-68	5.492e-66
Cluster-16104.58620	3118.48	4917.09	-0.65696	1.4034e-67	8.043e-66
Cluster-16104.58696	80.9558	660.511	-3.0284	1.5335e-67	8.7842e-66
Cluster-16104.47603	0	325.232	#NAME?	1.7042e-67	9.757e-66
Cluster-16104.73477	0	324.913	#NAME?	2.0566e-67	1.1763e-65
Cluster-16104.84437	0	324.573	#NAME?	2.2892e-67	1.3087e-65
Cluster-16104.18851	205.669	938.519	-2.1901	2.3292e-67	1.3308e-65
Cluster-16104.52260	573.17	1563.82	-1.448	2.3828e-67	1.3608e-65
Cluster-16104.66080	0	324.327	#NAME?	2.6998e-67	1.5387e-65
Cluster-16104.33539	0	323.987	#NAME?	3.0053e-67	1.7119e-65
Cluster-16104.48718	2190.86	3767.53	-0.78212	3.9099e-67	2.2261e-65
Cluster-16104.66041	995.688	2176.43	-1.1282	5.4375e-67	3.0912e-65
Cluster-16104.32848	0	322.862	#NAME?	5.5707e-67	3.1653e-65
Cluster-16104.47168	188.312	897.188	-2.2523	6.6344e-67	3.764e-65
Cluster-16104.69792	190.7	902.977	-2.2434	7.1948e-67	4.0799e-65
Cluster-16104.4747	0	322.227	#NAME?	7.4246e-67	4.2081e-65
Cluster-16104.32038	338.848	1170.94	-1.789	1.0858e-66	6.1416e-65
Cluster-16104.83905	0	321.539	#NAME?	1.1989e-66	6.7678e-65
Cluster-16104.62549	0	321.269	#NAME?	1.4246e-66	8.0378e-65
Cluster-16104.57876	143.348	803.722	-2.4872	1.5364e-66	8.6645e-65
Cluster-16104.38577	86.7354	670.09	-2.9497	1.9091e-66	1.0761e-64
Cluster-16104.25919	29.8102	489.824	-4.0384	1.9392e-66	1.0919e-64
Cluster-16104.39453	524.384	1474.78	-1.4918	2.0486e-66	1.153e-64
Cluster-16104.61775	1.73099	341.119	-7.6225	2.2061e-66	1.241e-64
Cluster-16104.60045	15.7591	435.005	-4.7868	3.5964e-66	2.018e-64
Cluster-16104.46617	704.637	1748.69	-1.3113	4.0511e-66	2.2687e-64
Cluster-16104.49743	2085.33	3620.55	-0.79593	4.3296e-66	2.4234e-64
Cluster-16104.63905	0	318.828	#NAME?	4.3545e-66	2.4361e-64
Cluster-16104.49842	4038.44	5999.27	-0.57099	5.1759e-66	2.8942e-64
Cluster-16104.49295	5.56676	591.5	-6.7314	5.7029e-66	3.1858e-64
Cluster-16104.44414	312.803	1121.94	-1.8427	6.2088e-66	3.4666e-64
Cluster-16104.86470	3.8262	354.441	-6.5335	7.0202e-66	3.9139e-64
Cluster-16104.17937	528.816	1479.88	-1.4846	8.4796e-66	4.7228e-64
Cluster-16104.30016	210.285	936.122	-2.1543	8.7514e-66	4.8718e-64
Cluster-16104.43645	472.742	1386.42	-1.5522	9.1107e-66	5.0693e-64
Cluster-16104.32811	7.58146	381.254	-5.6521	1.0562e-65	5.8741e-64
Cluster-16104.82184	0	317.02	#NAME?	1.0906e-65	6.062e-64
Cluster-16104.54502	428.626	2187.51	-2.3515	1.1011e-65	6.1174e-64
Cluster-16104.68794	67.8785	612.483	-3.1736	1.1886e-65	6.5973e-64
Cluster-16104.44797	772.213	1843.28	-1.2552	1.1901e-65	6.6025e-64
Cluster-16104.24215	0	316.944	#NAME?	1.2187e-65	6.7544e-64
Cluster-16104.41533	80.7526	785.465	-3.282	1.3078e-65	7.2447e-64
Cluster-16104.34445	2.02427	343.076	-7.405	1.3893e-65	7.6884e-64
Cluster-16104.24080	935.775	2079.9	-1.1523	1.3902e-65	7.6897e-64
Cluster-16104.67362	130.545	765.321	-2.5515	1.9886e-65	1.0989e-63
Cluster-16104.53608	1087.21	2289.75	-1.0746	2.3742e-65	1.3107e-63
Cluster-16104.28410	333.542	1154.69	-1.7916	2.7705e-65	1.5272e-63
Cluster-16104.35744	365.074	1255.2	-1.7817	2.904e-65	1.5992e-63
Cluster-16104.49098	6167.98	8473.56	-0.45817	3.2444e-65	1.7858e-63
Cluster-16104.61974	94.1367	674.954	-2.842	4.1534e-65	2.285e-63
Cluster-16104.36049	0	314.231	#NAME?	4.8243e-65	2.6529e-63
Cluster-16104.18412	0	313.939	#NAME?	5.2866e-65	2.9042e-63
Cluster-16104.14835	183.029	872.714	-2.2534	5.5931e-65	3.0711e-63
Cluster-16104.31694	337.226	1159.84	-1.7821	6.0498e-65	3.3186e-63
Cluster-16104.56414	680.001	1725.53	-1.3434	6.3654e-65	3.4884e-63
Cluster-16104.11666	0	312.714	#NAME?	1.101e-64	6.0218e-63
Cluster-16104.82710	160.507	824.634	-2.3611	1.5297e-64	8.3424e-63
Cluster-16104.65792	0	321.422	#NAME?	1.5572e-64	8.4881e-63
Cluster-16104.70597	1417.66	2731.15	-0.946	1.8665e-64	1.0164e-62
Cluster-16104.47111	912.212	2031.97	-1.1554	2.0059e-64	1.0897e-62
Cluster-16104.48430	8652.88	11303.9	-0.38557	2.2255e-64	1.2078e-62
Cluster-16104.10168	10.9016	394.501	-5.1774	2.6419e-64	1.4331e-62
Cluster-16104.62464	109.39	710.076	-2.6985	2.8332e-64	1.5347e-62
Cluster-16104.63734	511.052	1435.65	-1.4902	5.0684e-64	2.7362e-62
Cluster-16104.70660	594.387	1564.78	-1.3965	5.2493e-64	2.8312e-62
Cluster-16104.65211	9.09967	383.306	-5.3965	6.4178e-64	3.4581e-62
Cluster-16104.67404	992.945	2140.35	-1.1081	6.4758e-64	3.4877e-62
Cluster-16104.54083	0	308.613	#NAME?	7.3286e-64	3.9376e-62
Cluster-16104.50135	1639.17	3020.2	-0.88168	9.109e-64	4.8872e-62
Cluster-16104.33662	0	308.097	#NAME?	1.0251e-63	5.4949e-62
Cluster-16104.68610	6.34697	360.796	-5.829	1.0252e-63	5.4949e-62
Cluster-16104.53131	845.861	1928.98	-1.1893	1.2088e-63	6.467e-62
Cluster-16104.61709	0	307.196	#NAME?	1.4834e-63	7.9283e-62
Cluster-16104.24467	23.099	448.35	-4.2787	1.6324e-63	8.7205e-62
Cluster-16104.9282	0	307.072	#NAME?	1.6823e-63	8.9831e-62
Cluster-16104.54085	70.1961	607.983	-3.1146	1.8411e-63	9.8266e-62
Cluster-16104.58486	0	306.731	#NAME?	1.8715e-63	9.9838e-62
Cluster-16104.54271	436.807	1311.99	-1.5867	2.0168e-63	1.0749e-61
Cluster-16104.29293	18.554	428.988	-4.5311	2.0196e-63	1.0758e-61
Cluster-16104.42534	170.95	843.607	-2.303	2.6908e-63	1.4301e-61
Cluster-16104.53099	0	482.232	#NAME?	3.2792e-63	1.7419e-61
Cluster-16104.42215	147.468	791.231	-2.4237	3.815e-63	2.0256e-61
Cluster-16104.71341	30.3259	476.973	-3.9753	3.9191e-63	2.0789e-61
Cluster-16104.73321	417.454	1278.26	-1.6145	4.4175e-63	2.3411e-61
Cluster-16104.35281	0	448.488	#NAME?	4.9303e-63	2.6091e-61
Cluster-16104.65680	87.2127	815.588	-3.2252	5.2228e-63	2.7613e-61
Cluster-16104.18856	0	304.41	#NAME?	5.9789e-63	3.1582e-61
Cluster-16104.83113	55.4683	563.277	-3.3441	6.1569e-63	3.2491e-61
Cluster-16104.73537	17.1163	421.389	-4.6217	6.7691e-63	3.5705e-61
Cluster-16104.79241	7.87475	370.844	-5.5574	9.9908e-63	5.26e-61
Cluster-16104.50311	774.35	2402.95	-1.6337	1.1162e-62	5.8657e-61
Cluster-16104.57177	36.5692	504.613	-3.7865	1.6292e-62	8.5492e-61
Cluster-16104.47344	534.264	1454.59	-1.445	1.6833e-62	8.8291e-61
Cluster-16104.10309	0.576997	310.541	-9.072	1.7422e-62	9.134e-61
Cluster-16104.78276	0	302.474	#NAME?	1.8446e-62	9.662e-61
Cluster-16104.69216	0	302.423	#NAME?	2.0448e-62	1.0696e-60
Cluster-16104.16409	252.97	992.927	-1.9727	2.0909e-62	1.0932e-60
Cluster-16104.48937	5103.02	7182.9	-0.49321	2.4772e-62	1.2927e-60
Cluster-16104.43068	205.125	897.137	-2.1288	2.9159e-62	1.5202e-60
Cluster-16104.80444	135.97	758.472	-2.4798	3.45e-62	1.7962e-60
Cluster-16104.54288	4431.38	7086	-0.67722	3.4796e-62	1.8108e-60
Cluster-16104.26023	83.2829	638.532	-2.9387	3.6561e-62	1.9018e-60
Cluster-16104.18047	5.76997	349.307	-5.9198	4.9133e-62	2.5533e-60
Cluster-16104.52767	1295.58	2534.14	-0.9679	6.9894e-62	3.6255e-60
Cluster-16104.70630	192.209	869.858	-2.1781	9.2454e-62	4.7892e-60
Cluster-16104.35836	330.879	1123.21	-1.7632	1.0937e-61	5.6578e-60
Cluster-16104.38434	320.819	1102.92	-1.7815	1.3038e-61	6.7321e-60
Cluster-16104.60198	538.071	1449.75	-1.4299	1.4875e-61	7.6773e-60
Cluster-16104.50569	0	297.931	#NAME?	1.665e-61	8.585e-60
Cluster-16104.70458	98.9232	668.497	-2.7565	1.9048e-61	9.8126e-60
Cluster-16104.59703	22.4607	437.376	-4.2834	2.9053e-61	1.4912e-59
Cluster-16104.43204	430.157	1281.11	-1.5745	2.9463e-61	1.5116e-59
Cluster-16104.38381	19.7789	422.976	-4.4185	3.1353e-61	1.6078e-59
Cluster-16104.54527	49.7405	530.693	-3.4154	5.1609e-61	2.6358e-59
Cluster-16104.48752	1588.69	2911.25	-0.8738	5.8227e-61	2.9724e-59
Cluster-16104.49916	14487.8	17737.5	-0.29197	5.8262e-61	2.9728e-59
Cluster-16104.33869	205.367	995.044	-2.2766	6.1689e-61	3.1463e-59
Cluster-16104.64756	159.797	835.339	-2.3861	6.532e-61	3.3269e-59
Cluster-16104.43265	1669.14	3015.35	-0.85322	7.0864e-61	3.6077e-59
Cluster-16104.54478	105.611	687.613	-2.7028	7.6625e-61	3.8992e-59
Cluster-16104.56972	1521.81	2822.12	-0.89099	8.5692e-61	4.3567e-59
Cluster-16104.72001	24.1207	441.895	-4.1954	8.7445e-61	4.4438e-59
Cluster-16104.549	1.15399	309.247	-8.066	8.8432e-61	4.4919e-59
Cluster-16104.81433	0	294.364	#NAME?	9.2872e-61	4.7132e-59
Cluster-16104.58104	145.348	1150.97	-2.9853	9.4942e-61	4.8139e-59
Cluster-16104.45000	18.4639	409.948	-4.4727	1.0728e-60	5.4368e-59
Cluster-16104.84245	0	294.335	#NAME?	1.1145e-60	5.6459e-59
Cluster-16104.44435	33.5041	476.016	-3.8286	1.5006e-60	7.5916e-59
Cluster-16104.86362	0	293.09	#NAME?	1.9527e-60	9.8655e-59
Cluster-16104.77890	0	293.331	#NAME?	1.976e-60	9.9788e-59
Cluster-16104.58340	0	293.234	#NAME?	2.0367e-60	1.028e-58
Cluster-16104.76834	0	516.07	#NAME?	2.0961e-60	1.0576e-58
Cluster-16104.52730	313.995	1085.71	-1.7898	2.1813e-60	1.1001e-58
Cluster-16104.86140	0	348.349	#NAME?	2.3027e-60	1.1602e-58
Cluster-16104.28533	0	292.696	#NAME?	2.6251e-60	1.3197e-58
Cluster-16104.47511	0	292.451	#NAME?	3.0902e-60	1.5529e-58
Cluster-16104.40725	4.04855	337.186	-6.38	3.3076e-60	1.6606e-58
Cluster-16104.66889	7.36868	355.319	-5.5916	4.3516e-60	2.1818e-58
Cluster-16104.41323	15.6881	405.645	-4.6925	4.6248e-60	2.3178e-58
Cluster-16104.51230	2547.99	4111.17	-0.69019	4.6956e-60	2.3522e-58
Cluster-16104.53972	869.112	1924.67	-1.147	5.9185e-60	2.9596e-58
Cluster-16104.15364	0	291.082	#NAME?	6.1334e-60	3.0657e-58
Cluster-16104.49603	4952.79	6981.12	-0.49522	6.6638e-60	3.3293e-58
Cluster-16104.44063	583.977	1780.24	-1.6081	7.4853e-60	3.738e-58
Cluster-16104.31725	3.46198	326.428	-6.559	7.5603e-60	3.7739e-58
Cluster-16104.49923	0	460.111	#NAME?	9.4795e-60	4.7255e-58
Cluster-16104.56075	51.4907	532.259	-3.3697	1.0071e-59	5.0184e-58
Cluster-16104.66722	16.4683	403.494	-4.6148	1.0468e-59	5.2136e-58
Cluster-16104.3101	1.15399	304.429	-8.0433	1.0984e-59	5.4681e-58
Cluster-16104.66523	12.207	380.158	-4.9608	1.8295e-59	9.0837e-58
Cluster-16104.35616	0	288.223	#NAME?	2.5063e-59	1.2422e-57
Cluster-16104.50025	438.023	1277.48	-1.5442	3.2526e-59	1.61e-57
Cluster-16104.52123	3342.24	5064.21	-0.59952	4.0887e-59	2.023e-57
Cluster-16104.83865	0	286.835	#NAME?	4.2053e-59	2.0798e-57
Cluster-16104.36146	2.88499	317.535	-6.7822	4.8787e-59	2.4096e-57
Cluster-16104.33809	124.198	711.885	-2.519	4.909e-59	2.4235e-57
Cluster-16104.37637	220.529	1068	-2.2759	5.2341e-59	2.5829e-57
Cluster-16104.10965	12.9968	380.884	-4.8731	5.8832e-59	2.9019e-57
Cluster-16104.56953	0	286.222	#NAME?	6.0456e-59	2.9807e-57
Cluster-16104.47182	2.02427	312.206	-7.2689	6.1282e-59	3.0202e-57
Cluster-16104.48060	924.955	3125.84	-1.7568	6.2547e-59	3.0811e-57
Cluster-16104.57942	24.9814	434.293	-4.1197	6.8633e-59	3.378e-57
Cluster-16104.49479	48.8185	519.133	-3.4106	7.4037e-59	3.6376e-57
Cluster-16104.71081	231.956	927.642	-1.9997	8.7938e-59	4.3168e-57
Cluster-16104.26983	130.2	723.934	-2.4751	1.2199e-58	5.9778e-57
Cluster-16104.61126	0	285.046	#NAME?	1.2306e-58	6.0278e-57
Cluster-16104.64448	2265.41	3739.31	-0.723	1.2606e-58	6.1723e-57
Cluster-16104.51281	37.9782	480.78	-3.6621	1.4028e-58	6.8503e-57
Cluster-16104.83020	32.4306	462.523	-3.8341	2.6682e-58	1.2974e-56
Cluster-16104.27922	993.655	2079.54	-1.0654	2.7725e-58	1.3475e-56
Cluster-16104.82643	0	283.456	#NAME?	2.8462e-58	1.3821e-56
Cluster-16104.10635	0	283.14	#NAME?	3.1388e-58	1.5203e-56
Cluster-16104.42613	0	283.116	#NAME?	3.1625e-58	1.5311e-56
Cluster-16104.74387	0	282.727	#NAME?	3.5675e-58	1.725e-56
Cluster-16104.60284	4.61598	327.186	-6.1473	3.8758e-58	1.8724e-56
Cluster-16104.51945	1589.26	3053.83	-0.94226	4.4055e-58	2.1274e-56
Cluster-16104.13977	0	282.287	#NAME?	4.4573e-58	2.1514e-56
Cluster-16104.70724	344.354	1137.78	-1.7243	4.7238e-58	2.2772e-56
Cluster-16104.44950	3075.51	4722.98	-0.61887	5.9392e-58	2.8606e-56
Cluster-16104.38622	16.4588	391.588	-4.5724	7.4713e-58	3.5863e-56
Cluster-16104.54479	0	281.453	#NAME?	7.4764e-58	3.5872e-56
Cluster-16104.29414	0	281.088	#NAME?	8.3696e-58	4.0141e-56
Cluster-16104.59738	293.871	1164.69	-1.9867	8.5831e-58	4.1147e-56
Cluster-16104.39474	648.701	1587.59	-1.2912	9.0256e-58	4.3213e-56
Cluster-16104.58396	1734.98	3058.76	-0.81802	9.1581e-58	4.3829e-56
Cluster-16104.32210	38.5648	479.706	-3.6368	1.1483e-57	5.4861e-56
Cluster-16104.29579	329.413	1086.73	-1.722	1.1936e-57	5.7003e-56
Cluster-16104.83606	20.0818	409.19	-4.3488	2.016e-57	9.6073e-56
Cluster-16104.29878	0	279.279	#NAME?	2.0685e-57	9.8533e-56
Cluster-16104.67124	58.3533	538.762	-3.2068	3.2077e-57	1.5254e-55
Cluster-16104.2975	0	277.884	#NAME?	4.4962e-57	2.1318e-55
Cluster-16104.83522	73.8095	580.584	-2.9756	4.7792e-57	2.2641e-55
Cluster-16104.51807	1326.72	2518.46	-0.92468	4.8959e-57	2.3184e-55
Cluster-16104.74620	11.5399	409.88	-5.1505	5.0629e-57	2.3965e-55
Cluster-16104.72399	0	277.495	#NAME?	5.0703e-57	2.399e-55
Cluster-16104.56766	0	276.96	#NAME?	5.9824e-57	2.8282e-55
Cluster-16104.38112	0	276.542	#NAME?	8.0868e-57	3.8102e-55
Cluster-16104.9791	13.1482	373.285	-4.8273	8.1235e-57	3.8259e-55
Cluster-16104.48419	552.525	1427.93	-1.3698	1.3428e-56	6.3111e-55
Cluster-16104.57809	39.6096	473.086	-3.5782	1.442e-56	6.7743e-55
Cluster-16104.63505	2.88499	305.411	-6.726	1.88e-56	8.8175e-55
Cluster-16104.75206	0	274.83	#NAME?	1.9361e-56	9.0768e-55
Cluster-16104.30860	585.906	1478.23	-1.3351	1.9864e-56	9.3085e-55
Cluster-16104.84968	442.851	1258.69	-1.507	2.2437e-56	1.0506e-54
Cluster-16104.54208	267.395	970.687	-1.86	2.3033e-56	1.078e-54
Cluster-16104.24999	150.262	749.064	-2.3176	2.4883e-56	1.1641e-54
Cluster-16104.56588	0	498.007	#NAME?	3.1281e-56	1.4616e-54
Cluster-16104.4666	0	273.851	#NAME?	3.3917e-56	1.5835e-54
Cluster-16104.29381	0	273.391	#NAME?	3.5862e-56	1.6722e-54
Cluster-16104.66018	15.4562	380.568	-4.6219	3.7551e-56	1.7495e-54
Cluster-16104.69422	0	273.437	#NAME?	3.8528e-56	1.7943e-54
Cluster-16104.16190	88.3245	612.354	-2.7935	4.1668e-56	1.9389e-54
Cluster-16104.12750	2.81406	303.943	-6.755	4.1963e-56	1.951e-54
Cluster-16104.23951	1438.62	2658.19	-0.88576	4.4887e-56	2.0861e-54
Cluster-16104.41922	4.55462	945.761	-7.698	4.8534e-56	2.2547e-54
Cluster-16104.62031	528.362	1389.13	-1.3946	5.0436e-56	2.3421e-54
Cluster-16104.11802	0	272.385	#NAME?	6.9005e-56	3.2004e-54
Cluster-16104.84659	15.9623	381.305	-4.5782	7.7904e-56	3.6116e-54
Cluster-16104.42935	108.822	657.57	-2.5952	8.5687e-56	3.9675e-54
Cluster-16104.56901	389.081	1170.46	-1.5889	9.1212e-56	4.2216e-54
Cluster-16104.57577	0	271.361	#NAME?	1.031e-55	4.768e-54
Cluster-16104.62237	0	270.821	#NAME?	1.446e-55	6.676e-54
Cluster-16104.77843	0	270.724	#NAME?	1.49e-55	6.8734e-54
Cluster-16104.58582	103.662	638.388	-2.6225	1.4948e-55	6.8928e-54
Cluster-16104.73702	527.227	1384.51	-1.3929	1.6952e-55	7.8107e-54
Cluster-16104.62234	58.8211	523.359	-3.1534	1.8474e-55	8.5084e-54
Cluster-16104.68940	0	270.26	#NAME?	1.8734e-55	8.6212e-54
Cluster-16104.55974	757.782	1714.27	-1.1777	1.9554e-55	8.9951e-54
Cluster-16104.61633	280.098	985.004	-1.8142	2.3961e-55	1.1008e-53
Cluster-16104.55991	432.404	1235.44	-1.5146	2.6986e-55	1.2378e-53
Cluster-16104.47417	265.796	958.245	-1.8501	2.9559e-55	1.3553e-53
Cluster-16104.50873	1183.04	3012.01	-1.3482	3.1626e-55	1.4489e-53
Cluster-16104.54679	0	1072.64	#NAME?	3.3299e-55	1.5249e-53
Cluster-16104.77964	0	268.94	#NAME?	3.6403e-55	1.665e-53
Cluster-16104.12725	11.3367	353.656	-4.9633	3.9342e-55	1.7973e-53
Cluster-16104.15162	0	268.672	#NAME?	3.9528e-55	1.805e-53
Cluster-16104.48315	6771.16	8956.65	-0.40356	4.1062e-55	1.8743e-53
Cluster-16104.67072	273.226	968.927	-1.8263	4.3191e-55	1.9699e-53
Cluster-16104.48746	69.0939	553.081	-3.0009	4.3392e-55	1.9782e-53
Cluster-16104.50540	26.8447	418.258	-3.9617	5.0096e-55	2.2802e-53
Cluster-16104.76705	91.058	610.569	-2.7453	5.1491e-55	2.3418e-53
Cluster-16104.55956	132.366	703.16	-2.4093	7.7342e-55	3.5118e-53
Cluster-16104.56791	37.3399	460.323	-3.6239	9.4278e-55	4.2757e-53
Cluster-16104.75553	1.08307	281.598	-8.0224	9.6206e-55	4.3613e-53
Cluster-16104.25209	23.6856	408.677	-4.1089	9.9047e-55	4.4883e-53
Cluster-16104.47903	4669.98	6543.79	-0.48671	1.0724e-54	4.8559e-53
Cluster-16104.66791	352.025	1410.98	-2.0029	1.2177e-54	5.5046e-53
Cluster-16104.83879	0	266.156	#NAME?	1.317e-54	5.951e-53
Cluster-16104.61528	236.927	903.689	-1.9314	1.4196e-54	6.4094e-53
Cluster-16104.48783	336.446	1236.94	-1.8783	1.4302e-54	6.4552e-53
Cluster-16104.7548	0	266.273	#NAME?	1.5084e-54	6.797e-53
Cluster-16104.68229	0	265.835	#NAME?	1.7255e-54	7.7595e-53
Cluster-16104.85295	4.33226	309.687	-6.1595	1.8247e-54	8.2024e-53
Cluster-16104.37152	300.099	1010.95	-1.7522	1.8696e-54	8.4012e-53
Cluster-16104.15808	0	265.568	#NAME?	1.8733e-54	8.4144e-53
Cluster-16104.85535	0	265.638	#NAME?	1.9974e-54	8.9682e-53
Cluster-16104.52107	12.1456	358.793	-4.8846	2.0374e-54	9.1439e-53
Cluster-16104.8796	0	265.42	#NAME?	2.1363e-54	9.5803e-53
Cluster-16104.52015	6526.42	8667.41	-0.40931	2.1929e-54	9.8303e-53
Cluster-16104.45030	0	354.312	#NAME?	2.2891e-54	1.0257e-52
Cluster-16104.45225	650.971	1553.46	-1.2548	3.5751e-54	1.5982e-52
Cluster-16104.48311	819.868	1793.61	-1.1294	3.8785e-54	1.7331e-52
Cluster-16104.80986	0	263.98	#NAME?	3.9467e-54	1.7629e-52
Cluster-16104.65187	19.637	386.872	-4.3002	5.3315e-54	2.3767e-52
Cluster-16104.56889	0	263.173	#NAME?	6.0024e-54	2.6748e-52
Cluster-16104.21596	46.6523	484.522	-3.3765	7.5367e-54	3.3545e-52
Cluster-16104.70905	434.419	1225	-1.4956	7.637e-54	3.3978e-52
Cluster-16104.39294	1692.92	2956.77	-0.80451	8.4293e-54	3.7488e-52
Cluster-16104.56718	0	262.585	#NAME?	8.5346e-54	3.7941e-52
Cluster-16104.8196	104.158	627.166	-2.5901	8.7666e-54	3.8957e-52
Cluster-16104.45366	964.209	1990.34	-1.0456	9.6629e-54	4.2907e-52
Cluster-16104.50237	907.038	1910.98	-1.0751	1.346e-53	5.9651e-52
Cluster-16104.5133	0	261.046	#NAME?	1.7695e-53	7.8203e-52
Cluster-16104.51198	0	260.63	#NAME?	2.1899e-53	9.6741e-52
Cluster-16104.41469	11.5591	348.035	-4.9121	2.2204e-53	9.8052e-52
Cluster-16104.48816	1084.09	2149.64	-0.98761	2.3039e-53	1.0166e-51
Cluster-16104.29116	13.1578	359.423	-4.7717	2.3442e-53	1.034e-51
Cluster-16104.69162	4.61598	518.701	-6.8121	2.6599e-53	1.1723e-51
Cluster-16104.56554	122.571	664.761	-2.4392	2.8968e-53	1.2757e-51
Cluster-16104.61748	16.3265	370.915	-4.5058	3.2842e-53	1.4458e-51
Cluster-16104.35820	0	259.337	#NAME?	3.8638e-53	1.6996e-51
Cluster-16104.47821	2383.87	3801.42	-0.67323	3.8915e-53	1.7111e-51
Cluster-16104.25865	0	259.407	#NAME?	4.1186e-53	1.8102e-51
Cluster-16104.67553	181.114	788.756	-2.1227	6.9401e-53	3.0444e-51
Cluster-16104.18865	0	258.063	#NAME?	8.037e-53	3.5242e-51
Cluster-16104.83090	49.4473	482.618	-3.2869	8.4072e-53	3.6837e-51
Cluster-16104.51280	3659.09	5325.72	-0.54149	8.9637e-53	3.926e-51
Cluster-16104.56253	20.7488	393.429	-4.245	1.0126e-52	4.4296e-51
Cluster-16104.5096	0	336.162	#NAME?	1.1638e-52	5.0875e-51
Cluster-16104.68169	0	257.28	#NAME?	1.2119e-52	5.2937e-51
Cluster-16104.65326	69.9929	545.387	-2.962	1.4933e-52	6.5176e-51
Cluster-16104.18269	126.09	694.783	-2.4621	1.5022e-52	6.5541e-51
Cluster-16104.65057	0	256.546	#NAME?	1.8003e-52	7.8423e-51
Cluster-16104.25213	44.1929	467.439	-3.4029	2.3535e-52	1.0221e-50
Cluster-16104.46309	0	255.887	#NAME?	2.3988e-52	1.0413e-50
Cluster-16104.50117	124.349	762.646	-2.6166	3.3378e-52	1.445e-50
Cluster-16104.32729	0	254.791	#NAME?	3.6542e-52	1.5808e-50
Cluster-16104.85106	0	254.448	#NAME?	4.4197e-52	1.909e-50
Cluster-16104.66590	411.504	1169.87	-1.5074	5.2115e-52	2.2493e-50
Cluster-16104.52893	3697.07	5354.93	-0.53449	6.2004e-52	2.6751e-50
Cluster-16104.48868	3892.43	5576.51	-0.51869	9.1734e-52	3.9456e-50
Cluster-16104.52440	656.415	1537.38	-1.2278	1.2187e-51	5.2318e-50
Cluster-16104.31156	175.708	770.061	-2.1318	1.2937e-51	5.5496e-50
Cluster-16104.62516	1.01214	266.596	-8.0411	1.2952e-51	5.554e-50
Cluster-16104.37935	79.589	562.567	-2.8214	1.5002e-51	6.4209e-50
Cluster-16104.54623	2091.43	3428.86	-0.71324	1.5968e-51	6.8289e-50
Cluster-16104.4410	0	251.711	#NAME?	1.7024e-51	7.2779e-50
Cluster-16104.55939	1107.65	2155.58	-0.96057	1.7173e-51	7.339e-50
Cluster-16104.38153	163.137	744.416	-2.19	1.7467e-51	7.4587e-50
Cluster-16104.76125	9.80896	326.722	-5.0578	2.2638e-51	9.6484e-50
Cluster-16104.46878	1254.11	2348.99	-0.90538	2.64e-51	1.1231e-49
Cluster-16104.85294	0	250.852	#NAME?	2.8571e-51	1.2145e-49
Cluster-16104.63534	30.8415	419.038	-3.7641	3.0451e-51	1.293e-49
Cluster-16104.56461	49.3763	474.253	-3.2638	3.0565e-51	1.2973e-49
Cluster-16104.40449	83.8312	568.188	-2.7608	3.108e-51	1.3187e-49
Cluster-16104.48674	2035.21	3352.89	-0.72022	3.3845e-51	1.4349e-49
Cluster-16104.67263	0.506069	258.114	-8.9945	3.4475e-51	1.461e-49
Cluster-16104.51479	596.543	1445.64	-1.277	3.6793e-51	1.5581e-49
Cluster-16104.51082	117.832	643.914	-2.4501	3.8574e-51	1.6329e-49
Cluster-16104.35723	9.38338	325.524	-5.1165	4.5319e-51	1.9156e-49
Cluster-16104.22873	843.917	1794.02	-1.088	5.6142e-51	2.3684e-49
Cluster-16104.83761	0	249.387	#NAME?	5.7705e-51	2.4327e-49
Cluster-16104.78988	82.5354	563.547	-2.7715	6.0097e-51	2.5307e-49
Cluster-16104.45610	506.539	1305.7	-1.3661	6.1598e-51	2.592e-49
Cluster-16104.77184	120.897	653.077	-2.4335	8.9091e-51	3.7447e-49
Cluster-16104.88862	0	248.334	#NAME?	1.0271e-50	4.3106e-49
Cluster-16104.62178	2.30799	273.291	-6.8877	1.1031e-50	4.6262e-49
Cluster-16104.59716	544.163	1360.61	-1.3221	1.2337e-50	5.17e-49
Cluster-16104.75160	29.3846	407.092	-3.7922	1.2502e-50	5.2372e-49
Cluster-16104.18760	18.8473	366.787	-4.2825	1.3023e-50	5.4515e-49
Cluster-16104.40990	679.746	1560.6	-1.199	1.5944e-50	6.6617e-49
Cluster-16104.52850	5720.45	7662.19	-0.42163	1.6401e-50	6.8503e-49
Cluster-16104.75631	1.08307	261.049	-7.9131	1.8661e-50	7.7914e-49
Cluster-16104.6946	3.75527	286.22	-6.2521	1.9996e-50	8.3423e-49
Cluster-16104.77141	0	246.258	#NAME?	2.7175e-50	1.1321e-48
Cluster-16104.8564	19.1405	367.783	-4.2642	3.011e-50	1.253e-48
Cluster-16104.44248	171.659	751.364	-2.13	3.2439e-50	1.3494e-48
Cluster-16104.49569	489.017	1361.18	-1.4769	3.6557e-50	1.519e-48
Cluster-16104.37213	140.544	690.693	-2.297	3.7595e-50	1.561e-48
Cluster-16104.79134	0	245.429	#NAME?	3.8084e-50	1.5801e-48
Cluster-16104.9675	140.454	687.81	-2.2919	3.9674e-50	1.6443e-48
Cluster-16104.60380	0	245.259	#NAME?	4.0111e-50	1.6617e-48
Cluster-16104.75552	100.602	602.384	-2.582	5.6581e-50	2.3406e-48
Cluster-16104.46940	1137.89	2187.19	-0.94272	5.7872e-50	2.3932e-48
Cluster-16104.52229	268.69	920.483	-1.7764	8.5477e-50	3.5282e-48
Cluster-16104.53806	27.2281	396.582	-3.8645	9.7792e-50	4.0351e-48
Cluster-16104.9370	9.96038	435.314	-5.4497	1.0304e-49	4.2485e-48
Cluster-16104.82982	54.9431	482.2	-3.1336	1.1453e-49	4.7187e-48
Cluster-16104.51797	869.236	2297.74	-1.4024	1.1578e-49	4.7687e-48
Cluster-16104.36271	85.5527	559.295	-2.7087	1.5896e-49	6.5302e-48
Cluster-16104.66157	0	242.638	#NAME?	1.7571e-49	7.2129e-48
Cluster-16104.31094	0	242.006	#NAME?	2.1288e-49	8.7264e-48
Cluster-16104.12408	107.001	608.301	-2.5072	2.3503e-49	9.6236e-48
Cluster-16104.25572	0	241.641	#NAME?	2.3784e-49	9.7353e-48
Cluster-16104.76701	0	302.691	#NAME?	2.4288e-49	9.9341e-48
Cluster-16104.30222	106.788	608.445	-2.5104	2.5903e-49	1.0591e-47
Cluster-16104.73182	1.01214	255.668	-7.9807	2.8831e-49	1.1771e-47
Cluster-16104.56135	1705.05	2903.59	-0.76802	2.9768e-49	1.2149e-47
Cluster-16104.75185	0	241.417	#NAME?	3.0167e-49	1.2308e-47
Cluster-16104.27755	96.0478	586.348	-2.6099	3.2049e-49	1.3071e-47
Cluster-16104.15025	0	241.245	#NAME?	3.4611e-49	1.4111e-47
Cluster-16104.51307	1185.19	2228.98	-0.91127	3.5549e-49	1.4488e-47
Cluster-16104.59305	0	240.953	#NAME?	3.7814e-49	1.5399e-47
Cluster-16104.34500	11.9137	330.196	-4.7926	4.3209e-49	1.7577e-47
Cluster-16104.21235	0	240.491	#NAME?	4.3507e-49	1.7692e-47
Cluster-16104.51415	766.74	1900.39	-1.3095	6.0067e-49	2.44e-47
Cluster-16104.38375	309.35	982.49	-1.6672	6.0916e-49	2.4727e-47
Cluster-16104.63315	0	239.635	#NAME?	6.6845e-49	2.7105e-47
Cluster-16104.50567	0	300.989	#NAME?	6.8386e-49	2.772e-47
Cluster-16104.66732	0	239.779	#NAME?	6.9671e-49	2.822e-47
Cluster-16104.69129	0	239.319	#NAME?	7.3579e-49	2.9781e-47
Cluster-16104.8781	0	239.536	#NAME?	7.5e-49	3.0346e-47
Cluster-16104.61421	0	239.438	#NAME?	7.7245e-49	3.1243e-47
Cluster-16104.6783	0	239.339	#NAME?	8.6673e-49	3.5018e-47
Cluster-16104.43948	127.608	652.664	-2.3546	9.1822e-49	3.7072e-47
Cluster-16104.71688	131.041	655.374	-2.3223	9.6332e-49	3.8879e-47
Cluster-16104.83814	7.00447	300.69	-5.4239	1.0386e-48	4.1889e-47
Cluster-16104.39409	7.08496	346.647	-5.6126	1.0416e-48	4.1993e-47
Cluster-16104.9816	0.506069	246.479	-8.9279	1.055e-48	4.2519e-47
Cluster-16104.77151	0	238.899	#NAME?	1.0782e-48	4.3421e-47
Cluster-16104.31507	182.239	756.248	-2.053	1.0917e-48	4.3952e-47
Cluster-16104.46218	2628.21	4033.73	-0.61803	1.2321e-48	4.9512e-47
Cluster-16104.53584	0	437.405	#NAME?	1.7283e-48	6.9183e-47
Cluster-16104.27879	11.7719	327.6	-4.7985	1.7332e-48	6.9354e-47
Cluster-16104.46744	404.58	1129.21	-1.4808	1.8012e-48	7.1999e-47
Cluster-16104.58364	0	237.727	#NAME?	1.8223e-48	7.2816e-47
Cluster-16104.35153	0	237.605	#NAME?	1.8907e-48	7.5521e-47
Cluster-16104.71965	185.143	762.06	-2.0413	2.1043e-48	8.3964e-47
Cluster-16104.74604	166.901	730.024	-2.1289	2.2129e-48	8.8268e-47
Cluster-16104.47555	162.289	889.834	-2.455	2.5511e-48	1.0172e-46
Cluster-16104.84007	10.5374	317.338	-4.9124	2.7267e-48	1.0865e-46
Cluster-16104.70118	77.1679	706.318	-3.1942	3.0427e-48	1.2102e-46
Cluster-16104.86711	0	236.482	#NAME?	3.1481e-48	1.2517e-46
Cluster-16104.17785	65.2964	506.132	-2.9544	3.2972e-48	1.3087e-46
Cluster-16104.71954	0	236.237	#NAME?	3.691e-48	1.4639e-46
Cluster-16104.63227	0	604.399	#NAME?	4.4043e-48	1.7444e-46
Cluster-16104.56710	133.227	657.504	-2.3031	4.5186e-48	1.7884e-46
Cluster-16104.35636	385.156	1093.71	-1.5057	5.2793e-48	2.0851e-46
Cluster-16104.52684	117.052	623.476	-2.4132	5.3147e-48	2.0983e-46
Cluster-16104.51981	1267.56	2643.73	-1.0605	5.4226e-48	2.1402e-46
Cluster-16104.83727	186.236	761.793	-2.0323	5.8324e-48	2.3011e-46
Cluster-16104.57648	0	235.114	#NAME?	6.1435e-48	2.423e-46
Cluster-16104.44699	59.9233	485.278	-3.0176	6.5394e-48	2.5782e-46
Cluster-16104.16181	71.1373	605.262	-3.0889	6.7164e-48	2.6462e-46
Cluster-16104.59309	598.539	1413.04	-1.2393	7.072e-48	2.7853e-46
Cluster-16104.35717	0	234.771	#NAME?	7.4174e-48	2.9203e-46
Cluster-16104.13896	0	234.793	#NAME?	8.0202e-48	3.1555e-46
Cluster-16104.68055	208.871	796.237	-1.9306	1.0149e-47	3.986e-46
Cluster-16104.65202	246.107	867.801	-1.8181	1.0946e-47	4.2962e-46
Cluster-16104.45159	0	233.988	#NAME?	1.1134e-47	4.3683e-46
Cluster-16104.54245	0	1160.58	#NAME?	1.1523e-47	4.5194e-46
Cluster-16104.21175	26.9962	380.914	-3.8186	1.1868e-47	4.6516e-46
Cluster-16104.84481	39.2932	427.498	-3.4436	1.2522e-47	4.9044e-46
Cluster-16104.53838	98.7814	579.483	-2.5525	1.6275e-47	6.3564e-46
Cluster-16104.46342	7431.28	9536.39	-0.35983	1.6437e-47	6.4177e-46
Cluster-16104.42550	52.0159	467.242	-3.1671	1.646e-47	6.4244e-46
Cluster-16104.57393	337.207	1013.19	-1.5872	2.0252e-47	7.896e-46
Cluster-16104.49582	6898.09	8924.35	-0.37155	2.3047e-47	8.9766e-46
Cluster-16104.65198	478.602	1230.17	-1.362	3.0064e-47	1.1685e-45
Cluster-16104.48647	198.452	2809.33	-3.8234	3.9851e-47	1.5431e-45
Cluster-16104.6151	0	231.272	#NAME?	4.5745e-47	1.7689e-45
Cluster-16104.38738	324.878	991.947	-1.6104	4.9363e-47	1.9068e-45
Cluster-16104.9906	0	338.547	#NAME?	5.1015e-47	1.9679e-45
Cluster-16104.10612	0.506069	238.607	-8.8811	5.148e-47	1.9852e-45
Cluster-16104.60321	972.973	1924.92	-0.98432	6.6098e-47	2.5445e-45
Cluster-16104.70267	11.5399	312.889	-4.7609	6.7534e-47	2.5989e-45
Cluster-16104.44257	0	230.225	#NAME?	6.8295e-47	2.6273e-45
Cluster-16104.48494	812.769	1709.48	-1.0726	6.8498e-47	2.6342e-45
Cluster-16104.49405	20727.5	27035.1	-0.38328	8.1389e-47	3.1278e-45
Cluster-16104.38321	625.119	1439.81	-1.2037	8.7168e-47	3.3476e-45
Cluster-16104.70170	4.04855	272.387	-6.0721	1.0121e-46	3.8828e-45
Cluster-16104.63760	0	229.418	#NAME?	1.0317e-46	3.9569e-45
Cluster-16104.10695	9.67667	306.459	-4.985	1.1174e-46	4.2841e-45
Cluster-16104.45340	1338.02	2405.5	-0.84624	1.1482e-46	4.4005e-45
Cluster-16104.65907	0	229.245	#NAME?	1.1828e-46	4.5314e-45
Cluster-16104.45835	4179.76	5820.55	-0.47773	1.2487e-46	4.7791e-45
Cluster-16104.70422	0	229.267	#NAME?	1.2789e-46	4.8913e-45
Cluster-16104.86390	0	228.734	#NAME?	1.3796e-46	5.2747e-45
Cluster-16104.76912	0	228.999	#NAME?	1.3861e-46	5.2977e-45
Cluster-16104.18511	0	228.756	#NAME?	1.4914e-46	5.6963e-45
Cluster-16104.44596	135.512	668.429	-2.3024	2.0811e-46	7.9301e-45
Cluster-16104.58855	0	227.83	#NAME?	2.1455e-46	8.1725e-45
Cluster-16104.37328	11.1949	313.356	-4.8069	2.2761e-46	8.6641e-45
Cluster-16104.21417	358.41	1041.06	-1.5384	2.6667e-46	1.0138e-44
Cluster-16104.50879	1812.72	3001.92	-0.72773	2.6782e-46	1.0178e-44
Cluster-16104.62782	48.2319	575.075	-3.5757	2.846e-46	1.0812e-44
Cluster-16104.56054	184.353	743.905	-2.0126	3.3491e-46	1.271e-44
Cluster-16104.17993	12.207	317.778	-4.7022	4.1039e-46	1.5548e-44
Cluster-16104.48428	783.39	2640.26	-1.7529	4.3358e-46	1.6416e-44
Cluster-16104.79156	216.642	802.981	-1.8901	4.3588e-46	1.6498e-44
Cluster-16104.36605	144.076	666.866	-2.2106	5.6463e-46	2.1349e-44
Cluster-16104.8736	0	225.897	#NAME?	5.8567e-46	2.2137e-44
Cluster-16104.74656	26.0032	371.846	-3.8379	6.8074e-46	2.5696e-44
Cluster-16104.45171	314.762	1219.59	-1.9541	7.9005e-46	2.9772e-44
Cluster-16104.50343	1772.86	2943.39	-0.7314	9.068e-46	3.4149e-44
Cluster-16104.39225	6.79168	285.953	-5.3959	9.1743e-46	3.4538e-44
Cluster-16104.76025	0	224.918	#NAME?	1.0131e-45	3.8115e-44
Cluster-16104.35776	0	251.419	#NAME?	1.0422e-45	3.9195e-44
Cluster-16104.63144	86.3098	542.375	-2.6517	1.1031e-45	4.1444e-44
Cluster-16104.39645	161.396	697.197	-2.111	1.1626e-45	4.3649e-44
Cluster-16104.83204	0	224.431	#NAME?	1.1725e-45	4.3994e-44
Cluster-16104.45348	1167.79	2167.68	-0.89237	1.2193e-45	4.5734e-44
Cluster-16104.83569	0	224.115	#NAME?	1.2895e-45	4.8349e-44
Cluster-16104.51160	2291.95	3580.22	-0.64347	1.3579e-45	5.0847e-44
Cluster-16104.24877	49.9916	449.859	-3.1697	1.4097e-45	5.2769e-44
Cluster-16104.67981	0	224.281	#NAME?	1.4527e-45	5.4361e-44
Cluster-16104.84831	0	224.013	#NAME?	1.5741e-45	5.8845e-44
Cluster-16104.57279	22.8958	529.954	-4.5327	1.783e-45	6.6612e-44
Cluster-16104.24967	0	223.527	#NAME?	1.8216e-45	6.803e-44
Cluster-16104.38296	54.3948	461.128	-3.0836	1.8255e-45	6.8152e-44
Cluster-16104.31059	462.517	1191.29	-1.365	2.0458e-45	7.63e-44
Cluster-16104.64621	201.885	767.302	-1.9263	2.1282e-45	7.9322e-44
Cluster-16104.47562	0	223.23	#NAME?	2.3576e-45	8.7814e-44
Cluster-16104.56195	229.733	813.374	-1.824	2.4557e-45	9.1437e-44
Cluster-16104.53035	3900.82	5472.3	-0.48837	2.5273e-45	9.401e-44
Cluster-16104.85058	0	222.987	#NAME?	2.536e-45	9.4302e-44
Cluster-16104.25124	14.4249	381.869	-4.7264	2.7196e-45	1.01e-43
Cluster-16104.83132	0	222.598	#NAME?	2.8501e-45	1.0577e-43
Cluster-16104.35632	0	385.122	#NAME?	3.2796e-45	1.2159e-43
Cluster-16104.10333	191.731	751.164	-1.97	3.5517e-45	1.3155e-43
Cluster-16104.58108	0	221.915	#NAME?	3.8069e-45	1.4096e-43
Cluster-16104.60806	0	221.837	#NAME?	4.6128e-45	1.7069e-43
Cluster-16104.77681	0	221.329	#NAME?	4.9382e-45	1.8261e-43
Cluster-16104.33011	272.152	887.33	-1.7051	5.3478e-45	1.9756e-43
Cluster-16104.5863	7.65239	285.121	-5.2195	5.6671e-45	2.0915e-43
Cluster-16104.32485	0	221.179	#NAME?	6.115e-45	2.256e-43
Cluster-16104.58100	0	235.182	#NAME?	6.4116e-45	2.3647e-43
Cluster-16104.52703	220.884	798.969	-1.8549	7.1062e-45	2.6174e-43
Cluster-16104.46989	0	220.595	#NAME?	7.2846e-45	2.6823e-43
Cluster-16104.63806	64.3129	541.889	-3.0748	7.809e-45	2.8735e-43
Cluster-16104.80372	23.3214	353.146	-3.9205	1.016e-44	3.7338e-43
Cluster-16104.48939	5633.79	7448.14	-0.40277	1.1394e-44	4.1858e-43
Cluster-16104.4665	0	219.664	#NAME?	1.2399e-44	4.5522e-43
Cluster-16104.46306	0	268.065	#NAME?	1.3134e-44	4.8188e-43
Cluster-16104.17932	297.72	924.832	-1.6352	1.714e-44	6.2802e-43
Cluster-16104.55598	0	218.738	#NAME?	1.7804e-44	6.5216e-43
Cluster-16104.63321	610.33	1395.91	-1.1935	1.8572e-44	6.7982e-43
Cluster-16104.42164	25.4875	359.576	-3.8184	1.9214e-44	7.0313e-43
Cluster-16104.23445	4.03898	339.378	-6.3928	2.2437e-44	8.208e-43
Cluster-16104.70204	53.86	447.103	-3.0533	2.4072e-44	8.8031e-43
Cluster-16104.73860	24.2626	574.39	-4.5652	2.5957e-44	9.4863e-43
Cluster-16104.50298	2347.74	3689.41	-0.65212	2.6759e-44	9.7762e-43
Cluster-16104.66654	345.91	1003.48	-1.5365	2.678e-44	9.7808e-43
Cluster-16104.10363	60.6517	465.752	-2.9409	2.8333e-44	1.0338e-42
Cluster-16104.42166	1992.45	3194.18	-0.68091	2.851e-44	1.0399e-42
Cluster-16104.34988	0	217.88	#NAME?	2.9635e-44	1.0806e-42
Cluster-16104.72499	39.2223	655.482	-4.0628	3.0853e-44	1.1246e-42
Cluster-16104.26842	47.4326	487.461	-3.3613	3.1682e-44	1.1545e-42
Cluster-16104.48199	49.9725	437.835	-3.1312	3.3775e-44	1.2299e-42
Cluster-16104.52384	971.648	1888.18	-0.95849	3.9309e-44	1.4301e-42
Cluster-16104.56796	2.30799	241.906	-6.7117	3.9762e-44	1.4461e-42
Cluster-16104.48977	27.0057	363.996	-3.7526	4.226e-44	1.535e-42
Cluster-16104.56986	93.2568	594.42	-2.6722	4.3245e-44	1.5702e-42
Cluster-16104.49281	37.6236	399.538	-3.4086	4.9747e-44	1.8034e-42
Cluster-16104.44525	657.398	1456.09	-1.1473	5.5016e-44	1.9938e-42
Cluster-16104.84333	0.506069	224.137	-8.7908	5.7089e-44	2.0682e-42
Cluster-16104.22535	0	216.487	#NAME?	5.7873e-44	2.0953e-42
Cluster-16104.83911	0	215.828	#NAME?	7.6661e-44	2.7657e-42
Cluster-16104.17067	0	215.706	#NAME?	7.9499e-44	2.8663e-42
Cluster-16104.44218	524.2	1266.15	-1.2723	8.4326e-44	3.0394e-42
Cluster-16104.22331	240.54	824.717	-1.7776	8.6202e-44	3.106e-42
Cluster-16104.49886	589.155	1356.75	-1.2034	8.9175e-44	3.211e-42
Cluster-16104.56602	2046.36	3250.89	-0.66777	8.9924e-44	3.237e-42
Cluster-16104.82469	12.7035	304.995	-4.5855	9.6048e-44	3.4541e-42
Cluster-16104.74737	9.24153	288.25	-4.963	9.6249e-44	3.4602e-42
Cluster-16104.83087	0	215.458	#NAME?	1.0131e-43	3.6397e-42
Cluster-16104.35063	421.644	1112.23	-1.3994	1.1291e-43	4.0529e-42
Cluster-16104.10902	0	897.179	#NAME?	1.1556e-43	4.1464e-42
Cluster-16104.17230	501.115	1226.86	-1.2918	1.1821e-43	4.2403e-42
Cluster-16104.54530	1589.34	2681.79	-0.75477	1.2335e-43	4.4206e-42
Cluster-16104.87155	6.34697	267.644	-5.3981	1.4885e-43	5.3274e-42
Cluster-16104.49883	547.157	1296.45	-1.2445	1.5607e-43	5.5842e-42
Cluster-16104.82068	146.952	652.642	-2.1509	1.6338e-43	5.8439e-42
Cluster-16104.55524	201.895	753.758	-1.9005	1.6993e-43	6.0743e-42
Cluster-16104.52823	240.186	823.047	-1.7768	1.8559e-43	6.6277e-42
Cluster-16104.49451	3.8262	252.194	-6.0425	1.9555e-43	6.9766e-42
Cluster-16104.37718	492.601	1213.61	-1.3008	2.0583e-43	7.3364e-42
Cluster-16104.69389	382.016	1050.27	-1.4591	2.1017e-43	7.4888e-42
Cluster-16104.60197	0	213.676	#NAME?	2.2197e-43	7.9018e-42
Cluster-16104.28424	25.7904	358.372	-3.7966	2.3731e-43	8.4399e-42
Cluster-16104.56235	32.7143	380.15	-3.5386	2.6992e-43	9.5907e-42
Cluster-16104.13926	0	307.662	#NAME?	2.7655e-43	9.8228e-42
Cluster-16104.45052	58.1501	457.464	-2.9758	2.8978e-43	1.0286e-41
Cluster-16104.548	4.7674	258.992	-5.7636	3.1228e-43	1.1078e-41
Cluster-16104.63980	188.96	727.14	-1.9442	3.2213e-43	1.1417e-41
Cluster-16104.40948	0	212.675	#NAME?	3.5408e-43	1.2545e-41
Cluster-16104.37706	28.2306	362.457	-3.6825	3.6254e-43	1.2841e-41
Cluster-16104.44545	1249.85	2239.68	-0.84153	3.895e-43	1.3787e-41
Cluster-16104.66878	2.88499	241.879	-6.3896	4.0903e-43	1.4469e-41
Cluster-16104.27200	4.26134	254.127	-5.8981	5.0247e-43	1.7741e-41
Cluster-16104.23918	630.061	1402.36	-1.1543	6.2438e-43	2.2004e-41
Cluster-16104.37088	283.276	886.968	-1.6467	7.9879e-43	2.8124e-41
Cluster-16104.29219	14.2217	308.219	-4.4378	8.0279e-43	2.8256e-41
Cluster-16104.45954	227.444	791.472	-1.799	8.4462e-43	2.971e-41
Cluster-16104.85467	0	433.43	#NAME?	8.9959e-43	3.1634e-41
Cluster-16104.23483	13.1387	302.912	-4.527	9.4621e-43	3.3263e-41
Cluster-16104.83688	4.83833	327.143	-6.0793	9.5013e-43	3.339e-41
Cluster-16104.4304	23.099	340.069	-3.8799	9.8752e-43	3.4693e-41
Cluster-16104.16933	176.72	705.992	-1.9982	9.9403e-43	3.4911e-41
Cluster-16104.76038	0	210.572	#NAME?	1.0086e-42	3.5401e-41
Cluster-16104.50445	700.295	1502.47	-1.1013	1.1633e-42	4.0804e-41
Cluster-16104.56597	0	363.466	#NAME?	1.2972e-42	4.5444e-41
Cluster-16104.76612	33.7878	377.391	-3.4815	1.3513e-42	4.7297e-41
Cluster-16104.576	0	258.792	#NAME?	1.4575e-42	5.0936e-41
Cluster-16104.44265	24.901	345.104	-3.7928	1.485e-42	5.1878e-41
Cluster-16104.49933	727.291	1536.85	-1.0794	1.5579e-42	5.4409e-41
Cluster-16104.64886	4.61598	347.102	-6.2326	1.6223e-42	5.6641e-41
Cluster-16104.68651	125.574	602.484	-2.2624	1.7048e-42	5.9503e-41
Cluster-16104.85370	15.2339	311.251	-4.3527	1.8606e-42	6.4899e-41
Cluster-16104.27125	0	209.276	#NAME?	1.9083e-42	6.6522e-41
Cluster-16104.48585	1720.71	2828.48	-0.71702	2.0154e-42	7.0236e-41
Cluster-16104.84392	0	363.575	#NAME?	2.1193e-42	7.3809e-41
Cluster-16104.62396	0	209.103	#NAME?	2.1848e-42	7.6045e-41
Cluster-16104.42367	0	209.055	#NAME?	2.2166e-42	7.7128e-41
Cluster-16104.40181	1455.07	2495.29	-0.77812	2.2218e-42	7.7285e-41
Cluster-16104.6058	31.2862	372.993	-3.5756	2.4174e-42	8.4037e-41
Cluster-16104.38277	717.028	1520.37	-1.0843	2.5031e-42	8.6987e-41
Cluster-16104.71295	0	208.544	#NAME?	2.5801e-42	8.9636e-41
Cluster-16104.73270	0	208.471	#NAME?	2.6367e-42	9.1519e-41
Cluster-16104.10578	9.46388	284.02	-4.9074	2.6994e-42	9.3664e-41
Cluster-16104.62426	0	208.663	#NAME?	2.7084e-42	9.3948e-41
Cluster-16104.60667	0	212.084	#NAME?	2.7549e-42	9.5531e-41
Cluster-16104.44369	0	208.204	#NAME?	2.8553e-42	9.8982e-41
Cluster-16104.10593	216.297	773.355	-1.8381	3.1193e-42	1.0803e-40
Cluster-16104.53551	616.748	1380.02	-1.1619	3.1746e-42	1.0992e-40
Cluster-16104.41552	8.81595	280.429	-4.9914	3.4017e-42	1.1771e-40
Cluster-16104.40937	8.66453	276.96	-4.9984	3.5547e-42	1.2296e-40
Cluster-16104.51672	45.3891	405.915	-3.1608	3.5834e-42	1.2392e-40
Cluster-16104.55438	2009.58	3177.88	-0.66117	3.6579e-42	1.2642e-40
Cluster-16104.67490	75.7533	491.684	-2.6984	3.8749e-42	1.3388e-40
Cluster-16104.62086	0	207.737	#NAME?	3.8791e-42	1.3398e-40
Cluster-16104.37887	0	207.713	#NAME?	3.9072e-42	1.3487e-40
Cluster-16104.65823	0	207.783	#NAME?	4.1613e-42	1.4342e-40
Cluster-16104.74501	41.2274	397.756	-3.2702	4.2429e-42	1.461e-40
Cluster-16104.35595	30.0421	363.804	-3.5981	4.2868e-42	1.4756e-40
Cluster-16104.67591	1.51821	227.142	-7.2251	4.3172e-42	1.4856e-40
Cluster-16104.54870	171.943	690.594	-2.0059	4.6502e-42	1.5997e-40
Cluster-16104.11287	0	207.37	#NAME?	4.7048e-42	1.618e-40
Cluster-16104.52416	461.453	1158.42	-1.3279	5.1834e-42	1.7805e-40
Cluster-16104.42665	0	206.711	#NAME?	6.2228e-42	2.1349e-40
Cluster-16104.6538	0	206.636	#NAME?	6.9202e-42	2.3719e-40
Cluster-16104.29940	155.385	655.323	-2.0764	7.1123e-42	2.4371e-40
Cluster-16104.83819	33.2204	373.287	-3.4901	7.1401e-42	2.4458e-40
Cluster-16104.57657	159.958	665.694	-2.0572	8.4235e-42	2.8837e-40
Cluster-16104.9405	0	585.75	#NAME?	9.2e-42	3.1486e-40
Cluster-16104.3774	0	205.807	#NAME?	9.6258e-42	3.2933e-40
Cluster-16104.84126	0	226.602	#NAME?	9.7995e-42	3.3517e-40
Cluster-16104.59163	0	230.684	#NAME?	9.9464e-42	3.3999e-40
Cluster-16104.2061	0	205.853	#NAME?	1.0325e-41	3.5272e-40
Cluster-16104.83495	0	205.537	#NAME?	1.134e-41	3.8704e-40
Cluster-16104.47714	0	205.656	#NAME?	1.1905e-41	4.0607e-40
Cluster-16104.43729	1019.97	2122.79	-1.0574	1.2082e-41	4.12e-40
Cluster-16104.4748	0	205.002	#NAME?	1.3293e-41	4.5259e-40
Cluster-16104.38209	0	413.95	#NAME?	1.3438e-41	4.5739e-40
Cluster-16104.9132	1.66006	224.502	-7.0793	1.4689e-41	4.9969e-40
Cluster-16104.51763	119.521	585.296	-2.2919	1.5772e-41	5.362e-40
Cluster-16104.76700	0	204.635	#NAME?	1.6117e-41	5.4759e-40
Cluster-16104.48255	2997.35	4347.19	-0.5364	1.7104e-41	5.8059e-40
Cluster-16104.10732	0	204.487	#NAME?	1.8312e-41	6.2104e-40
Cluster-16104.75382	870.285	1721.21	-0.98386	1.8882e-41	6.4017e-40
Cluster-16104.49183	2716.43	4014.37	-0.56346	2.0328e-41	6.888e-40
Cluster-16104.65368	1.01214	218.052	-7.7511	2.0957e-41	7.0969e-40
Cluster-16104.58021	54.9718	503.412	-3.195	2.1432e-41	7.2555e-40
Cluster-16104.70050	0	203.949	#NAME?	2.3351e-41	7.898e-40
Cluster-16104.47260	2389.9	4424.09	-0.88843	2.3464e-41	7.9338e-40
Cluster-16104.55275	1372.26	2375.74	-0.79183	2.7723e-41	9.3654e-40
Cluster-16104.58543	51.046	471.207	-3.2065	2.9704e-41	1.0032e-39
Cluster-16104.52710	78.4773	488.73	-2.6387	3.0477e-41	1.0289e-39
Cluster-16104.82626	0	203.291	#NAME?	3.0869e-41	1.0419e-39
Cluster-16104.57394	2.53034	232.571	-6.5222	3.1269e-41	1.0551e-39
Cluster-16104.48941	3157.48	4832.3	-0.61394	3.256e-41	1.098e-39
Cluster-16104.29309	37.1175	381.232	-3.3605	3.2944e-41	1.1106e-39
Cluster-16104.50192	448.205	1127.23	-1.3306	3.6618e-41	1.2333e-39
Cluster-16104.31351	88.5795	721.549	-3.0261	3.7245e-41	1.2541e-39
Cluster-16104.52613	1747.66	2844.44	-0.70272	4.161e-41	1.399e-39
Cluster-16104.59231	0	202.702	#NAME?	4.3443e-41	1.4601e-39
Cluster-16104.35138	36.6824	379.197	-3.3698	4.5874e-41	1.5409e-39
Cluster-16104.21068	101.515	540.517	-2.4126	4.6347e-41	1.5564e-39
Cluster-16104.13090	0	202.724	#NAME?	4.6933e-41	1.5756e-39
Cluster-16104.51750	0	202.408	#NAME?	5.1535e-41	1.729e-39
Cluster-16104.29927	69.0939	486.63	-2.8162	5.1739e-41	1.7354e-39
Cluster-16104.83285	0	202.262	#NAME?	5.3811e-41	1.8038e-39
Cluster-16104.66517	671.852	1444.48	-1.1043	5.4816e-41	1.8364e-39
Cluster-16104.68009	599.319	1338.74	-1.1595	6.0828e-41	2.0341e-39
Cluster-16104.54927	213.19	756.639	-1.8275	6.3964e-41	2.1371e-39
Cluster-16104.21583	140.827	622.844	-2.1449	7.5747e-41	2.5278e-39
Cluster-16104.70437	22.8153	329.924	-3.8541	7.6281e-41	2.5448e-39
Cluster-16104.63251	568.771	1295.27	-1.1873	7.8726e-41	2.6256e-39
Cluster-16104.18510	25.3457	339.775	-3.7448	7.9954e-41	2.6658e-39
Cluster-16104.31805	56.8964	434.196	-2.9319	8.0671e-41	2.6881e-39
Cluster-16104.54800	225.623	1342.25	-2.5727	8.1768e-41	2.7239e-39
Cluster-16104.54125	0	201.55	#NAME?	8.5415e-41	2.8428e-39
Cluster-16104.73037	1.01214	215.118	-7.7316	8.836e-41	2.94e-39
Cluster-16104.40811	148.683	634.212	-2.0927	1.2169e-40	4.0477e-39
Cluster-16104.60457	238.439	1014.22	-2.0887	1.2842e-40	4.2702e-39
Cluster-16104.38402	0	200.5	#NAME?	1.3775e-40	4.578e-39
Cluster-16104.76023	7.50097	265.906	-5.1477	1.3922e-40	4.6253e-39
Cluster-16104.62925	111.679	555.77	-2.3151	1.5809e-40	5.2415e-39
Cluster-16104.43697	63.2625	450.888	-2.8333	1.616e-40	5.3531e-39
Cluster-16104.42347	3644.5	5200.6	-0.51296	1.6729e-40	5.54e-39
Cluster-16104.50657	0	199.695	#NAME?	1.8998e-40	6.2859e-39
Cluster-16104.87289	0	199.668	#NAME?	2.0821e-40	6.883e-39
Cluster-16104.54260	391.063	1038.43	-1.4089	2.3816e-40	7.864e-39
Cluster-16104.1608	6.42747	254.983	-5.31	2.5158e-40	8.3044e-39
Cluster-16104.35227	12.3393	284.241	-4.5258	2.5575e-40	8.4397e-39
Cluster-16104.40666	1547.24	2621.03	-0.76044	2.5894e-40	8.5426e-39
Cluster-16104.72655	3.68434	236.65	-6.0052	2.6713e-40	8.81e-39
Cluster-16104.10940	47.584	405.723	-3.0919	2.8194e-40	9.2958e-39
Cluster-16104.30151	331.57	939.54	-1.5026	3.1968e-40	1.0525e-38
Cluster-16104.51921	1671.1	2734.74	-0.7106	3.3394e-40	1.0988e-38
Cluster-16104.20118	8.73546	266.572	-4.9315	3.5016e-40	1.1518e-38
Cluster-16104.38218	0	222.088	#NAME?	3.7204e-40	1.2231e-38
Cluster-16104.68028	0	197.692	#NAME?	4.7959e-40	1.5748e-38
Cluster-16104.42994	0	197.667	#NAME?	4.8305e-40	1.5857e-38
Cluster-16104.75581	0	197.4	#NAME?	5.2275e-40	1.7145e-38
Cluster-16104.17027	23.0377	326.943	-3.827	6.1341e-40	2.0095e-38
Cluster-16104.85983	3.17827	230.249	-6.1788	6.8171e-40	2.2313e-38
Cluster-16104.70152	0	197.03	#NAME?	6.8892e-40	2.2529e-38
Cluster-16104.74897	0	196.933	#NAME?	7.0896e-40	2.3165e-38
Cluster-16104.6561	0	196.909	#NAME?	7.1406e-40	2.3325e-38
Cluster-16104.54906	3445.91	5030.8	-0.5459	8.7224e-40	2.8458e-38
Cluster-16104.50317	588.559	1311.33	-1.1558	1.0353e-39	3.3719e-38
Cluster-16104.38213	0	280.154	#NAME?	1.0697e-39	3.4819e-38
Cluster-16104.40756	1242.14	3183.46	-1.3578	1.2389e-39	4.0306e-38
Cluster-16104.56694	0	195.591	#NAME?	1.2446e-39	4.0466e-38
Cluster-16104.6555	98.1948	523.215	-2.4137	1.2443e-39	4.0466e-38
Cluster-16104.82380	8.07796	257.258	-4.9931	1.3172e-39	4.2801e-38
Cluster-16104.78140	0	195.613	#NAME?	1.3441e-39	4.3665e-38
Cluster-16104.68828	29.1719	345.592	-3.5664	1.5122e-39	4.9041e-38
Cluster-16104.9836	0	195.441	#NAME?	1.5375e-39	4.9831e-38
Cluster-16104.50272	4482.17	6023.95	-0.42651	1.612e-39	5.2216e-38
Cluster-16104.11289	0	194.93	#NAME?	1.7869e-39	5.7849e-38
Cluster-16104.47896	2588.11	3828.56	-0.5649	1.8927e-39	6.1236e-38
Cluster-16104.43120	41.0856	381.038	-3.2132	2.6693e-39	8.624e-38
Cluster-16104.48205	7519.2	9418.38	-0.3249	2.8585e-39	9.2327e-38
Cluster-16104.67947	0	193.634	#NAME?	3.3611e-39	1.0828e-37
Cluster-16104.70706	268.355	833.8	-1.6356	3.9842e-39	1.2817e-37
Cluster-16104.52666	154.675	633.183	-2.0334	4.9986e-39	1.6062e-37
Cluster-16104.73446	10.0313	266.591	-4.732	5.0807e-39	1.6321e-37
Cluster-16104.48156	5059.21	9266.38	-0.87309	6.3799e-39	2.0454e-37
Cluster-16104.83247	1.51821	243.37	-7.3246	6.4443e-39	2.0654e-37
Cluster-16104.10873	16.6102	299.151	-4.1707	6.5517e-39	2.0987e-37
Cluster-16104.51073	444.776	1094.8	-1.2995	7.3788e-39	2.3603e-37
Cluster-16104.83704	123.792	575.107	-2.2159	7.9883e-39	2.5538e-37
Cluster-16104.61374	143.268	675.229	-2.2367	9.1693e-39	2.9272e-37
Cluster-16104.19044	0	191.629	#NAME?	9.1972e-39	2.9352e-37
Cluster-16104.64243	0	191.58	#NAME?	9.3295e-39	2.9766e-37
Cluster-16104.70545	89.5916	496.33	-2.4699	1.0267e-38	3.273e-37
Cluster-16104.39538	0	194.436	#NAME?	1.0544e-38	3.3604e-37
Cluster-16104.42743	6.42747	246.598	-5.2618	1.1215e-38	3.5732e-37
Cluster-16104.59077	4.40319	232.155	-5.7204	1.1225e-38	3.5754e-37
Cluster-16104.48475	1468.28	2452.63	-0.7402	1.3031e-38	4.1436e-37
Cluster-16104.44465	4416.68	5928.72	-0.42476	1.3083e-38	4.1588e-37
Cluster-16104.44866	7560.45	11247.4	-0.57304	1.6849e-38	5.3469e-37
Cluster-16104.38207	813.521	1608.29	-0.98327	1.7837e-38	5.6558e-37
Cluster-16104.77147	0	189.868	#NAME?	2.1519e-38	6.8117e-37
Cluster-16104.28153	0	208.955	#NAME?	2.2344e-38	7.0709e-37
Cluster-16104.45852	0	189.528	#NAME?	2.3778e-38	7.5204e-37
Cluster-16104.19185	121.02	561.96	-2.2152	2.4357e-38	7.7014e-37
Cluster-16104.84755	17.1163	297.88	-4.1213	2.9103e-38	9.1866e-37
Cluster-16104.52726	78.7801	472.055	-2.5831	2.9206e-38	9.2165e-37
Cluster-16104.47228	1374.59	2327.38	-0.75971	2.9605e-38	9.3396e-37
Cluster-16104.49066	1646.43	2669.96	-0.69748	3.1097e-38	9.8022e-37
Cluster-16104.34550	114.45	548.319	-2.2603	3.1382e-38	9.8891e-37
Cluster-16104.48201	3848.52	5273.65	-0.4545	3.776e-38	1.1886e-36
Cluster-16104.49648	524.578	1283.42	-1.2908	3.843e-38	1.2093e-36
Cluster-16104.72715	0	188.646	#NAME?	3.9543e-38	1.244e-36
Cluster-16104.80238	16.3265	468.506	-4.8428	3.9757e-38	1.2504e-36
Cluster-16104.47044	7175.24	9013.2	-0.32901	4.4906e-38	1.4115e-36
Cluster-16104.77756	26.145	327.994	-3.6491	4.6538e-38	1.4624e-36
Cluster-16104.47976	1871.8	2942.97	-0.65284	5.4651e-38	1.7159e-36
Cluster-16104.70575	85.7328	488.725	-2.5111	5.9373e-38	1.8637e-36
Cluster-16104.48637	2.53034	216.292	-6.4175	6.0759e-38	1.9061e-36
Cluster-16104.75140	0	187.717	#NAME?	6.131e-38	1.9229e-36
Cluster-16104.32921	110.27	538.687	-2.2884	6.3719e-38	1.9973e-36
Cluster-16104.34503	239.977	1023.06	-2.0919	6.4093e-38	2.0085e-36
Cluster-16104.52657	2304.97	3556.99	-0.62591	6.8642e-38	2.1486e-36
Cluster-16104.23487	173.097	658.97	-1.9286	6.8841e-38	2.1543e-36
Cluster-16104.30145	122.022	559.806	-2.1978	6.9013e-38	2.159e-36
Cluster-16104.37138	238.842	768.296	-1.6856	7.3796e-38	2.308e-36
Cluster-16104.83559	0	187.01	#NAME?	8.1961e-38	2.5613e-36
Cluster-16104.29970	1388.91	2340.87	-0.75309	8.6387e-38	2.6988e-36
Cluster-16104.66244	112.162	575.601	-2.3595	8.9196e-38	2.7851e-36
Cluster-16104.73062	9.24153	256.913	-4.797	1.0115e-37	3.1531e-36
Cluster-16104.4961	0	186.348	#NAME?	1.1747e-37	3.6598e-36
Cluster-16104.43093	279.72	870.833	-1.6384	1.2749e-37	3.9687e-36
Cluster-16104.39365	267.333	816.211	-1.6103	1.3305e-37	4.1395e-36
Cluster-16104.34842	96.2606	506.548	-2.3957	1.3862e-37	4.3092e-36
Cluster-16104.49332	992.207	1829.69	-0.88289	1.4735e-37	4.5793e-36
Cluster-16104.27366	34.0428	504.267	-3.8888	1.805e-37	5.6018e-36
Cluster-16104.68890	699.86	1442.13	-1.0431	1.8085e-37	5.6109e-36
Cluster-16104.77937	0	185.298	#NAME?	1.886e-37	5.8482e-36
Cluster-16104.12792	0	185.201	#NAME?	1.9403e-37	6.0134e-36
Cluster-16104.29122	6.35654	240.219	-5.24	1.9414e-37	6.015e-36
Cluster-16104.74885	0	185.176	#NAME?	1.9542e-37	6.0529e-36
Cluster-16104.13808	0.576997	192.63	-8.3831	1.9935e-37	6.1714e-36
Cluster-16104.56601	5025.07	7306.24	-0.53999	2.0271e-37	6.2737e-36
Cluster-16104.77347	0	185.247	#NAME?	2.0807e-37	6.4377e-36
Cluster-16104.30231	0	184.812	#NAME?	2.174e-37	6.7246e-36
Cluster-16104.34490	171.498	650.318	-1.923	2.4919e-37	7.706e-36
Cluster-16104.43163	1.01214	197.862	-7.6109	3.0355e-37	9.3767e-36
Cluster-16104.63580	0	184.27	#NAME?	3.2689e-37	1.0089e-35
Cluster-16104.37572	294.207	857.075	-1.5426	3.2849e-37	1.0136e-35
Cluster-16104.24019	0	236.9	#NAME?	3.3623e-37	1.0372e-35
Cluster-16104.73632	37.9169	360.94	-3.2508	3.5619e-37	1.0985e-35
Cluster-16104.56344	783.156	1548.21	-0.98323	3.577e-37	1.1023e-35
Cluster-16104.69475	6.06326	234.868	-5.2756	4.1809e-37	1.2865e-35
Cluster-16104.58792	0	501.007	#NAME?	4.2565e-37	1.3094e-35
Cluster-16104.48497	0	226.211	#NAME?	4.6206e-37	1.4199e-35
Cluster-16104.38558	623.965	1332.75	-1.0949	4.9397e-37	1.5163e-35
Cluster-16104.8667	0	183.365	#NAME?	5.0262e-37	1.5424e-35
Cluster-16104.56378	2266.02	3461.04	-0.61105	5.2961e-37	1.6244e-35
Cluster-16104.62023	379.892	982.738	-1.3712	5.4199e-37	1.6614e-35
Cluster-16104.65020	25.1329	321.539	-3.6773	6.3077e-37	1.9315e-35
Cluster-16104.50969	83.467	471.914	-2.4992	6.3177e-37	1.934e-35
Cluster-16104.41966	34.6581	347.547	-3.3259	6.4017e-37	1.9587e-35
Cluster-16104.58007	5.06069	230.616	-5.51	6.591e-37	2.016e-35
Cluster-16104.73633	0	182.561	#NAME?	6.9059e-37	2.1112e-35
Cluster-16104.14086	0	182.364	#NAME?	7.9483e-37	2.4259e-35
Cluster-16104.29493	8.5936	249.263	-4.8583	8.2208e-37	2.5084e-35
Cluster-16104.54499	830.986	1812.59	-1.1252	8.5302e-37	2.6021e-35
Cluster-16104.59427	488.553	1138.33	-1.2203	8.8792e-37	2.7063e-35
Cluster-16104.53866	1271.67	2184.6	-0.78064	9.2727e-37	2.8248e-35
Cluster-16104.72100	78.3545	644.857	-3.0409	9.3537e-37	2.8487e-35
Cluster-16104.34185	137.298	690.968	-2.3313	9.7199e-37	2.9586e-35
Cluster-16104.65650	111.646	656.165	-2.5551	9.8393e-37	2.9941e-35
Cluster-16104.6713	0	181.826	#NAME?	1.0101e-36	3.0729e-35
Cluster-16104.28825	105.493	518.715	-2.2978	1.0121e-36	3.0783e-35
Cluster-16104.85514	0	181.583	#NAME?	1.0842e-36	3.2947e-35
Cluster-16104.63782	0	181.389	#NAME?	1.1474e-36	3.4849e-35
Cluster-16104.48768	5.85047	233.869	-5.321	1.1902e-36	3.6131e-35
Cluster-16104.16716	1.15399	194.83	-7.3994	1.2395e-36	3.7597e-35
Cluster-16104.15317	162.63	630.128	-1.954	1.3597e-36	4.1232e-35
Cluster-16104.47801	204.283	702.496	-1.7819	1.4188e-36	4.3e-35
Cluster-16104.87452	10.3246	255.766	-4.6307	1.7852e-36	5.3973e-35
Cluster-16104.62986	8.08753	247.85	-4.9376	2.1378e-36	6.4582e-35
Cluster-16104.56569	7.59103	244.325	-5.0084	2.1986e-36	6.6402e-35
Cluster-16104.65260	162.379	624.183	-1.9426	2.2777e-36	6.8755e-35
Cluster-16104.47380	0	179.826	#NAME?	2.3204e-36	7.0005e-35
Cluster-16104.54747	766.636	1521.63	-0.989	2.681e-36	8.0753e-35
Cluster-16104.43648	147.793	596.153	-2.0121	2.7239e-36	8.2002e-35
Cluster-16104.8705	243.435	766.709	-1.6551	2.7582e-36	8.3012e-35
Cluster-16104.12092	15.5271	280.011	-4.1726	2.7595e-36	8.303e-35
Cluster-16104.55088	1023.62	1858.66	-0.86058	3.0413e-36	9.1362e-35
Cluster-16104.19015	15.4562	279.668	-4.1775	3.2936e-36	9.8835e-35
Cluster-16104.71141	0	179.429	#NAME?	3.3407e-36	1.002e-34
Cluster-16104.69312	0	179.259	#NAME?	3.5099e-36	1.0519e-34
Cluster-16104.86381	2.23706	202.821	-6.5025	3.8367e-36	1.1486e-34
Cluster-16104.67777	562.311	1237.16	-1.1376	3.8415e-36	1.1497e-34
Cluster-16104.48393	8163.96	11236	-0.46079	3.8517e-36	1.1525e-34
Cluster-16104.50611	11061	13209.3	-0.25607	4.1007e-36	1.226e-34
Cluster-16104.64267	70.8153	434.957	-2.6187	4.1092e-36	1.2282e-34
Cluster-16104.15979	18.1898	287.662	-3.9832	4.2789e-36	1.2783e-34
Cluster-16104.61284	0	178.408	#NAME?	4.4945e-36	1.3419e-34
Cluster-16104.77880	0	228.948	#NAME?	4.754e-36	1.4183e-34
Cluster-16104.33947	246.372	814.611	-1.7253	4.8977e-36	1.4608e-34
Cluster-16104.58298	422.679	1034.3	-1.291	5.0409e-36	1.5019e-34
Cluster-16104.65562	624.921	1576.81	-1.3353	5.535e-36	1.6478e-34
Cluster-16104.57690	1057.51	1896.39	-0.84258	5.8303e-36	1.7352e-34
Cluster-16104.20829	0	321.473	#NAME?	6.2072e-36	1.8469e-34
Cluster-16104.44413	74.8734	444.954	-2.5711	7.3979e-36	2.1983e-34
Cluster-16104.53946	577.28	1372.97	-1.25	7.4888e-36	2.2242e-34
Cluster-16104.79247	6.07282	232.152	-5.2566	7.5189e-36	2.2325e-34
Cluster-16104.80633	9.67667	249.897	-4.6907	7.5644e-36	2.2448e-34
Cluster-16104.8471	121.668	544.383	-2.1617	7.9719e-36	2.3645e-34
Cluster-16104.31614	570.224	1248.18	-1.1302	9.2645e-36	2.7443e-34
Cluster-16104.10400	0	177.013	#NAME?	9.392e-36	2.7813e-34
Cluster-16104.27896	0	177.01	#NAME?	1.0213e-35	3.0196e-34
Cluster-16104.38664	431.95	1046.82	-1.2771	1.0249e-35	3.0295e-34
Cluster-16104.48538	231.492	738.603	-1.6738	1.0258e-35	3.0315e-34
Cluster-16104.43460	7.59103	240.683	-4.9867	1.0662e-35	3.1499e-34
Cluster-16104.5417	0	176.575	#NAME?	1.0664e-35	3.1499e-34
Cluster-16104.35715	274.144	812.175	-1.5669	1.1704e-35	3.456e-34
Cluster-16104.11419	0.506069	183.783	-8.5045	1.2606e-35	3.7194e-34
Cluster-16104.43135	100.622	505.568	-2.329	1.329e-35	3.9192e-34
Cluster-16104.45631	0	793.274	#NAME?	1.3416e-35	3.9552e-34
Cluster-16104.56454	2926.78	4151.65	-0.50437	1.4037e-35	4.1374e-34
Cluster-16104.46398	3932.51	5310.93	-0.43351	1.4583e-35	4.2972e-34
Cluster-16104.40417	0	197.198	#NAME?	1.7287e-35	5.0925e-34
Cluster-16104.36017	0	175.547	#NAME?	1.8426e-35	5.4267e-34
Cluster-16104.35750	3296.06	4590.58	-0.47794	1.8584e-35	5.4719e-34
Cluster-16104.6712	0	175.401	#NAME?	1.9222e-35	5.6567e-34
Cluster-16104.79933	0	175.496	#NAME?	2.0318e-35	5.9746e-34
Cluster-16104.38332	1156.41	2018.65	-0.80373	2.0649e-35	6.0687e-34
Cluster-16104.74949	0	175.301	#NAME?	2.1495e-35	6.3141e-34
Cluster-16104.76946	8.07796	267.673	-5.0503	2.2003e-35	6.4598e-34
Cluster-16104.58771	75.6919	447.056	-2.5622	2.2647e-35	6.6454e-34
Cluster-16104.64883	9.53481	246.992	-4.6951	2.4126e-35	7.0772e-34
Cluster-16104.83612	0	267.919	#NAME?	2.4131e-35	7.0772e-34
Cluster-16104.24711	126.364	550.176	-2.1223	2.4336e-35	7.1355e-34
Cluster-16104.68836	26.3482	313.402	-3.5722	2.4535e-35	7.1901e-34
Cluster-16104.9101	131.708	560.394	-2.0891	2.5029e-35	7.333e-34
Cluster-16104.89300	0	174.767	#NAME?	2.51e-35	7.3517e-34
Cluster-16104.89697	37.4817	347.984	-3.2148	2.5546e-35	7.4784e-34
Cluster-16104.58425	76.4338	469.072	-2.6175	2.6998e-35	7.9017e-34
Cluster-16104.37481	3.54248	211.474	-5.8996	2.812e-35	8.2256e-34
Cluster-16104.56553	605.756	1287.28	-1.0875	2.8244e-35	8.2577e-34
Cluster-16104.43075	184.614	662.048	-1.8424	2.9415e-35	8.5957e-34
Cluster-16104.72749	111.655	718.087	-2.6851	2.971e-35	8.6794e-34
Cluster-16104.46119	4329.88	5759.69	-0.41166	2.9752e-35	8.6896e-34
Cluster-16104.10863	0	174.64	#NAME?	3.0729e-35	8.9726e-34
Cluster-16104.31137	9.32202	246.479	-4.7247	3.1293e-35	9.1348e-34
Cluster-16104.23207	11.5495	254.105	-4.4595	3.1772e-35	9.2722e-34
Cluster-16104.15820	1.73099	193.167	-6.8021	3.3505e-35	9.7754e-34
Cluster-16104.81110	24.253	304.871	-3.652	3.4152e-35	9.9617e-34
Cluster-16104.30251	0	174.176	#NAME?	3.8187e-35	1.1121e-33
Cluster-16104.59250	446.626	1062.91	-1.2509	4.1049e-35	1.1949e-33
Cluster-16104.52557	712.473	1429.02	-1.0041	4.4385e-35	1.2906e-33
Cluster-16104.38617	0	481.31	#NAME?	4.461e-35	1.2969e-33
Cluster-16104.67123	218.789	712.328	-1.703	4.6039e-35	1.338e-33
Cluster-16104.12353	9.67667	245.548	-4.6654	4.6135e-35	1.3405e-33
Cluster-16104.15367	0	173.422	#NAME?	4.7493e-35	1.3789e-33
Cluster-16104.16644	0	173.59	#NAME?	4.9149e-35	1.4262e-33
Cluster-16104.81994	8.15846	295.92	-5.1808	4.9938e-35	1.4484e-33
Cluster-16104.17111	0	173.322	#NAME?	5.3101e-35	1.5393e-33
Cluster-16104.26892	59.9846	401.636	-2.7432	5.7334e-35	1.6608e-33
Cluster-16104.83286	0	173.006	#NAME?	5.8187e-35	1.685e-33
Cluster-16104.33639	23.0799	434.568	-4.2349	5.8508e-35	1.6939e-33
Cluster-16104.88056	0	173.028	#NAME?	6.281e-35	1.817e-33
Cluster-16104.66564	0	206.714	#NAME?	7.0212e-35	2.0291e-33
Cluster-16104.60351	0	172.566	#NAME?	7.1787e-35	2.0735e-33
Cluster-16104.21361	103.861	505.082	-2.2819	7.3943e-35	2.1347e-33
Cluster-16104.79591	34.89	338.673	-3.279	7.7962e-35	2.2496e-33
Cluster-16104.3345	2.6722	200.648	-6.2305	7.9992e-35	2.3058e-33
Cluster-16104.70126	40.2344	387.628	-3.2682	8.118e-35	2.3382e-33
Cluster-16104.22348	642.306	1332.5	-1.0528	8.518e-35	2.4503e-33
Cluster-16104.6005	0	172.294	#NAME?	9.1654e-35	2.6345e-33
Cluster-16104.48479	610.939	1286.5	-1.0744	9.1751e-35	2.6366e-33
Cluster-16104.57352	9.1706	241.172	-4.7169	9.2734e-35	2.6642e-33
Cluster-16104.30839	0	172.027	#NAME?	9.9011e-35	2.8416e-33
Cluster-16104.60519	56.1067	393.597	-2.8105	1.0141e-34	2.9098e-33
Cluster-16104.44801	0	171.784	#NAME?	1.0622e-34	3.0469e-33
Cluster-16104.48830	7.79425	231.496	-4.8924	1.1634e-34	3.3331e-33
Cluster-16104.52037	186.784	1165.96	-2.6421	1.2458e-34	3.5665e-33
Cluster-16104.48615	650.951	1339.5	-1.0411	1.2965e-34	3.7107e-33
Cluster-16104.47748	1.73099	189.847	-6.7771	1.3934e-34	3.9858e-33
Cluster-16104.48054	81.8261	454.607	-2.474	1.5208e-34	4.3459e-33
Cluster-16104.36705	0	235.507	#NAME?	1.5225e-34	4.3498e-33
Cluster-16104.84361	14.1508	262.877	-4.2154	1.6675e-34	4.758e-33
Cluster-16104.28422	190.974	659.065	-1.787	1.6835e-34	4.8022e-33
Cluster-16104.52833	18.0575	280.842	-3.9591	1.8226e-34	5.1964e-33
Cluster-16104.10481	2.6722	198.62	-6.2158	1.9381e-34	5.5187e-33
Cluster-16104.42429	569.451	1363.26	-1.2594	1.9568e-34	5.5705e-33
Cluster-16104.79690	10.4664	244.641	-4.5468	2.2018e-34	6.2522e-33
Cluster-16104.18619	0	170.315	#NAME?	2.2598e-34	6.4136e-33
Cluster-16104.27734	0	170.096	#NAME?	2.4069e-34	6.8279e-33
Cluster-16104.68661	219.234	726.399	-1.7283	2.5799e-34	7.3166e-33
Cluster-16104.59362	7.08496	230.006	-5.0208	2.5886e-34	7.3395e-33
Cluster-16104.45559	1958.28	2983.93	-0.60763	2.605e-34	7.384e-33
Cluster-16104.63044	0	169.413	#NAME?	3.1839e-34	9.0069e-33
Cluster-16104.10830	0	169.605	#NAME?	3.2723e-34	9.25e-33
Cluster-16104.43738	1.08307	182.83	-7.3992	3.2742e-34	9.2531e-33
Cluster-16104.39733	1901.2	2916.93	-0.61754	3.2805e-34	9.2687e-33
Cluster-16104.76501	0	169.557	#NAME?	3.3184e-34	9.3734e-33
Cluster-16104.55220	345.527	971.115	-1.4908	3.3673e-34	9.509e-33
Cluster-16104.54637	491.457	1115.72	-1.1828	3.6706e-34	1.0353e-32
Cluster-16104.41756	0	169.408	#NAME?	3.7626e-34	1.0609e-32
Cluster-16104.47493	43.3322	356.936	-3.0422	4.0077e-34	1.1289e-32
Cluster-16104.77099	0	168.752	#NAME?	4.545e-34	1.279e-32
Cluster-16104.79912	0	212.645	#NAME?	4.6916e-34	1.3196e-32
Cluster-16104.75817	0	168.92	#NAME?	4.7049e-34	1.323e-32
Cluster-16104.14188	91.4414	472.965	-2.3708	5.3349e-34	1.4983e-32
Cluster-16104.84421	0	168.288	#NAME?	5.6432e-34	1.5845e-32
Cluster-16104.15908	334.899	885.475	-1.4027	5.9183e-34	1.6596e-32
Cluster-16104.36731	211.472	687.81	-1.7015	6.1051e-34	1.7116e-32
Cluster-16104.76549	0	168.285	#NAME?	6.1346e-34	1.7194e-32
Cluster-16104.43370	166.428	733.843	-2.1406	6.6381e-34	1.8601e-32
Cluster-16104.34571	343.242	894.225	-1.3814	6.7349e-34	1.8868e-32
Cluster-16104.63558	0	167.945	#NAME?	6.7654e-34	1.8948e-32
Cluster-16104.67199	86.0779	458.196	-2.4122	7.4153e-34	2.0737e-32
Cluster-16104.50546	3942.95	5288.46	-0.42357	7.4315e-34	2.0777e-32
Cluster-16104.30706	191.4	740.808	-1.9525	7.5573e-34	2.1124e-32
Cluster-16104.71501	0	167.724	#NAME?	7.8321e-34	2.1887e-32
Cluster-16104.32533	161.202	609.004	-1.9176	7.8367e-34	2.1894e-32
Cluster-16104.43773	759.339	1474.62	-0.95753	8.4436e-34	2.3572e-32
Cluster-16104.48158	949.178	1724.92	-0.86178	8.7702e-34	2.4478e-32
Cluster-16104.68487	16.6907	272.582	-4.0296	9.179e-34	2.5612e-32
Cluster-1674.2	0	167.14	#NAME?	9.2635e-34	2.5835e-32
Cluster-16104.88904	0	166.943	#NAME?	1.0648e-33	2.9659e-32
Cluster-16104.64132	0	166.676	#NAME?	1.1499e-33	3.2007e-32
Cluster-16104.61245	9.1706	235.16	-4.6805	1.1755e-33	3.2712e-32
Cluster-16104.87742	0	166.868	#NAME?	1.1819e-33	3.2882e-32
Cluster-16104.46837	819.574	1552.83	-0.92196	1.4442e-33	4.013e-32
Cluster-16104.15330	0	166.112	#NAME?	1.5953e-33	4.4271e-32
Cluster-16104.40407	182.287	641.32	-1.8148	1.6371e-33	4.542e-32
Cluster-16104.61136	0	166.28	#NAME?	1.6516e-33	4.5811e-32
Cluster-16104.51940	57.9795	389.15	-2.7467	1.7061e-33	4.7314e-32
Cluster-16104.41209	0	324.114	#NAME?	1.7108e-33	4.7431e-32
Cluster-16104.55421	2.53034	193.758	-6.2588	1.7286e-33	4.7913e-32
Cluster-16104.18772	0	165.745	#NAME?	1.9254e-33	5.3328e-32
Cluster-16104.22381	17.3386	272.727	-3.9754	2.0536e-33	5.6866e-32
Cluster-16104.72776	3.54248	201.409	-5.8292	2.1622e-33	5.9858e-32
Cluster-16104.57684	0	165.596	#NAME?	2.1824e-33	6.0388e-32
Cluster-16104.56620	387.053	1530.16	-1.9831	2.2521e-33	6.2299e-32
Cluster-16104.75184	45.6306	356.25	-2.9648	2.3068e-33	6.3783e-32
Cluster-16104.37696	0	165.402	#NAME?	2.3076e-33	6.3789e-32
Cluster-16104.62198	0	165.305	#NAME?	2.3729e-33	6.5546e-32
Cluster-16104.51935	1.51821	183.854	-6.92	2.7051e-33	7.463e-32
Cluster-16104.79900	0	186.89	#NAME?	2.8798e-33	7.9393e-32
Cluster-16104.50353	134.064	554.183	-2.0474	3.2829e-33	9.0373e-32
Cluster-16104.21102	0	164.643	#NAME?	3.3844e-33	9.3121e-32
Cluster-16104.20331	0	164.522	#NAME?	3.5044e-33	9.6374e-32
Cluster-16104.55425	83.6089	547.835	-2.712	3.5396e-33	9.7318e-32
Cluster-16104.83065	97.2632	475.187	-2.2885	3.9022e-33	1.0705e-31
Cluster-16104.61811	0	164.422	#NAME?	3.9172e-33	1.0744e-31
Cluster-16104.10452	0	164.011	#NAME?	4.0569e-33	1.1124e-31
Cluster-16104.58219	0	275.29	#NAME?	4.3351e-33	1.1876e-31
Cluster-16104.78460	43.7578	350.43	-3.0015	4.3901e-33	1.2023e-31
Cluster-16104.71609	7.36868	223.549	-4.923	4.5047e-33	1.2334e-31
Cluster-16104.17751	0	163.571	#NAME?	4.9986e-33	1.367e-31
Cluster-16104.5298	0	163.861	#NAME?	4.9975e-33	1.367e-31
Cluster-16104.55685	0	163.496	#NAME?	5.5473e-33	1.5167e-31
Cluster-16104.63650	0	163.399	#NAME?	5.704e-33	1.5588e-31
Cluster-16104.26901	1236.55	2082.52	-0.75201	5.834e-33	1.5939e-31
Cluster-16104.68933	13.5834	254.275	-4.2265	5.884e-33	1.6072e-31
Cluster-16104.69506	1.01214	182.68	-7.4958	5.9479e-33	1.6238e-31
Cluster-16104.83367	0	163.177	#NAME?	6.6007e-33	1.8012e-31
Cluster-16104.48908	778.956	1587.18	-1.0269	6.7003e-33	1.8279e-31
Cluster-16104.64957	63.1111	398.437	-2.6584	6.8027e-33	1.8549e-31
Cluster-16104.53486	0	162.934	#NAME?	7.0764e-33	1.9282e-31
Cluster-16104.23630	362.586	940.598	-1.3753	7.56e-33	2.0595e-31
Cluster-16104.54052	0	162.594	#NAME?	7.8013e-33	2.1247e-31
Cluster-16104.68063	0	162.859	#NAME?	7.8539e-33	2.138e-31
Cluster-16104.35395	150.353	577.302	-1.941	8.354e-33	2.2719e-31
Cluster-16104.36617	555.348	1188.48	-1.0977	8.8472e-33	2.4049e-31
Cluster-16104.11200	16.9648	264.245	-3.9613	9.3972e-33	2.5519e-31
Cluster-16104.47483	7810.86	10109.1	-0.3721	9.5573e-33	2.5948e-31
Cluster-16104.61559	0	162.154	#NAME?	9.6101e-33	2.6085e-31
Cluster-16104.12691	0	162.37	#NAME?	9.8106e-33	2.6622e-31
Cluster-16104.70012	0	162.322	#NAME?	9.9479e-33	2.6988e-31
Cluster-16104.43416	751.661	1979.42	-1.3969	1.0111e-32	2.7426e-31
Cluster-16104.68669	111.424	501.51	-2.1702	1.0761e-32	2.9158e-31
Cluster-16104.17529	75.0018	503.929	-2.7482	1.0775e-32	2.9189e-31
Cluster-16104.10659	0	162.271	#NAME?	1.0966e-32	2.9699e-31
Cluster-16104.36577	0	219.277	#NAME?	1.1257e-32	3.0481e-31
Cluster-16104.65501	12.6939	242.154	-4.2537	1.1281e-32	3.054e-31
Cluster-16104.38064	0	161.93	#NAME?	1.2085e-32	3.2699e-31
Cluster-16104.50682	86.352	447.808	-2.3746	1.2332e-32	3.3353e-31
Cluster-16104.60393	12.3489	244.891	-4.3097	1.2467e-32	3.37e-31
Cluster-16104.56621	670.749	1388.84	-1.05	1.4156e-32	3.8213e-31
Cluster-16104.69672	74.5801	420.849	-2.4964	1.519e-32	4.0953e-31
Cluster-16104.40477	5.99233	210.793	-5.1366	1.6958e-32	4.5666e-31
Cluster-16104.69830	7.51053	220.034	-4.8727	1.7008e-32	4.5788e-31
Cluster-16104.51902	570.459	1206.82	-1.081	1.7056e-32	4.5907e-31
Cluster-16104.61128	261.37	762.948	-1.5455	1.7971e-32	4.8359e-31
Cluster-16104.52905	170.789	610.45	-1.8377	1.817e-32	4.8881e-31
Cluster-16104.22638	20.0626	362.316	-4.1747	2.1023e-32	5.6476e-31
Cluster-16104.47982	0	160.537	#NAME?	2.3053e-32	6.19e-31
Cluster-16104.86729	0	160.243	#NAME?	2.7232e-32	7.3018e-31
Cluster-16104.49651	60.6613	389.366	-2.6823	2.8359e-32	7.5966e-31
Cluster-16104.77483	0	186.426	#NAME?	2.8691e-32	7.6838e-31
Cluster-16104.43602	380.005	932.48	-1.2951	2.8893e-32	7.7362e-31
Cluster-16104.45130	510.03	1121.5	-1.1368	2.929e-32	7.8386e-31
Cluster-16104.75549	0	159.951	#NAME?	2.9595e-32	7.9164e-31
Cluster-16104.62030	127.489	524.144	-2.0396	3.2186e-32	8.5952e-31
Cluster-16104.65058	241.462	723.45	-1.5831	3.3378e-32	8.9115e-31
Cluster-16104.61833	62.7756	396.606	-2.6594	3.3582e-32	8.9618e-31
Cluster-16104.50678	920.441	1666.72	-0.85662	3.4692e-32	9.2535e-31
Cluster-16104.54431	1639.72	2564.57	-0.64527	3.506e-32	9.3494e-31
Cluster-16104.46359	145.183	557.846	-1.942	3.5138e-32	9.368e-31
Cluster-16104.68929	0	159.584	#NAME?	3.5691e-32	9.5134e-31
Cluster-16104.54259	1104.04	1903.34	-0.78574	3.6366e-32	9.6909e-31
Cluster-16104.89351	0	159.39	#NAME?	3.7727e-32	1.0051e-30
Cluster-16104.33834	8.07796	217.831	-4.7531	4.1646e-32	1.1087e-30
Cluster-16104.66379	12.8549	244.306	-4.2483	4.2054e-32	1.1193e-30
Cluster-16104.67877	34.961	321.806	-3.2024	4.2142e-32	1.1214e-30
Cluster-16104.24462	9.60574	343.117	-5.1587	4.2471e-32	1.1299e-30
Cluster-16104.60538	26.2159	296.047	-3.4973	4.2548e-32	1.1317e-30
Cluster-16104.14947	92.628	455.876	-2.2991	4.384e-32	1.1655e-30
Cluster-16104.83351	0.576997	166.306	-8.1711	4.4797e-32	1.1904e-30
Cluster-16104.81783	0	159.071	#NAME?	4.4869e-32	1.192e-30
Cluster-16104.47858	1.15399	200.84	-7.4433	4.7613e-32	1.264e-30
Cluster-16104.68237	22.0255	280.429	-3.6704	5.0211e-32	1.3317e-30
Cluster-16104.87345	0	158.704	#NAME?	5.4107e-32	1.434e-30
Cluster-16104.22645	35.5093	316.917	-3.1578	5.9238e-32	1.5678e-30
Cluster-16104.57257	12.0652	241.539	-4.3233	5.992e-32	1.5855e-30
Cluster-16104.85625	0	158.556	#NAME?	6.1306e-32	1.6218e-30
Cluster-16104.39577	402.12	963.178	-1.2602	6.3388e-32	1.6765e-30
Cluster-16104.79476	13.5642	247.794	-4.1913	6.5889e-32	1.7422e-30
Cluster-16104.7916	1.66006	176.5	-6.7323	6.8222e-32	1.8031e-30
Cluster-16104.81752	0.576997	165.305	-8.1623	7.0048e-32	1.8509e-30
Cluster-16104.37193	685.993	1355.21	-0.98225	7.4088e-32	1.9567e-30
Cluster-16104.41363	2.53034	185.784	-6.1982	7.734e-32	2.0416e-30
Cluster-16104.81765	0	158.019	#NAME?	7.7589e-32	2.0477e-30
Cluster-16104.54487	498.178	1099.62	-1.1423	8.1673e-32	2.1535e-30
Cluster-16104.61011	668.834	1370.77	-1.0353	8.2698e-32	2.18e-30
Cluster-16104.17629	1.01214	171.071	-7.401	8.3412e-32	2.1978e-30
Cluster-16104.84225	29.5361	304.312	-3.365	8.7152e-32	2.2958e-30
Cluster-16104.48858	86.929	442.481	-2.3477	8.7841e-32	2.3134e-30
Cluster-16104.56041	342.855	876.215	-1.3537	8.966e-32	2.3608e-30
Cluster-16104.36302	145.25	561.617	-1.9511	9.185e-32	2.4167e-30
Cluster-16104.25657	108.136	482.908	-2.1589	9.3841e-32	2.4685e-30
Cluster-16104.76115	0	157.289	#NAME?	9.5491e-32	2.5108e-30
Cluster-16104.33796	291.264	810.75	-1.4769	1.0135e-31	2.6631e-30
Cluster-16104.17603	0	157.36	#NAME?	1.0164e-31	2.67e-30
Cluster-16104.17963	223.367	756.099	-1.7592	1.0579e-31	2.7763e-30
Cluster-16104.43272	516.477	1125.77	-1.1241	1.1922e-31	3.1217e-30
Cluster-16104.6463	0	157.041	#NAME?	1.2086e-31	3.1637e-30
Cluster-16104.46905	4486.54	6545.34	-0.54487	1.2689e-31	3.3202e-30
Cluster-16104.49511	0	374.882	#NAME?	1.2844e-31	3.3591e-30
Cluster-16104.79830	74.2446	417.28	-2.4907	1.2916e-31	3.3771e-30
Cluster-16104.5024	0	208.148	#NAME?	1.302e-31	3.4036e-30
Cluster-16104.41069	0	167.305	#NAME?	1.3737e-31	3.5902e-30
Cluster-16104.49898	331.641	855.026	-1.3663	1.4365e-31	3.7517e-30
Cluster-16104.69927	940.977	1686.55	-0.84184	1.4626e-31	3.8188e-30
Cluster-16104.36216	871.784	1595.26	-0.87175	1.5047e-31	3.927e-30
Cluster-16104.88341	0	156.528	#NAME?	1.5187e-31	3.9607e-30
Cluster-16104.85068	0	156.48	#NAME?	1.5398e-31	4.0149e-30
Cluster-16104.64499	0	156.431	#NAME?	1.5612e-31	4.0698e-30
Cluster-16104.51906	220.194	1012.27	-2.2008	1.6153e-31	4.2078e-30
Cluster-16104.7019	0	156.261	#NAME?	1.6386e-31	4.2665e-30
Cluster-16104.60336	0	156.212	#NAME?	1.6614e-31	4.3249e-30
Cluster-16104.22210	0	156.356	#NAME?	1.7325e-31	4.5058e-30
Cluster-16104.61830	0	156.356	#NAME?	1.7325e-31	4.5058e-30
Cluster-16104.33451	2.30799	179.381	-6.2802	1.7359e-31	4.5137e-30
Cluster-16104.47144	11.2658	233.378	-4.3726	1.9338e-31	5.0179e-30
Cluster-16104.64336	21.9546	610.122	-4.7965	2.0703e-31	5.3683e-30
Cluster-16104.26059	0	171.565	#NAME?	2.3391e-31	6.0611e-30
Cluster-16104.37122	194.162	707.04	-1.8645	2.3452e-31	6.0754e-30
Cluster-16104.61188	31.3898	302.649	-3.2693	2.4037e-31	6.2257e-30
Cluster-16104.77606	449.775	1024.21	-1.1872	2.6071e-31	6.7494e-30
Cluster-16104.36221	180.04	617.367	-1.7778	2.6822e-31	6.9389e-30
Cluster-16104.44393	1.01214	167.969	-7.3746	3.2338e-31	8.3448e-30
Cluster-16104.10584	0	154.963	#NAME?	3.2959e-31	8.4993e-30
Cluster-16104.6300	0	154.817	#NAME?	3.435e-31	8.8519e-30
Cluster-16104.56084	25.8095	372.971	-3.8531	3.5197e-31	9.0659e-30
Cluster-16104.26226	0	154.404	#NAME?	3.8621e-31	9.9389e-30
Cluster-16104.52052	85.52	439.452	-2.3614	3.9439e-31	1.0147e-29
Cluster-16104.29929	115.879	494.985	-2.0948	3.9786e-31	1.0234e-29
Cluster-16104.7139	0	154.426	#NAME?	4.1686e-31	1.0715e-29
Cluster-16104.32433	0	234.936	#NAME?	4.1978e-31	1.0788e-29
Cluster-16104.68213	0	154.085	#NAME?	4.5906e-31	1.1792e-29
Cluster-16104.18023	390.348	937.289	-1.2637	4.723e-31	1.2127e-29
Cluster-16104.43303	500.06	1094.72	-1.1304	4.7432e-31	1.2176e-29
Cluster-16104.61292	2.23706	177.205	-6.3077	4.8107e-31	1.2346e-29
Cluster-16104.70858	41.7431	332.639	-2.9944	4.8834e-31	1.2527e-29
Cluster-16104.76828	0	153.842	#NAME?	4.9183e-31	1.2611e-29
Cluster-16104.50408	88.4663	442.608	-2.3228	5.0089e-31	1.2837e-29
Cluster-16104.10618	1.73099	172.075	-6.6353	5.1247e-31	1.3131e-29
Cluster-16104.4850	7.94567	214.311	-4.7534	7.6407e-31	1.9542e-29
Cluster-16104.63586	0	152.911	#NAME?	8.2003e-31	2.095e-29
Cluster-16104.5702	0	152.789	#NAME?	8.4872e-31	2.1673e-29
Cluster-16104.79639	174.676	600.847	-1.7823	8.9906e-31	2.2943e-29
Cluster-16104.12021	105.828	470.786	-2.1534	9.204e-31	2.3477e-29
Cluster-16104.19631	2.88499	179.726	-5.9611	9.5409e-31	2.4319e-29
Cluster-16104.60702	2963.39	4249.29	-0.51997	9.7949e-31	2.4955e-29
Cluster-16104.51875	2.30799	175.301	-6.2471	1.0094e-30	2.5711e-29
Cluster-16104.8957	28.8076	418.168	-3.8596	1.0292e-30	2.6199e-29
Cluster-16104.54675	620.98	1251.24	-1.0107	1.0866e-30	2.7635e-29
Cluster-16104.11207	190.345	626.948	-1.7197	1.1533e-30	2.9325e-29
Cluster-16104.38162	350.639	875.017	-1.3193	1.1537e-30	2.9328e-29
Cluster-16104.47951	820.142	1514.68	-0.88506	1.1694e-30	2.972e-29
Cluster-16104.42255	225.207	681.995	-1.5985	1.2144e-30	3.0857e-29
Cluster-16104.68073	11.4077	228.805	-4.326	1.3146e-30	3.3379e-29
Cluster-16104.71281	0	151.812	#NAME?	1.3197e-30	3.3503e-29
Cluster-16104.85322	0	151.739	#NAME?	1.3472e-30	3.4186e-29
Cluster-16104.26868	0	151.545	#NAME?	1.4235e-30	3.6095e-29
Cluster-16104.7295	0	151.737	#NAME?	1.4642e-30	3.7119e-29
Cluster-16104.87531	0	151.423	#NAME?	1.4733e-30	3.7342e-29
Cluster-16104.18701	420.187	975.061	-1.2145	1.4942e-30	3.7863e-29
Cluster-16104.40548	2.30799	202.216	-6.4531	1.4961e-30	3.7904e-29
Cluster-16104.43275	8.07796	209.495	-4.6968	1.5173e-30	3.8433e-29
Cluster-16104.2669	0	151.591	#NAME?	1.5257e-30	3.8627e-29
Cluster-16104.64427	0	151.591	#NAME?	1.5257e-30	3.8627e-29
Cluster-16104.62156	726.35	1391.43	-0.93784	1.5351e-30	3.8857e-29
Cluster-16104.77131	2.23706	174.224	-6.2832	1.7596e-30	4.4508e-29
Cluster-16104.47920	0	202.722	#NAME?	1.8008e-30	4.5541e-29
Cluster-16104.55484	6.64025	364.992	-5.7805	1.9718e-30	4.9786e-29
Cluster-16104.32418	0	150.908	#NAME?	2.0096e-30	5.073e-29
Cluster-16104.59648	17.7738	491.798	-4.7902	2.0483e-30	5.1695e-29
Cluster-16104.40615	317.296	824.81	-1.3782	2.1606e-30	5.4504e-29
Cluster-16104.53095	0	150.93	#NAME?	2.1691e-30	5.4708e-29
Cluster-16104.45951	0	150.592	#NAME?	2.1974e-30	5.5396e-29
Cluster-16104.52152	339.232	855.825	-1.335	2.2512e-30	5.6738e-29
Cluster-16104.84584	0	150.565	#NAME?	2.4042e-30	6.0541e-29
Cluster-16104.25201	253.012	724.25	-1.5173	2.6505e-30	6.6728e-29
Cluster-16104.62254	13.8671	238.998	-4.1073	2.6622e-30	6.7008e-29
Cluster-16104.47622	752.827	1427.39	-0.92299	2.663e-30	6.7014e-29
Cluster-16104.86471	4.47412	188.94	-5.4002	2.8448e-30	7.1557e-29
Cluster-16104.42056	629.716	1258.75	-0.99922	2.9315e-30	7.3687e-29
Cluster-16104.40943	389.252	932.475	-1.2604	2.9975e-30	7.5312e-29
Cluster-16104.37606	24.7974	552.432	-4.4775	3.0041e-30	7.5464e-29
Cluster-16104.51522	6.07282	202.357	-5.0584	3.1682e-30	7.9532e-29
Cluster-16104.52568	60.3584	371.627	-2.6222	3.2276e-30	8.1005e-29
Cluster-16104.46504	3388.25	4580.24	-0.43488	3.3166e-30	8.3202e-29
Cluster-16104.78747	0	149.712	#NAME?	3.3219e-30	8.3316e-29
Cluster-16104.54595	0	149.782	#NAME?	3.5362e-30	8.8611e-29
Cluster-16104.8085	11.1949	226.191	-4.3366	3.7698e-30	9.4422e-29
Cluster-16104.83807	0	149.466	#NAME?	3.8658e-30	9.6763e-29
Cluster-16104.52466	536.043	1134.4	-1.0815	3.9207e-30	9.8115e-29
Cluster-16104.19183	42.9584	327.845	-2.932	4.3685e-30	1.0922e-28
Cluster-16104.83903	2.0952	171.929	-6.3586	4.704e-30	1.1756e-28
Cluster-16104.64749	101.44	626.218	-2.626	4.8198e-30	1.2043e-28
[truncated: 14,333 more rows]

## Sheet: Gr_FvsUD_F.DEG_up
gene_id	Gr_F_readcount	UD_F_readcount	log2FoldChange	pval	padj
Cluster-16104.32375	1340.88	0	Inf	0	0
Cluster-16104.33776	2406.37	0	Inf	0	0
Cluster-16104.37505	1480.27	0	Inf	0	0
Cluster-16104.38858	1394.6	0	Inf	0	0
Cluster-16104.40291	2178.7	12.7827	7.4131	0	0
Cluster-16104.41019	2871.63	127.248	4.4962	0	0
Cluster-16104.41028	2810.73	7.92052	8.4711	0	0
Cluster-16104.41057	5689.07	51.352	6.7916	0	0
Cluster-16104.41263	1502.43	0	Inf	0	0
Cluster-16104.41527	5433.94	1769.68	1.6185	0	0
Cluster-16104.41735	2812.86	399.781	2.8148	0	0
Cluster-16104.42325	2162.4	13.0015	7.3778	0	0
Cluster-16104.42345	1714.71	67.706	4.6625	0	0
Cluster-16104.43350	1717.21	0.904367	10.891	0	0
Cluster-16104.43580	3123.83	44.7054	6.1267	0	0
Cluster-16104.43963	8228.44	738.039	3.4788	0	0
Cluster-16104.44213	1389.04	16.7162	6.3767	0	0
Cluster-16104.45001	1753.7	29.3555	5.9006	0	0
Cluster-16104.45505	2230.05	60.9572	5.1931	0	0
Cluster-16104.45791	2863.09	389.615	2.8775	0	0
Cluster-16104.45797	6873.36	1062.33	2.6938	0	0
Cluster-16104.45992	2521.99	14.3945	7.4529	0	0
Cluster-16104.46020	5758.99	1931.75	1.5759	0	0
Cluster-16104.46269	6199.05	1680.28	1.8833	0	0
Cluster-16104.46292	1583.58	27.5467	5.8452	0	0
Cluster-16104.46511	2363.58	0	Inf	0	0
Cluster-16104.46898	4130.05	872.909	2.2423	0	0
Cluster-16104.46912	1340.52	1.39301	9.9104	0	0
Cluster-16104.46919	14199.1	432.407	5.0373	0	0
Cluster-16104.46925	19172.2	2636.53	2.8623	0	0
Cluster-16104.46934	8541.06	2637.28	1.6954	0	0
Cluster-16104.47105	1583.99	13.5655	6.8675	0	0
Cluster-16104.47407	4350.02	186.477	4.544	0	0
Cluster-16104.47751	6316.34	1312.48	2.2668	0	0
Cluster-16104.47789	9813.57	4612.06	1.0894	0	0
Cluster-16104.47804	14895.7	4469.7	1.7366	0	0
Cluster-16104.47815	2408.76	1.39301	10.756	0	0
Cluster-16104.48142	7880.33	1336.76	2.5595	0	0
Cluster-16104.48168	2252.51	121.234	4.2157	0	0
Cluster-16104.48189	2550.32	0	Inf	0	0
Cluster-16104.48241	4620.41	787.85	2.552	0	0
Cluster-16104.48274	2886.26	6.28195	8.8438	0	0
Cluster-16104.48275	2216.4	198.742	3.4792	0	0
Cluster-16104.48308	2733.46	225.946	3.5967	0	0
Cluster-16104.48398	2624.32	14.4942	7.5003	0	0
Cluster-16104.48440	12575	3676.77	1.774	0	0
Cluster-16104.48467	125221	18734.6	2.7407	0	0
Cluster-16104.48476	37463.2	18599.3	1.0102	0	0
Cluster-16104.48511	2329.56	212.186	3.4567	0	0
Cluster-16104.48528	6182.52	1541.95	2.0034	0	0
Cluster-16104.48578	8240.04	1593.6	2.3704	0	0
Cluster-16104.48579	4447.3	593.785	2.9049	0	0
Cluster-16104.48620	6402.25	537.197	3.5751	0	0
Cluster-16104.48657	11288.6	3970.79	1.5074	0	0
Cluster-16104.48681	193022	38760	2.3161	0	0
Cluster-16104.48691	10229.9	3463.93	1.5623	0	0
Cluster-16104.48693	44994.2	25441.3	0.82257	0	0
Cluster-16104.48705	10550.5	728.118	3.857	0	0
Cluster-16104.48711	19072.9	6909.3	1.4649	0	0
Cluster-16104.48722	28714.6	7836.22	1.8736	0	0
Cluster-16104.48759	13067.8	223.719	5.8682	0	0
Cluster-16104.48775	1231.65	0	Inf	0	0
Cluster-16104.48794	6520.15	1788.62	1.8661	0	0
Cluster-16104.48799	5842.09	189.37	4.9472	0	0
Cluster-16104.48819	6361.74	322.716	4.3011	0	0
Cluster-16104.48869	2403.9	0	Inf	0	0
Cluster-16104.48931	1908.52	15.2284	6.9695	0	0
Cluster-16104.48975	9297.22	796.436	3.5452	0	0
Cluster-16104.48978	15003.8	56.8779	8.0432	0	0
Cluster-16104.49008	2307.37	8.04207	8.1645	0	0
Cluster-16104.49029	34913.9	7257.59	2.2662	0	0
Cluster-16104.49078	3348.64	0	Inf	0	0
Cluster-16104.49152	3831.75	446.808	3.1003	0	0
Cluster-16104.49181	15393.2	7.28355	11.045	0	0
Cluster-16104.49301	24753.6	1475.8	4.0681	0	0
Cluster-16104.49302	3649.11	51.9671	6.1338	0	0
Cluster-16104.49323	9071.33	2951.88	1.6197	0	0
Cluster-16104.49329	22742.5	13099.5	0.79587	0	0
Cluster-16104.49389	27799.1	17371.7	0.6783	0	0
Cluster-16104.49410	3671.3	36.323	6.6593	0	0
Cluster-16104.49533	6875.37	62.2213	6.7879	0	0
Cluster-16104.49557	9193.35	0.440029	14.351	0	0
Cluster-16104.49566	6649.91	1565.66	2.0866	0	0
Cluster-16104.49805	9341.65	73.4993	6.9898	0	0
Cluster-16104.49814	1751.34	31.2396	5.8089	0	0
Cluster-16104.49904	13335.9	2071.27	2.6867	0	0
Cluster-16104.50047	5461.73	418.437	3.7063	0	0
Cluster-16104.50061	3253.22	0	Inf	0	0
Cluster-16104.50165	3260.83	74.7464	5.4471	0	0
Cluster-16104.50299	3940.89	917.908	2.1021	0	0
Cluster-16104.50335	5374.2	78.5316	6.0966	0	0
Cluster-16104.50350	1988.32	0	Inf	0	0
Cluster-16104.50366	2434.12	92.8799	4.7119	0	0
Cluster-16104.50374	3155.35	0	Inf	0	0
Cluster-16104.50409	2608.55	139.085	4.2292	0	0
Cluster-16104.50549	2389.68	5.01048	8.8977	0	0
Cluster-16104.50560	2009.35	0	Inf	0	0
Cluster-16104.50630	2719.82	251.562	3.4345	0	0
Cluster-16104.50639	2395.12	0	Inf	0	0
Cluster-16104.50653	1715.66	4.98617	8.4266	0	0
Cluster-16104.50690	4430.34	461.619	3.2626	0	0
Cluster-16104.50787	4497.96	1127.41	1.9963	0	0
Cluster-16104.50892	2147.48	107.082	4.3259	0	0
Cluster-16104.50899	2963.37	226.291	3.711	0	0
Cluster-16104.50938	2059.48	85.9853	4.582	0	0
Cluster-16104.51119	2458.85	3.52023	9.4481	0	0
Cluster-16104.51127	9754.3	3016.51	1.6932	0	0
Cluster-16104.51155	4640.05	0	Inf	0	0
Cluster-16104.51258	8928.98	308.343	4.8559	0	0
Cluster-16104.51325	3815.75	597.152	2.6758	0	0
Cluster-16104.51341	1737.21	25.7866	6.074	0	0
Cluster-16104.51385	2925.74	0	Inf	0	0
Cluster-16104.51641	3468.24	254.421	3.7689	0	0
Cluster-16104.52204	1599.77	28.0865	5.8318	0	0
Cluster-16104.52286	1892.76	0	Inf	0	0
Cluster-16104.52576	5409.39	104.248	5.6974	0	0
Cluster-16104.52842	1924.86	7.30786	8.0411	0	0
Cluster-16104.53258	3802.24	489.63	2.9571	0	0
Cluster-16104.53335	1515.06	32.9243	5.5241	0	0
Cluster-16104.53538	1510.59	0.880058	10.745	0	0
Cluster-16104.53697	4678.96	0	Inf	0	0
Cluster-16104.53932	1830.04	65.4815	4.8046	0	0
Cluster-16104.54787	1871.98	4.64338	8.6552	0	0
Cluster-16104.55804	1598.02	0	Inf	0	0
Cluster-16104.56279	2876.96	329.921	3.1244	0	0
Cluster-16104.56824	1343.97	7.04046	7.5766	0	0
Cluster-16104.58535	3659.27	0	Inf	0	0
Cluster-16104.58778	1277.68	0	Inf	0	0
Cluster-16104.60038	1790.11	13.4683	7.0543	0	0
Cluster-16104.60938	1356.26	0.440029	11.59	0	0
Cluster-16104.64488	1272.82	2.78603	8.8356	0	0
Cluster-16104.65378	1961.18	48.8358	5.3276	0	0
Cluster-16104.65449	2351.65	39.7217	5.8876	0	0
Cluster-16104.70390	1915.81	26.4673	6.1776	0	0
Cluster-16104.48992	2595.28	18.3061	7.1474	9.50137643517301e-320	4.03579993133651e-317
Cluster-16104.36211	1212.15	0	Inf	1.88461340606143e-319	7.94499998751702e-317
Cluster-16104.62137	1784.93	96.2519	4.2129	1.51760019950779e-317	6.35050000183755e-315
Cluster-16104.49676	1480.51	34.5386	5.4217	7.13019999984296e-314	2.90789999999986e-311
Cluster-16104.52991	1570.28	51.7459	4.9234	4.54179999999435e-313	1.83899999999998e-310
Cluster-16104.58533	1251.23	4.49753	8.12	5.01800000001934e-313	2.0245e-310
Cluster-16104.62223	1202.12	1.39301	9.7532	1.4569e-310	5.8569e-308
Cluster-16104.46659	1446.87	33.4373	5.4353	8.7754e-307	3.5027e-304
Cluster-16104.54327	1155.87	0	Inf	4.8747e-303	1.8987e-300
Cluster-16104.51924	1332.92	19.4317	6.1	5.4181e-300	2.0815e-297
Cluster-16104.52597	1195.17	3.61747	8.368	7.4865e-300	2.8663e-297
Cluster-16104.49572	2478.6	0	Inf	2.3115e-295	8.7313e-293
Cluster-16104.53828	1145.46	0.904367	10.307	2.4846e-295	9.3537e-293
Cluster-16104.51740	1291.36	16.1571	6.3206	3.0373e-294	1.1396e-291
Cluster-16104.62474	1276.85	14.2754	6.4829	4.3235e-294	1.6168e-291
Cluster-16104.48357	1124.26	0	Inf	8.575e-294	3.1961e-291
Cluster-16104.48968	4106.95	1139.71	1.8494	2.3025e-293	8.5256e-291
Cluster-16104.50841	1135.83	0.928676	10.256	3.0649e-292	1.1311e-289
Cluster-16104.54604	2824.9	504.44	2.4854	2.4636e-291	9.0326e-289
Cluster-16104.50985	2403.25	330.048	2.8642	3.1141e-291	1.1381e-288
Cluster-16104.54034	1108.07	0	Inf	6.2466e-289	2.2682e-286
Cluster-16104.50480	3583.95	414.618	3.1117	5.8e-288	2.0992e-285
Cluster-16104.52658	2856.91	65.7732	5.4408	1.3672e-285	4.8699e-283
Cluster-16104.55861	1097.05	0	Inf	2.5428e-285	9.0291e-283
Cluster-16104.58122	1095.92	0	Inf	3.7604e-285	1.3311e-282
Cluster-16104.34116	1094.77	0	Inf	6.6819e-285	2.3578e-282
Cluster-16104.57451	2842.65	528.026	2.4286	1.6109e-284	5.6487e-282
Cluster-16104.45585	4549.34	1425.51	1.6742	4.3676e-284	1.5268e-281
Cluster-16104.48344	7746.81	3527.86	1.1348	1.0125e-283	3.5174e-281
Cluster-16104.60751	1178.82	9.43508	6.9651	8.4623e-278	2.9219e-275
Cluster-16104.45390	1157.07	7.04046	7.3606	2.7416e-277	9.4374e-275
Cluster-16104.48210	6650.12	2175.06	1.6123	7.8552e-277	2.6957e-274
Cluster-16104.55055	1195.51	13.0769	6.5145	4.4743e-274	1.5262e-271
Cluster-16104.48731	7837.34	3672.19	1.0937	2.3561e-271	7.9641e-269
Cluster-16104.40045	2214.42	294.756	2.9093	1.888e-270	6.3627e-268
Cluster-16104.58208	1648.06	110.26	3.9018	8.2938e-269	2.762e-266
Cluster-16104.40555	2053.35	240.511	3.0938	1.8586e-268	6.1713e-266
Cluster-16104.40081	1189.65	14.7154	6.3371	2.5542e-268	8.4562e-266
Cluster-16104.47110	8428.13	4130.79	1.0288	1.6879e-265	5.5232e-263
Cluster-16104.57859	1026.43	0	Inf	1.3725e-264	4.4651e-262
Cluster-16104.40376	1203.8	0	Inf	3.9758e-264	1.2897e-261
Cluster-16104.35064	1022.47	0	Inf	4.4818e-264	1.4497e-261
Cluster-16104.54974	1520.02	82.0762	4.211	5.6205e-264	1.8128e-261
Cluster-16104.52545	1009.86	0	Inf	4.8561e-260	1.5485e-257
Cluster-16104.60319	1006.85	0	Inf	2.3173e-259	7.3684e-257
Cluster-16104.47505	1147	0	Inf	8.6246e-259	2.727e-256
Cluster-16104.46745	1070.17	0	Inf	2.3831e-257	7.4928e-255
Cluster-16104.47426	2819.45	86.3306	5.0294	1.2986e-255	4.0491e-253
Cluster-16104.47879	1239.78	30.0386	5.3671	3.6835e-255	1.1454e-252
Cluster-16104.51029	5250.77	1990.69	1.3993	3.2811e-254	1.0146e-251
Cluster-16104.37680	988.826	0	Inf	9.1556e-254	2.8158e-251
Cluster-16104.45412	1261.11	35.9316	5.1333	2.0995e-251	6.4218e-249
Cluster-16104.47563	977.012	0	Inf	1.4796e-250	4.477e-248
Cluster-16104.42216	973.711	0	Inf	9.2474e-250	2.7832e-247
Cluster-16104.72835	967.87	0	Inf	3.9471e-248	1.1848e-245
Cluster-16104.41333	1233.25	33.1213	5.2186	1.8731e-247	5.5925e-245
Cluster-16104.47268	964.592	0	Inf	5.8666e-247	1.747e-244
Cluster-16104.32782	976.903	0.928676	10.039	7.7259e-246	2.2885e-243
Cluster-16104.40296	967.996	0	Inf	1.5088e-245	4.4575e-243
Cluster-16104.31438	1955.78	242.297	3.0129	3.6113e-245	1.0641e-242
Cluster-16104.48887	14329.1	8787.51	0.70542	3.6754e-245	1.0802e-242
Cluster-16104.52521	2386.02	416.673	2.5176	7.8098e-245	2.2833e-242
Cluster-16104.42093	1128.91	18.3086	5.9463	8.1989e-244	2.3786e-241
Cluster-16104.54901	949.996	0	Inf	1.154e-242	3.3221e-240
Cluster-16104.49715	1259.2	0	Inf	6.1106e-242	1.7546e-239
Cluster-16104.53049	945.929	0	Inf	2.6536e-241	7.6005e-239
Cluster-16104.48233	12148.1	7131.51	0.76845	4.4621e-240	1.2716e-237
Cluster-16104.45424	6211.16	2729.12	1.1864	1.6717e-237	4.716e-235
Cluster-16104.38026	928.567	0	Inf	1.2994e-236	3.6567e-234
Cluster-16104.50681	1235.42	43.6259	4.8237	2.6163e-235	7.2537e-233
Cluster-16104.55171	913.872	0	Inf	4.2134e-232	1.1568e-229
Cluster-16104.46577	3127.69	814.891	1.9404	7.1256e-232	1.9515e-229
Cluster-16104.48223	1074.38	17.2073	5.9643	7.7727e-232	2.1236e-229
Cluster-16104.50691	1381.44	79.56	4.118	1.4219e-231	3.8568e-229
Cluster-16104.49075	9411.42	5108.52	0.88151	5.6835e-231	1.5342e-228
Cluster-16104.47853	4329.33	1519.93	1.5101	5.6146e-230	1.5119e-227
Cluster-16104.46548	2912.58	709.347	2.0377	1.2856e-229	3.4538e-227
Cluster-16104.48715	142092	80399.7	0.82156	1.0179e-228	2.7216e-226
Cluster-16104.41743	1175.57	36.639	5.0038	1.83e-227	4.8582e-225
Cluster-16104.54673	1334.36	72.0795	4.2104	5.7569e-227	1.5211e-224
Cluster-16104.37148	891.614	0	Inf	1.3752e-225	3.6166e-223
Cluster-16104.48387	3223.54	291.481	3.4672	2.2132e-225	5.8071e-223
Cluster-16104.67852	889.142	0	Inf	2.6769e-225	7.0075e-223
Cluster-16104.57175	888.404	0	Inf	5.7679e-225	1.5064e-222
Cluster-16104.71200	1106.98	25.9617	5.4141	7.8488e-224	2.0451e-221
Cluster-16104.48225	1130.17	14.9828	6.2371	1.1544e-223	3.001e-221
Cluster-16104.38224	882.43	0	Inf	2.0631e-223	5.3507e-221
Cluster-16104.52795	6023.24	2691.95	1.1619	1.6821e-221	4.3426e-219
Cluster-16104.56965	1069.7	22.2664	5.5862	4.1624e-221	1.0697e-218
Cluster-16104.52353	5774.33	1798.2	1.6831	1.6564e-220	4.2471e-218
Cluster-16104.29003	872.119	0	Inf	5.0036e-220	1.28e-217
Cluster-16104.72193	876.22	0	Inf	1.9213e-219	4.8929e-217
Cluster-16104.47823	1728.23	21.999	6.2957	6.0946e-218	1.5451e-215
Cluster-16104.49995	870.559	0.464338	10.873	1.6498e-217	4.1732e-215
Cluster-16104.59798	861.63	0	Inf	1.9235e-217	4.8545e-215
Cluster-16104.52297	1680.54	189.72	3.147	1.9828e-217	4.9929e-215
Cluster-16104.41116	921.496	4.54614	7.6632	2.4105e-217	6.0564e-215
Cluster-16104.46556	2503.11	131.843	4.2468	2.6489e-217	6.6407e-215
Cluster-16104.47284	860.689	0	Inf	3.7256e-217	9.3192e-215
Cluster-16104.45885	919.023	4.57045	7.6516	4.5377e-217	1.1325e-214
Cluster-16104.16407	871.684	0.880058	9.952	1.3329e-215	3.3047e-213
Cluster-16104.48348	2913.77	754.857	1.9486	1.709e-215	4.2279e-213
Cluster-16104.55884	974.562	11.8054	6.3672	6.5803e-215	1.6208e-212
Cluster-16104.45433	4010.23	1392.37	1.5261	2.5003e-214	6.1316e-212
Cluster-16104.54163	1135.33	38.2776	4.8905	3.0547e-214	7.4749e-212
Cluster-16104.52605	1093.86	31.2371	5.13	3.3878e-213	8.2721e-211
Cluster-16104.51892	6036.42	2762.19	1.1279	4.6273e-212	1.125e-209
Cluster-16104.48677	15638.2	9238.71	0.75931	1.5578e-210	3.7791e-208
Cluster-16104.47948	2295.11	0	Inf	4.7424e-210	1.148e-207
Cluster-16104.46832	1377.08	103.978	3.7273	6.0633e-208	1.4583e-205
Cluster-16104.57957	1008.66	20.3847	5.6288	2.0383e-207	4.8919e-205
Cluster-16104.33641	820.615	0	Inf	8.425e-206	2.0049e-203
Cluster-16104.47089	6747.77	3326.26	1.0205	5.0066e-205	1.1815e-202
Cluster-16104.43809	1940.44	314.258	2.6264	5.1092e-205	1.2031e-202
Cluster-16104.38403	816.86	0	Inf	9.7786e-205	2.2979e-202
Cluster-16104.49791	1085.66	32.9486	5.0422	5.3656e-204	1.253e-201
Cluster-16104.54185	1211.5	65.5034	4.2091	1.8855e-203	4.3942e-201
Cluster-16104.45995	3754.33	1296.04	1.5344	1.1944e-200	2.7607e-198
Cluster-16104.44263	7336.67	3787.79	0.95377	1.4167e-200	3.2677e-198
Cluster-16104.34887	1221.64	70.9564	4.1057	8.0245e-200	1.8434e-197
Cluster-16104.64358	924.561	12.3208	6.2296	5.668e-199	1.2994e-196
Cluster-16104.40808	874.952	6.96507	6.9729	1.6364e-198	3.7286e-196
Cluster-16104.60244	796.224	0	Inf	1.7118e-198	3.8927e-196
Cluster-16104.69774	791.202	0	Inf	2.5358e-197	5.7433e-195
Cluster-16104.42390	789.977	0	Inf	5.3559e-197	1.2106e-194
Cluster-16104.35188	2123.79	417.528	2.3467	6.3635e-196	1.4269e-193
Cluster-16104.56969	783.365	0	Inf	2.2356e-195	4.9831e-193
Cluster-16104.34107	866.014	7.23494	6.9033	5.1189e-195	1.1387e-192
Cluster-16104.61329	1929.73	0	Inf	1.8771e-193	4.1511e-191
Cluster-16104.50241	3970.76	1458.93	1.4445	2.4954e-193	5.4967e-191
Cluster-16104.56099	3270.25	1036.95	1.657	6.0822e-193	1.3372e-190
Cluster-16104.49822	2452.86	4.0575	9.2397	9.8918e-193	2.1705e-190
Cluster-16104.39684	809.353	0	Inf	2.0857e-192	4.5587e-190
Cluster-16104.50492	923.19	0	Inf	2.5164e-192	5.4894e-190
Cluster-16104.48833	1045.63	38.4964	4.7635	2.1853e-191	4.7486e-189
Cluster-16104.49351	1312.94	106.934	3.618	2.941e-191	6.3785e-189
Cluster-16104.44132	765.653	0	Inf	2.9796e-190	6.4498e-188
Cluster-16104.43781	3843.65	1403.39	1.4536	4.1892e-190	9.0507e-188
Cluster-16104.54199	894.003	13.1498	6.0872	1.0286e-189	2.2095e-187
Cluster-16104.47548	759.164	0	Inf	1.6399e-188	3.5094e-186
Cluster-16104.41694	806.271	3.52023	7.8394	1.86e-188	3.9728e-186
Cluster-16104.47455	1727.68	261.019	2.7266	2.3907e-188	5.087e-186
Cluster-16104.64506	780.229	1.39301	9.1295	2.4585e-188	5.2213e-186
Cluster-16104.58936	1694.73	247.386	2.7762	2.857e-188	6.0564e-186
Cluster-16104.60741	900.501	15.2259	5.8861	4.7031e-188	9.951e-186
Cluster-16104.45009	1149.59	11.6838	6.6205	1.5186e-187	3.2071e-185
Cluster-16104.19705	783.024	1.76012	8.7972	2.6531e-187	5.5924e-185
Cluster-16104.33247	752.386	0	Inf	3.7589e-186	7.8939e-184
Cluster-16104.57846	757.839	0.464338	10.673	9.7297e-186	2.0357e-183
Cluster-16104.48660	748.498	0	Inf	3.7338e-185	7.7687e-183
Cluster-16104.52642	853.475	9.7511	6.4516	5.5467e-185	1.1498e-182
Cluster-16104.30227	1047.11	0	Inf	1.1141e-184	2.3052e-182
Cluster-16104.44742	1446.91	0	Inf	1.5381e-184	3.1709e-182
Cluster-16104.62144	3587.74	1278.46	1.4887	7.5538e-183	1.5516e-180
Cluster-16104.48444	1968.84	379.205	2.3763	8.4832e-183	1.7393e-180
Cluster-16104.44373	738.041	0	Inf	2.429e-182	4.9711e-180
Cluster-16104.41330	784.278	3.52023	7.7996	4.5629e-182	9.3045e-180
Cluster-16104.64815	735.875	0	Inf	9.7068e-182	1.9758e-179
Cluster-16104.45062	4826.34	2098.27	1.2017	1.703e-181	3.4538e-179
Cluster-16104.56853	727.443	0	Inf	1.6352e-179	3.2751e-177
Cluster-16104.49067	816.273	8.1393	6.648	2.3503e-179	4.699e-177
Cluster-16104.48938	1374.9	8.35809	7.3619	2.7323e-178	5.4242e-176
Cluster-16104.52405	2202.14	71.8995	4.9368	1.077e-177	2.1343e-175
Cluster-16104.16685	715.264	0	Inf	2.554e-176	5.0259e-174
Cluster-16104.51317	713.443	0	Inf	1.0667e-175	2.0846e-173
Cluster-16104.48007	12169.8	6665.23	0.86858	1.7134e-175	3.3426e-173
Cluster-16104.58876	712.412	0	Inf	2.9061e-175	5.6497e-173
Cluster-16104.55902	4851.08	2155.97	1.17	3.7375e-175	7.2535e-173
Cluster-16104.28143	1089.08	13.5898	6.3244	5.6821e-175	1.1008e-172
Cluster-16104.62888	970.74	26.815	5.178	9.3473e-175	1.8047e-172
Cluster-16104.51051	1963.58	99.9229	4.2965	9.6741e-175	1.8646e-172
Cluster-16104.48213	8462.77	4855.95	0.80138	1.024e-174	1.9703e-172
Cluster-16104.69649	857.221	0	Inf	8.6021e-174	1.6439e-171
Cluster-16104.44636	2149.53	491.441	2.1289	8.9209e-174	1.702e-171
Cluster-16104.76385	703.138	0	Inf	5.3559e-173	1.0184e-170
Cluster-16104.70461	702.371	0	Inf	1.8528e-172	3.5052e-170
Cluster-16104.51126	1813.32	333.959	2.4409	2.9157e-172	5.4882e-170
Cluster-16104.78275	699.548	0	Inf	1.2658e-171	2.3707e-169
Cluster-16104.39865	705.881	0.464338	10.57	1.4429e-171	2.6979e-169
Cluster-16104.60189	809.027	11.0226	6.1977	1.9251e-171	3.5935e-169
Cluster-16104.43206	855.818	0	Inf	2.2751e-171	4.2399e-169
Cluster-16104.35596	716.422	0.440029	10.669	9.0801e-171	1.6866e-168
Cluster-16104.47051	1098.46	9.14091	6.9089	3.9769e-170	7.3626e-168
Cluster-16104.42853	691.144	0	Inf	1.2417e-169	2.2913e-167
Cluster-16104.24073	698.493	0.440029	10.632	2.3075e-169	4.2509e-167
Cluster-16104.46041	1577.7	239.074	2.7223	5.9077e-169	1.0866e-166
Cluster-16104.37403	685.516	0	Inf	4.1082e-168	7.507e-166
Cluster-16104.35183	685.922	0	Inf	4.9831e-168	9.0909e-166
Cluster-16104.79066	685.364	0	Inf	5.0868e-168	9.265e-166
Cluster-16104.65093	1279.32	0	Inf	7.4667e-168	1.3556e-165
Cluster-16104.46917	681.76	0	Inf	4.4652e-167	8.0935e-165
Cluster-16104.54861	680.9	0	Inf	6.9878e-167	1.2646e-164
Cluster-16104.51234	681.864	0	Inf	8.3011e-167	1.4998e-164
Cluster-16104.51573	730.573	0	Inf	1.3446e-166	2.4255e-164
Cluster-16104.56835	677.357	0	Inf	7.0626e-166	1.272e-163
Cluster-16104.48690	2382.41	640.197	1.8958	1.1796e-165	2.121e-163
Cluster-16104.58404	729.509	3.96026	7.5252	1.5505e-165	2.7835e-163
Cluster-16104.55248	776.829	9.92373	6.2906	1.0808e-164	1.9342e-162
Cluster-16104.59371	1471.19	205.515	2.8397	1.1529e-164	2.06e-162
Cluster-16104.39924	3651.15	1410.08	1.3726	1.3348e-164	2.3774e-162
Cluster-16104.62305	670.939	0	Inf	3.5315e-164	6.26e-162
Cluster-16104.47800	872.687	25.3952	5.1028	7.1665e-164	1.2684e-161
Cluster-16104.33966	889.236	28.2323	4.9771	8.1647e-164	1.4427e-161
Cluster-16104.42916	670.111	0	Inf	1.0479e-163	1.8488e-161
Cluster-16104.54451	1419.2	29.7955	5.5738	1.3755e-163	2.423e-161
Cluster-16104.52955	2049.58	473.305	2.1145	5.2789e-163	9.2845e-161
Cluster-16104.50230	4404.92	1605.81	1.4558	5.7428e-163	1.0085e-160
Cluster-16104.61969	847.924	22.2664	5.251	1.1781e-162	2.0655e-160
Cluster-16104.49723	3656.24	71.1022	5.6843	1.2142e-162	2.1256e-160
Cluster-16104.65009	861.582	24.8579	5.1152	9.0442e-162	1.5783e-159
Cluster-16104.49622	2748.67	862.081	1.6728	1.0359e-161	1.805e-159
Cluster-16104.47824	1987.06	369.283	2.4278	1.2919e-161	2.2476e-159
Cluster-16104.59181	750.055	8.26085	6.5046	1.6988e-161	2.9509e-159
Cluster-16104.53951	662.643	0	Inf	1.9514e-161	3.3792e-159
Cluster-16104.50789	3128.35	390.443	3.0022	3.0184e-161	5.211e-159
Cluster-16104.41841	752.305	0	Inf	4.3464e-161	7.4807e-159
Cluster-16104.46484	1706.58	312.333	2.45	4.9131e-161	8.4302e-159
Cluster-16104.45041	659.787	0	Inf	6.9063e-161	1.1814e-158
Cluster-16104.54854	1592.04	266.202	2.5803	5.1623e-160	8.7777e-158
Cluster-16104.46499	695.986	0	Inf	5.759e-160	9.7626e-158
Cluster-16104.50227	2272.47	239.871	3.2439	5.8657e-160	9.9287e-158
Cluster-16104.38141	655.96	0	Inf	7.5737e-160	1.28e-157
Cluster-16104.54896	670.801	0.928676	9.4965	1.1981e-159	2.0159e-157
Cluster-16104.58639	651.245	0	Inf	2.1235e-158	3.5359e-156
Cluster-16104.52373	1629.53	287.88	2.5009	3.7624e-158	6.2556e-156
Cluster-16104.41317	896.32	34.8789	4.6836	1.0526e-157	1.7449e-155
Cluster-16104.47611	1771.93	352.608	2.3292	1.3013e-157	2.151e-155
Cluster-16104.48890	6318.19	3359.54	0.91125	1.322e-157	2.1819e-155
Cluster-16104.46756	1199.37	118.207	3.3429	3.1504e-157	5.1768e-155
Cluster-16104.34491	645.404	0	Inf	7.2891e-157	1.1943e-154
Cluster-16104.51384	645.881	0	Inf	8.6225e-157	1.4107e-154
Cluster-16104.46638	7797.37	4175.08	0.90118	1.2046e-156	1.9651e-154
Cluster-16104.63163	2033.5	487.335	2.061	1.5044e-156	2.4471e-154
Cluster-16104.50096	984.394	56.1194	4.1327	1.8942e-156	3.0767e-154
Cluster-16104.65091	774.176	14.1271	5.7761	1.9524e-156	3.1666e-154
Cluster-16104.43991	1608.25	170.687	3.2361	6.8421e-156	1.1081e-153
Cluster-16104.47388	3739.94	1516.19	1.3026	7.9788e-156	1.2904e-153
Cluster-16104.49800	1271.97	146.116	3.1219	8.7112e-156	1.4068e-153
Cluster-16104.57094	983.575	2.32169	8.7267	1.0674e-155	1.7213e-153
Cluster-16104.47274	1492.66	233.57	2.676	1.1761e-155	1.8939e-153
Cluster-16104.66518	887.585	34.9761	4.6654	1.4663e-155	2.3579e-153
Cluster-16104.44074	639.534	0	Inf	4.0846e-155	6.5587e-153
Cluster-16104.75324	637.558	0	Inf	6.6354e-155	1.0639e-152
Cluster-16104.77282	820.757	22.5606	5.1851	6.8312e-155	1.0938e-152
Cluster-16104.54831	753.2	2.68879	8.1299	1.0952e-154	1.7487e-152
Cluster-16104.78867	637.732	0	Inf	1.1961e-154	1.907e-152
Cluster-16104.47812	8142.57	4797.7	0.76314	1.4416e-154	2.2951e-152
Cluster-16104.61818	1371.78	94.0517	3.8664	2.9453e-154	4.6694e-152
Cluster-16104.51150	1000.86	63.2814	3.9833	3.1063e-154	4.9108e-152
Cluster-16104.30731	635.051	0	Inf	7.5796e-154	1.1933e-151
Cluster-16104.63317	2168.38	566.258	1.9371	9.2675e-154	1.4569e-151
Cluster-16104.48331	13728.1	9343.43	0.55511	1.0292e-153	1.6157e-151
Cluster-16104.71686	810.555	21.802	5.2164	1.8197e-153	2.8528e-151
Cluster-16104.46224	1374.43	25.3491	5.7608	2.2287e-153	3.4891e-151
Cluster-16104.52712	632.681	0	Inf	2.6679e-153	4.1708e-151
Cluster-16104.48051	14202.4	7459.37	0.929	3.9821e-153	6.2169e-151
Cluster-16104.50211	743.438	11.2438	6.047	5.9407e-153	9.2489e-151
Cluster-16104.56130	2267.76	623.697	1.8623	6.0076e-153	9.3401e-151
Cluster-16104.39540	655.464	1.80873	8.5014	1.4932e-152	2.3151e-150
Cluster-16104.48972	11240.3	7306.08	0.62151	2.9798e-152	4.6073e-150
Cluster-16104.49870	2013.58	489.972	2.039	2.9907e-152	4.6179e-150
Cluster-16104.33261	627.446	0	Inf	3.8836e-152	5.9883e-150
Cluster-16104.71343	806.687	22.1691	5.1854	4.8345e-152	7.4443e-150
Cluster-16104.45688	8444.42	2983.78	1.5009	5.8929e-152	9.0617e-150
Cluster-16104.45012	1208.83	130.79	3.2083	6.5099e-152	9.9968e-150
Cluster-16104.25764	632.913	0.440029	10.49	2.4214e-151	3.6983e-149
Cluster-16104.35453	624.967	0	Inf	2.6929e-151	4.1072e-149
Cluster-16104.74408	624.542	0	Inf	3.0942e-151	4.7129e-149
Cluster-16104.46821	6085.71	3237.39	0.91059	6.2119e-151	9.449e-149
Cluster-16104.37806	741.707	12.3427	5.9091	7.4478e-151	1.1314e-148
Cluster-16104.41529	621.099	0	Inf	1.812e-150	2.7451e-148
Cluster-16104.51726	1335.56	0	Inf	2.0621e-150	3.1156e-148
Cluster-16104.51612	619.642	0	Inf	5.5424e-150	8.3516e-148
Cluster-16104.64361	1692.53	224.405	2.915	2.0509e-149	3.0821e-147
Cluster-16104.56048	614.52	0	Inf	1.2491e-148	1.8748e-146
Cluster-16104.45122	5066.62	2491.59	1.024	1.7956e-148	2.6914e-146
Cluster-16104.49468	721.862	0	Inf	2.5143e-148	3.7635e-146
Cluster-16104.48116	778.092	20.4309	5.2511	3.9318e-148	5.8697e-146
Cluster-16104.50041	4763.02	2274.84	1.0661	4.1034e-148	6.1177e-146
Cluster-16104.41232	612.141	0	Inf	5.1509e-148	7.6693e-146
Cluster-16104.62676	612.893	0	Inf	6.524e-148	9.7008e-146
Cluster-16104.49710	1382.39	203.509	2.764	6.9227e-148	1.028e-145
Cluster-16104.44997	637.288	1.76012	8.5001	2.8511e-147	4.2171e-145
Cluster-16104.48269	7700.64	4521	0.76834	5.128e-147	7.575e-145
Cluster-16104.70316	609.492	0	Inf	6.0604e-147	8.9407e-145
Cluster-16104.41698	1875.78	435.176	2.1078	8.3009e-147	1.223e-144
Cluster-16104.51882	1744.82	371.406	2.232	2.0669e-146	3.0333e-144
Cluster-16104.39246	637.477	2.29738	8.1162	3.2492e-146	4.7622e-144
Cluster-16104.63219	1248.06	154.698	3.0122	3.3914e-146	4.9641e-144
Cluster-16104.45928	779.359	21.2162	5.1991	3.6673e-146	5.3611e-144
Cluster-16104.48809	1861.86	431.213	2.1103	3.9897e-146	5.8248e-144
Cluster-16104.46822	837.712	32.5815	4.6843	4.3655e-146	6.3652e-144
Cluster-16104.77568	600.705	0	Inf	9.9e-145	1.425e-142
Cluster-16104.36996	599.683	0	Inf	2.228e-144	3.203e-142
Cluster-16104.50860	3023.95	1113.33	1.4416	2.6405e-144	3.7911e-142
Cluster-16104.67541	606.281	0.464338	10.351	3.0283e-144	4.3424e-142
Cluster-16104.55963	1446.02	239.536	2.5938	4.8715e-144	6.9764e-142
Cluster-16104.50426	840.375	34.6844	4.5987	5.0618e-144	7.2398e-142
Cluster-16104.80392	597.02	0	Inf	1.0014e-143	1.4305e-141
Cluster-16104.60132	994.114	5.37758	7.5303	1.3185e-143	1.8763e-141
Cluster-16104.48118	595.673	0	Inf	1.5511e-143	2.2045e-141
Cluster-16104.48072	594.642	0	Inf	4.102e-143	5.8079e-141
Cluster-16104.55481	697.717	2.27307	8.2619	4.1719e-143	5.8994e-141
Cluster-16104.64869	593.597	0	Inf	4.1881e-143	5.915e-141
Cluster-16104.52388	880.136	45.07	4.2875	8.437e-143	1.1871e-140
Cluster-16104.38702	678.662	7.92052	6.421	1.0429e-142	1.4656e-140
Cluster-16104.44792	2164.61	604.706	1.8398	2.1246e-142	2.9745e-140
Cluster-16104.48272	6183.06	3379.77	0.87139	2.1394e-142	2.9915e-140
Cluster-16104.60669	688.797	9.50801	6.1788	2.597e-142	3.6268e-140
Cluster-16104.40011	590.631	0	Inf	2.851e-142	3.9766e-140
Cluster-16104.58315	2166.51	607.545	1.8343	7.5105e-142	1.0437e-139
Cluster-16104.49467	3417.07	810.768	2.0754	1.1464e-141	1.5892e-139
Cluster-16104.49227	2471.51	786.632	1.6516	5.3865e-141	7.4394e-139
Cluster-16104.51692	6142.02	3363.38	0.8688	5.4654e-141	7.53e-139
Cluster-16104.46852	5384.36	2632.67	1.0323	7.3851e-141	1.0162e-138
Cluster-16104.59804	585.258	0	Inf	1.2865e-140	1.7638e-138
Cluster-16104.51611	713.15	14.0542	5.6651	1.4972e-140	2.0502e-138
Cluster-16104.50931	6204.56	3419.49	0.85955	2.4527e-140	3.3504e-138
Cluster-16104.52566	583.385	0	Inf	3.8003e-140	5.1851e-138
Cluster-16104.32588	719.577	15.277	5.5577	5.973e-140	8.1298e-138
Cluster-16104.63686	582.07	0	Inf	1.0981e-139	1.4909e-137
Cluster-16104.57202	1775.93	405.533	2.1307	1.7164e-139	2.3277e-137
Cluster-16104.52110	809.472	32.1926	4.6522	4.3888e-139	5.9376e-137
Cluster-16104.64752	971.161	73.5941	3.722	4.4912e-139	6.0689e-137
Cluster-16104.48236	580.036	0	Inf	4.69e-139	6.3299e-137
Cluster-16104.58542	578.405	0	Inf	7.9459e-139	1.0699e-136
Cluster-16104.53321	789.551	29.0613	4.7639	1.2372e-138	1.6638e-136
Cluster-16104.11943	575.974	0	Inf	2.3956e-138	3.214e-136
Cluster-16104.53136	2138.92	488.922	2.1292	3.5729e-138	4.7764e-136
Cluster-16104.48396	20836.5	10359.5	1.0082	4.4446e-138	5.9347e-136
Cluster-16104.44192	574.092	0	Inf	8.2965e-138	1.1065e-135
Cluster-16104.36290	573.151	0	Inf	1.5436e-137	2.0562e-135
Cluster-16104.46679	651.921	7.30786	6.4791	1.7484e-137	2.3263e-135
Cluster-16104.49313	8061.08	4901.83	0.71765	2.2918e-137	3.0457e-135
Cluster-16104.22034	579.285	0.440029	10.362	4.5368e-137	6.0221e-135
Cluster-16104.55284	586.341	0.880058	9.3799	5.0873e-137	6.7448e-135
Cluster-16104.51413	2762.99	869.408	1.6681	5.5712e-137	7.3777e-135
Cluster-16104.43097	569.528	0	Inf	1.7636e-136	2.3273e-134
Cluster-16104.44181	670.83	10.4367	6.0062	5.1779e-136	6.8088e-134
Cluster-16104.54360	2709.94	954.139	1.506	8.2327e-136	1.0813e-133
Cluster-16104.48872	7225.46	4262.43	0.76141	2.4227e-135	3.171e-133
Cluster-16104.49294	854.828	46.5141	4.1999	2.8185e-135	3.6848e-133
Cluster-16104.50188	2207.43	656.719	1.749	2.8439e-135	3.7136e-133
Cluster-16104.59991	562.188	0	Inf	1.0706e-134	1.3916e-132
Cluster-16104.48289	8572.68	5343.26	0.68203	1.1432e-134	1.4842e-132
Cluster-16104.43435	969.676	78.0941	3.6342	1.2401e-134	1.6082e-132
Cluster-16104.31379	629.422	5.89054	6.7395	2.7614e-134	3.5727e-132
Cluster-16104.69686	615.532	4.47322	7.1044	3.4936e-134	4.5149e-132
Cluster-16104.44856	607	3.59316	7.4003	3.5499e-134	4.5824e-132
Cluster-16104.64426	556.521	0	Inf	6.0315e-133	7.7501e-131
Cluster-16104.35006	838.569	0	Inf	6.0861e-133	7.8114e-131
Cluster-16104.47172	3624.06	1572.4	1.2046	9.2041e-133	1.18e-130
Cluster-16104.49454	552.734	0	Inf	3.2743e-132	4.1882e-130
Cluster-16104.32862	552.714	0	Inf	4.5098e-132	5.7619e-130
Cluster-16104.27253	680.974	13.6409	5.6416	5.5453e-132	7.0769e-130
Cluster-16104.63633	1844.75	469.269	1.9749	8.2715e-132	1.0544e-129
Cluster-16104.53953	953.217	77.2626	3.625	1.0176e-131	1.2957e-129
Cluster-16104.43311	2133.43	630.932	1.7576	1.241e-131	1.5785e-129
Cluster-16104.55784	1914.77	507.644	1.9153	1.6937e-131	2.1493e-129
Cluster-16104.41032	550.5	0	Inf	3.783e-131	4.7953e-129
Cluster-16104.49748	548.453	0	Inf	6.2389e-131	7.8994e-129
Cluster-16104.44044	952.389	28.2542	5.075	7.6203e-131	9.6377e-129
Cluster-16104.48727	1048.58	98.7973	3.4078	1.0717e-130	1.3539e-128
Cluster-16104.29671	548.628	0	Inf	1.1058e-130	1.3954e-128
Cluster-16104.30119	546.793	0	Inf	1.7032e-130	2.1445e-128
Cluster-16104.64836	547.474	0	Inf	2.1926e-130	2.7545e-128
Cluster-16104.48680	1361.79	234.649	2.5369	3.4745e-130	4.36e-128
Cluster-16104.55148	545.913	0	Inf	3.6172e-130	4.5341e-128
Cluster-16104.29422	544.405	0	Inf	8.0349e-130	1.0049e-127
Cluster-16104.57505	545.166	0	Inf	8.6146e-130	1.0762e-127
Cluster-16104.37085	544.527	0	Inf	1.0571e-129	1.3191e-127
Cluster-16104.53339	730.247	24.4908	4.8981	1.4097e-129	1.7533e-127
Cluster-16104.51036	542.309	0	Inf	2.9465e-129	3.6367e-127
Cluster-16104.42277	731.463	24.9066	4.8762	3.293e-129	4.0599e-127
Cluster-16104.57454	542.158	0	Inf	3.6178e-129	4.4554e-127
Cluster-16104.55024	1031.38	106.837	3.2711	5.0366e-129	6.1959e-127
Cluster-16104.60348	1192.26	46.5141	4.6799	5.434e-129	6.6702e-127
Cluster-16104.48577	556.077	0.904367	9.2642	6.4676e-129	7.9303e-127
Cluster-16104.57172	1472.6	290.107	2.3437	6.8743e-129	8.4199e-127
Cluster-16104.57404	631.788	8.99505	6.1342	1.1191e-128	1.3677e-126
Cluster-16104.32519	548.628	0.464338	10.206	1.2583e-128	1.5362e-126
Cluster-16104.62859	539.263	0	Inf	2.3424e-128	2.8443e-126
Cluster-16104.57359	570.866	2.29738	7.957	2.902e-128	3.5162e-126
Cluster-16104.22179	699.902	19.9447	5.1331	5.3775e-128	6.4947e-126
Cluster-16104.58385	537.329	0	Inf	5.9542e-128	7.1834e-126
Cluster-16104.50357	3469.36	1385.96	1.3238	1.9604e-127	2.3525e-125
Cluster-16104.75646	619.458	8.04207	6.2673	2.1393e-127	2.5645e-125
Cluster-16104.40071	2924.99	1138.85	1.3609	1.4246e-126	1.6986e-124
Cluster-16104.25361	552.137	1.39301	8.6307	1.6344e-126	1.9467e-124
Cluster-16104.28096	558.801	1.80873	8.2712	1.9968e-126	2.376e-124
Cluster-16104.48310	710.562	0	Inf	4.4602e-126	5.2792e-124
Cluster-16104.50031	574.328	3.61747	7.3108	2.266e-125	2.6709e-123
Cluster-16104.43673	645.181	12.6368	5.674	2.282e-125	2.6869e-123
Cluster-16104.44853	1482.65	303.923	2.2864	2.476e-125	2.9122e-123
Cluster-16104.52282	4212.27	2039.75	1.0462	3.6617e-125	4.2979e-123
Cluster-16104.48371	3688.93	1180.62	1.6437	5.3424e-125	6.264e-123
Cluster-16104.39745	525.709	0	Inf	6.513e-125	7.6287e-123
Cluster-16104.65740	525.831	0	Inf	8.5517e-125	1.0006e-122
Cluster-16104.59129	525.132	0	Inf	9.1521e-125	1.0698e-122
Cluster-16104.25472	575.643	4.08181	7.1398	1.1359e-124	1.3249e-122
Cluster-16104.55711	523.949	0	Inf	2.9092e-124	3.3899e-122
Cluster-16104.44408	4950.29	2591.64	0.93365	3.311e-124	3.8541e-122
Cluster-16104.42607	2337.63	782.795	1.5783	3.6144e-124	4.2029e-122
Cluster-16104.47223	4285.77	2101.15	1.0284	9.9345e-124	1.1528e-121
Cluster-16104.52862	1015.33	109.747	3.2097	1.2627e-123	1.4637e-121
Cluster-16104.66454	706.397	24.9552	4.8231	1.4758e-123	1.7091e-121
Cluster-16104.51304	520.79	0	Inf	1.4861e-123	1.7192e-121
Cluster-16104.34899	1434.86	286.417	2.3247	1.9894e-123	2.2991e-121
Cluster-16104.45044	534.293	0.928676	9.1682	2.4738e-123	2.853e-121
Cluster-16104.48825	550.619	2.27307	7.9203	2.9568e-123	3.4066e-121
Cluster-16104.49568	3415.56	1487.45	1.1993	3.7731e-123	4.3427e-121
Cluster-16104.57341	520.023	0	Inf	4.8294e-123	5.547e-121
Cluster-16104.46035	519.182	0	Inf	5.4022e-123	6.1986e-121
Cluster-16104.76812	591.511	6.67336	6.4698	5.8296e-123	6.6822e-121
Cluster-16104.22532	740.974	32.7517	4.4998	6.8549e-123	7.8495e-121
Cluster-16104.56998	4780.17	1816.03	1.3963	9.7993e-123	1.1198e-120
Cluster-16104.53908	518.24	0	Inf	9.9523e-123	1.1362e-120
Cluster-16104.52089	4474.92	2158.94	1.0515	1.0767e-122	1.2279e-120
Cluster-16104.44196	516.831	0	Inf	1.3352e-122	1.5197e-120
Cluster-16104.52839	1996.99	588.573	1.7625	1.3888e-122	1.5791e-120
Cluster-16104.56883	2023.97	72.0577	4.8119	1.6273e-122	1.8484e-120
Cluster-16104.47233	718.769	27.8895	4.6877	2.2309e-122	2.5314e-120
Cluster-16104.45551	1504.82	325.181	2.2103	2.5317e-122	2.8699e-120
Cluster-16104.47978	18190.9	12271.9	0.56785	4.427e-122	5.0132e-120
Cluster-16104.47771	1704.83	427.498	1.9956	6.0895e-122	6.889e-120
Cluster-16104.52940	1820.98	386.116	2.2376	8.6338e-122	9.7575e-120
Cluster-16104.49693	514.192	0	Inf	1.2524e-121	1.4111e-119
Cluster-16104.37929	629.603	12.5153	5.6527	1.472e-121	1.6552e-119
Cluster-16104.62255	925.082	6.60044	7.1309	1.7244e-121	1.9371e-119
Cluster-16104.54536	1692.57	424.664	1.9948	2.1946e-121	2.4629e-119
Cluster-16104.42989	561.927	4.17904	7.0711	3.7666e-121	4.2145e-119
Cluster-16104.43627	6528.06	3846.46	0.76312	5.665e-121	6.3198e-119
Cluster-16104.63277	669.534	20.8952	5.0019	3.4172e-120	3.7972e-118
Cluster-16104.40935	507.164	0	Inf	4.0521e-120	4.4982e-118
Cluster-16104.60883	507.925	0	Inf	4.3338e-120	4.8061e-118
Cluster-16104.59295	1573.69	366.174	2.1035	5.0249e-120	5.5671e-118
Cluster-16104.55091	941.11	90.6093	3.3766	5.569e-120	6.1638e-118
Cluster-16104.62120	64133.9	47739.8	0.42589	6.057e-120	6.6973e-118
Cluster-16104.49242	4402.98	2222.08	0.98657	1.0717e-119	1.1838e-117
Cluster-16104.51253	503.158	0	Inf	7.9351e-119	8.7226e-117
Cluster-16104.44191	577.638	5.52344	6.7085	9.7455e-119	1.0702e-116
Cluster-16104.20856	502.297	0	Inf	1.2172e-118	1.3354e-116
Cluster-16104.35863	1057.67	134.85	2.9715	2.0803e-118	2.2778e-116
Cluster-16104.57821	508.999	0.464338	10.098	2.7568e-118	3.0069e-116
Cluster-16104.46043	600.53	10.1207	5.8909	2.8831e-118	3.1416e-116
Cluster-16104.44905	618.71	13.0282	5.5696	3.459e-118	3.7655e-116
Cluster-16104.35997	667.629	11.414	5.8702	3.9853e-118	4.3342e-116
Cluster-16104.63460	645.649	0	Inf	5.0147e-118	5.4432e-116
Cluster-16104.74082	802.477	52.8447	3.9246	1.3081e-117	1.4157e-115
Cluster-16104.73877	813.814	56.292	3.8537	3.8012e-117	4.1063e-115
Cluster-16104.28790	496.163	0	Inf	4.6565e-117	5.0253e-115
Cluster-16104.54193	495.525	0	Inf	5.7014e-117	6.1472e-115
Cluster-16104.44058	1278.12	87.4999	3.8686	1.1528e-116	1.2406e-114
Cluster-16104.53835	495.69	0	Inf	1.1707e-116	1.2574e-114
Cluster-16104.49882	4760.81	2507.65	0.92487	1.3103e-116	1.406e-114
Cluster-16104.63647	502.339	0.464338	10.079	1.9659e-116	2.1075e-114
Cluster-16104.41817	659.313	21.046	4.9693	3.7313e-116	3.9925e-114
Cluster-16104.26425	491.689	0	Inf	6.5917e-116	7.0463e-114
Cluster-16104.53695	491.325	0	Inf	8.6285e-116	9.206e-114
Cluster-16104.53479	969.894	109.156	3.1514	1.1974e-115	1.2763e-113
Cluster-16104.45676	491.164	0	Inf	1.2355e-115	1.3157e-113
Cluster-18775.0	491.022	0	Inf	1.2922e-115	1.3747e-113
Cluster-16104.42561	622.456	15.4958	5.328	1.3507e-115	1.4356e-113
Cluster-16104.50324	512.867	0	Inf	2.3381e-115	2.4781e-113
Cluster-16104.55025	3966.36	1933.69	1.0365	2.4246e-115	2.5675e-113
Cluster-16104.61546	489.452	0	Inf	2.4767e-115	2.6201e-113
Cluster-16104.60186	488.582	0	Inf	4.4366e-115	4.6891e-113
Cluster-16104.55401	3183.52	1380.39	1.2056	4.5177e-115	4.7704e-113
Cluster-16104.82828	487.021	0	Inf	7.272e-115	7.6644e-113
Cluster-16104.71332	494.461	0	Inf	9.1148e-115	9.5886e-113
Cluster-16104.72869	487.479	0	Inf	1.1631e-114	1.2224e-112
Cluster-16104.56904	2204.09	745.738	1.5634	1.297e-114	1.3619e-112
Cluster-16104.60131	632.378	17.6473	5.1633	1.8006e-114	1.8872e-112
Cluster-16104.40094	500.954	0	Inf	1.8293e-114	1.9154e-112
Cluster-16104.48144	842.876	67.4411	3.6436	3.2782e-114	3.4231e-112
Cluster-16104.53915	484.391	0	Inf	5.7054e-114	5.9464e-112
Cluster-16104.51525	693.446	0	Inf	8.5574e-114	8.9107e-112
Cluster-16104.49184	482.883	0	Inf	1.2491e-113	1.2995e-111
Cluster-16104.45847	2473.02	919.012	1.4281	1.298e-113	1.3491e-111
Cluster-16104.59848	484.06	0	Inf	1.3668e-113	1.4193e-111
Cluster-16104.45406	868.379	53.6761	4.016	1.4566e-113	1.5098e-111
Cluster-16104.61155	483.128	0	Inf	2.1376e-113	2.2095e-111
Cluster-16104.43333	1378.82	290.691	2.2459	3.8971e-113	4.0207e-111
Cluster-16104.23420	481.142	0	Inf	3.9976e-113	4.1207e-111
Cluster-16104.32819	598.874	13.0282	5.5225	6.6446e-113	6.8367e-111
Cluster-16104.52292	2352.02	747.005	1.6547	7.2535e-113	7.4563e-111
Cluster-16104.51516	701.629	33.7047	4.3797	8.9509e-113	9.1928e-111
Cluster-16104.53052	657.298	24.0508	4.7724	2.2308e-112	2.2869e-110
Cluster-16104.18100	478.389	0	Inf	2.3903e-112	2.4482e-110
Cluster-16104.16427	478.176	0	Inf	2.5561e-112	2.6156e-110
Cluster-16104.57199	1021.1	0	Inf	4.46e-112	4.5515e-110
Cluster-16104.32649	651.486	23.1003	4.8178	9.7519e-112	9.9339e-110
Cluster-16104.46855	628.046	18.9917	5.0474	1.4238e-111	1.4491e-109
Cluster-16104.49549	1083.53	159.171	2.7671	1.5459e-111	1.5719e-109
Cluster-16104.36540	515.994	3.22606	7.3214	1.5876e-111	1.6129e-109
Cluster-16104.62017	538.393	6.03639	6.4788	5.0026e-111	5.0775e-109
Cluster-16104.56021	3652.78	1738.84	1.0709	5.5323e-111	5.6102e-109
Cluster-16104.44518	471.849	0	Inf	7.4445e-111	7.5424e-109
Cluster-16104.48495	3451.51	1596.31	1.1125	8.2118e-111	8.3124e-109
Cluster-16104.41199	569.476	10.1936	5.8039	1.8067e-110	1.8256e-108
Cluster-16104.43191	1296.08	256.962	2.3345	2.0242e-110	2.0435e-108
Cluster-16104.57237	470.354	0	Inf	4.048e-110	4.0756e-108
Cluster-16104.42869	468.377	0	Inf	6.4666e-110	6.5048e-108
Cluster-16104.58896	539.789	6.72198	6.3274	1.1901e-109	1.1929e-107
Cluster-16104.53552	468.755	0	Inf	1.2332e-109	1.2349e-107
Cluster-16104.52810	468.4	0	Inf	1.3781e-109	1.3777e-107
Cluster-16104.68928	756.379	28.7453	4.7177	1.5167e-109	1.5148e-107
Cluster-16104.75327	665.392	11.0737	5.909	1.6808e-109	1.6758e-107
Cluster-16104.30034	917.447	85.9635	3.4158	2.2479e-109	2.2392e-107
Cluster-16104.52019	4476.65	2360.75	0.92318	2.9512e-109	2.9346e-107
Cluster-16104.61927	466.821	0	Inf	3.0708e-109	3.0508e-107
Cluster-16104.74969	465.067	0	Inf	3.9278e-109	3.8919e-107
Cluster-16104.32113	465.808	0	Inf	5.7258e-109	5.6685e-107
Cluster-16104.49720	9325.05	6260.4	0.57486	6.2262e-109	6.1585e-107
Cluster-16104.74770	560.367	9.92373	5.8193	6.2962e-109	6.2222e-107
Cluster-16104.50247	1827.05	548.241	1.7366	7.1105e-109	7.0208e-107
Cluster-16104.45189	1685.58	463.926	1.8613	9.8986e-109	9.7651e-107
Cluster-16104.64380	611.564	18.5517	5.0429	1.4229e-108	1.4013e-106
Cluster-16104.71857	464.706	0	Inf	1.4907e-108	1.4655e-106
Cluster-16104.79661	462.933	0	Inf	2.5975e-108	2.5447e-106
Cluster-16104.51208	781.79	58.8811	3.7309	3.7663e-108	3.6833e-106
Cluster-16104.58799	872.338	87.7965	3.3127	4.678e-108	4.5709e-106
Cluster-16104.48446	3165.66	1413.92	1.1628	5.6893e-108	5.5494e-106
Cluster-16104.50116	959.499	118.961	3.0118	6.8387e-108	6.6589e-106
Cluster-16104.43209	4966.71	2743.83	0.8561	7.8837e-108	7.6699e-106
Cluster-16104.28374	460.89	0	Inf	1.2305e-107	1.1961e-105
Cluster-16104.58125	2048.71	683.164	1.5844	1.7928e-107	1.7381e-105
Cluster-16104.51911	584.166	14.7373	5.3088	2.0022e-107	1.9378e-105
Cluster-16104.44984	3520.18	1671.59	1.0744	2.0188e-107	1.9522e-105
Cluster-16104.30793	1581.21	414.13	1.9329	2.6645e-107	2.57e-105
Cluster-16104.49482	472.132	0.880058	9.0674	3.2118e-107	3.0899e-105
Cluster-16104.43125	456.686	0	Inf	6.2278e-107	5.961e-105
Cluster-16104.77580	456.889	0	Inf	6.8012e-107	6.5043e-105
Cluster-16104.38555	998.251	134.726	2.8894	9.9489e-107	9.5065e-105
Cluster-16104.69712	638.792	24.6416	4.6962	1.0931e-106	1.0436e-104
Cluster-16104.36792	456.141	0	Inf	1.5791e-106	1.5063e-104
Cluster-16104.46146	724.019	45.7556	3.984	1.742e-106	1.6603e-104
Cluster-16104.54324	698.654	40.0085	4.1262	2.4613e-106	2.3419e-104
Cluster-16104.44014	454.775	0	Inf	3.2823e-106	3.1205e-104
Cluster-16104.58611	1287.77	265.077	2.2804	3.6412e-106	3.4588e-104
Cluster-16104.76276	454.127	0	Inf	4.6796e-106	4.4376e-104
Cluster-16104.58435	1351.88	297.17	2.1856	5.8247e-106	5.5142e-104
Cluster-16104.50989	453.45	0	Inf	1.0624e-105	1.0041e-103
Cluster-16104.55588	452.741	0	Inf	1.3256e-105	1.2507e-103
Cluster-16104.24125	466.443	0	Inf	1.8149e-105	1.7081e-103
Cluster-16104.53975	450.745	0	Inf	2.8786e-105	2.7002e-103
Cluster-16104.47785	449.752	0	Inf	3.9279e-105	3.6814e-103
Cluster-16104.62463	699.85	40.502	4.111	4.5356e-105	4.2474e-103
Cluster-16104.64166	450.22	0	Inf	5.3478e-105	5.0038e-103
Cluster-16104.68307	489.646	3.25037	7.235	7.5121e-105	7.0231e-103
Cluster-16104.36712	456.738	0.464338	9.942	7.673e-105	7.1675e-103
Cluster-16104.33952	462.437	0.928676	8.9599	1.3453e-104	1.2515e-102
Cluster-16104.52270	1535.34	398.901	1.9444	1.5177e-104	1.4107e-102
Cluster-16104.51589	671.672	34.1958	4.2959	1.6598e-104	1.5415e-102
Cluster-16104.19228	706.274	3.0802	7.8411	2.1773e-104	2.0188e-102
Cluster-16104.49993	8932.45	5997.01	0.57481	3.8796e-104	3.5942e-102
Cluster-16104.72646	807.013	71.7903	3.4907	5.421e-104	5.018e-102
Cluster-16104.47671	1023.3	153.157	2.7402	3.1811e-103	2.9278e-101
Cluster-16104.76625	442.648	0	Inf	4.0706e-103	3.7434e-101
Cluster-16104.68409	442.709	0	Inf	4.6463e-103	4.2693e-101
Cluster-16104.31977	1296.8	280.157	2.2106	1.0224e-102	9.3868e-101
Cluster-16104.39667	441.475	0	Inf	1.0747e-102	9.8587e-101
Cluster-16104.60710	440.34	0	Inf	1.5299e-102	1.4024e-100
Cluster-16104.44731	447.477	0.440029	9.99	2.4454e-102	2.2361e-100
Cluster-16104.56522	3476.16	1671.75	1.0561	3.0173e-102	2.7545e-100
Cluster-16104.68674	438.874	0	Inf	5.1429e-102	4.6837e-100
Cluster-16104.45622	444.895	0.464338	9.9041	8.5048e-102	7.7328e-100
Cluster-16104.53452	738.103	54.3374	3.7638	8.9594e-102	8.133e-100
Cluster-16104.48701	812.409	76.4118	3.4103	1.0146e-101	9.1954e-100
Cluster-16104.72685	437.223	0	Inf	1.1623e-101	1.0525e-99
Cluster-16104.46516	5376.67	3124.75	0.78297	1.5723e-101	1.4227e-99
Cluster-16104.56217	3509.16	1703.29	1.0428	1.9141e-101	1.7305e-99
Cluster-16104.49318	553.224	0	Inf	2.2405e-101	2.024e-99
Cluster-16104.78192	442.861	0.464338	9.8975	3.3997e-101	3.0663e-99
Cluster-16104.51316	548.892	0	Inf	5.2323e-101	4.7004e-99
Cluster-16104.59195	496.688	5.89054	6.3978	9.8566e-101	8.8475e-99
Cluster-16104.62993	636.124	16.0112	5.3122	2.4424e-100	2.1888e-98
Cluster-16104.40838	1369.53	323.992	2.0796	3.9689e-100	3.5541e-98
Cluster-16104.50077	447.596	0	Inf	5.0837e-100	4.5487e-98
Cluster-16104.47064	11458.8	6599.62	0.796	6.2352e-100	5.5746e-98
Cluster-16104.35220	676.401	0	Inf	7.297e-100	6.5187e-98
Cluster-16104.49869	678.53	26.1756	4.6961	1.1635e-99	1.0377e-97
Cluster-16104.56286	428.587	0	Inf	1.2068e-99	1.0747e-97
Cluster-16104.41152	615.007	26.7153	4.5249	1.5294e-99	1.3609e-97
Cluster-16104.47326	503.3	7.11339	6.1447	1.7314e-99	1.5394e-97
Cluster-16104.54886	694.28	13.0015	5.7388	1.9894e-99	1.7674e-97
Cluster-16104.48760	545.733	13.5169	5.3354	2.8067e-99	2.4896e-97
Cluster-16104.21135	424.974	0	Inf	1.0603e-98	9.375e-97
Cluster-16104.62854	424.477	0	Inf	1.2369e-98	1.0929e-96
Cluster-16104.42603	424.378	0	Inf	2.0013e-98	1.7655e-96
Cluster-16104.51080	2546.97	1050.66	1.2775	3.0873e-98	2.7191e-96
Cluster-16104.62969	424.065	0	Inf	3.4616e-98	3.0441e-96
Cluster-16104.50539	462.021	3.25037	7.1512	4.5112e-98	3.9609e-96
Cluster-16104.50500	7920.4	5188.26	0.61032	5.8617e-98	5.1387e-96
Cluster-16104.56687	632.501	0	Inf	6.6407e-98	5.817e-96
Cluster-16104.38946	575.246	20.482	4.8118	1.0814e-97	9.451e-96
Cluster-16104.55706	421.899	0	Inf	1.2338e-97	1.0774e-95
Cluster-16104.58381	835.82	92.7366	3.172	3.6576e-97	3.1891e-95
Cluster-16104.37131	418.272	0	Inf	4.4013e-97	3.8315e-95
Cluster-16104.45707	419.175	0	Inf	4.4906e-97	3.9062e-95
Cluster-16104.58928	665.878	41.528	4.0031	4.9642e-97	4.3116e-95
Cluster-16104.55285	417.979	0	Inf	5.5973e-97	4.8577e-95
Cluster-16058.0	417.553	0	Inf	6.3864e-97	5.5383e-95
Cluster-16104.51524	789.461	78.0454	3.3385	1.1892e-96	1.0281e-94
Cluster-16104.23803	569.211	0	Inf	1.2057e-96	1.0416e-94
Cluster-16104.50183	430.753	0.928676	8.8575	1.2759e-96	1.1014e-94
Cluster-16104.22679	574.456	21.2162	4.759	1.9209e-96	1.6556e-94
Cluster-16104.59785	2984.31	1355.43	1.1386	1.9474e-96	1.6771e-94
Cluster-16104.38987	589.841	24.3207	4.6001	1.9681e-96	1.6937e-94
Cluster-16104.16926	415.236	0	Inf	2.7632e-96	2.3707e-94
Cluster-16104.27165	415.236	0	Inf	2.7632e-96	2.3707e-94
Cluster-16104.39260	797.587	82.2731	3.2771	4.1705e-96	3.5699e-94
Cluster-16104.53342	414.853	0	Inf	4.8716e-96	4.1669e-94
Cluster-16104.13010	792.758	80.9044	3.2926	5.2271e-96	4.4675e-94
Cluster-16104.18857	428.497	0.928676	8.8499	6.2628e-96	5.3446e-94
Cluster-16104.51426	1419.22	367.688	1.9485	8.591e-96	7.3204e-94
Cluster-16104.48606	1863.22	627.436	1.5703	8.6354e-96	7.3526e-94
Cluster-16104.19760	412.928	0	Inf	1.0254e-95	8.7244e-94
Cluster-16104.77759	413.538	0	Inf	1.3302e-95	1.1277e-93
Cluster-16104.52520	13377.4	9896.69	0.43478	1.4939e-95	1.2653e-93
Cluster-16104.77825	412.667	0	Inf	2.3466e-95	1.9815e-93
Cluster-16104.68288	1260.56	284.783	2.1461	4.3014e-95	3.6213e-93
Cluster-16104.47411	4414.87	2434.71	0.85862	6.1164e-95	5.1417e-93
Cluster-16104.73489	409.669	0	Inf	7.9744e-95	6.6986e-93
Cluster-16104.73593	675.101	46.4412	3.8616	8.2192e-95	6.8991e-93
Cluster-16104.58185	409.57	0	Inf	1.287e-94	1.0787e-92
Cluster-16104.49051	1560.48	452.237	1.7868	2.3403e-94	1.9557e-92
Cluster-16104.45270	408.548	0	Inf	2.7599e-94	2.3046e-92
Cluster-16104.49190	1198.85	256.133	2.2267	2.8996e-94	2.4194e-92
Cluster-16104.56228	408.051	0	Inf	3.215e-94	2.6787e-92
Cluster-16104.47959	7001.9	4161.54	0.75063	3.7451e-94	3.1157e-92
Cluster-16104.37753	406.736	0	Inf	8.7574e-94	7.2802e-92
Cluster-16104.68209	721.682	61.4483	3.5539	9.2931e-94	7.7199e-92
Cluster-16104.35280	488.175	8.36055	5.8677	1.3666e-93	1.1344e-91
Cluster-16104.37795	412.871	0.440029	9.8739	2.1272e-93	1.7645e-91
Cluster-16104.54097	5850.15	3590.99	0.70409	2.4138e-93	1.9978e-91
Cluster-16104.29008	645.433	41.2799	3.9668	2.5419e-93	2.1023e-91
Cluster-16104.69673	403.18	0	Inf	3.035e-93	2.5083e-91
Cluster-16104.48518	404.083	0	Inf	3.096e-93	2.5568e-91
Cluster-14939.0	403.029	0	Inf	3.6896e-93	3.0426e-91
Cluster-16104.42401	859.468	93.9594	3.1933	5.7814e-93	4.7606e-91
Cluster-16104.44672	635.179	38.229	4.0544	6.1814e-93	5.0862e-91
Cluster-16104.55384	450.31	4.0575	6.7942	6.542e-93	5.3751e-91
Cluster-16104.46255	403.407	0	Inf	6.9238e-93	5.6846e-91
Cluster-16104.48232	3084.1	1461.02	1.0779	7.4031e-93	6.0736e-91
Cluster-16104.70436	436.575	2.7131	7.3301	1.2461e-92	1.0194e-90
Cluster-16104.21009	441.253	3.25037	7.0849	1.4228e-92	1.1622e-90
Cluster-16104.64069	401.198	0	Inf	1.5821e-92	1.2914e-90
Cluster-16104.51121	4242.28	2329.58	0.86477	1.6411e-92	1.3386e-90
Cluster-16104.28952	400.57	0	Inf	1.654e-92	1.3481e-90
Cluster-16104.79738	408.699	0.464338	9.7816	1.8498e-92	1.5066e-90
Cluster-16104.50505	2769.2	1240.65	1.1584	2.5866e-92	2.1022e-90
Cluster-16104.54718	2971.5	1385.1	1.1012	3.6048e-92	2.9213e-90
Cluster-16104.18817	398.961	0	Inf	5.7014e-92	4.6104e-90
Cluster-16104.56952	641.436	41.5255	3.9492	6.9215e-92	5.5929e-90
Cluster-16104.61731	1074.62	204.411	2.3943	8.5265e-92	6.88e-90
Cluster-16104.88042	3565.4	1819.91	0.9702	9.7789e-92	7.8792e-90
Cluster-16104.48997	5423.53	3261.68	0.73362	1.1702e-91	9.4223e-90
Cluster-16104.56429	397.869	0	Inf	1.2455e-91	1.0021e-89
Cluster-16104.47929	397.221	0	Inf	1.7627e-91	1.4162e-89
Cluster-16104.65183	397.272	0	Inf	2.337e-91	1.8737e-89
Cluster-16104.47397	395.731	0	Inf	2.7833e-91	2.2282e-89
Cluster-16104.25216	396.695	0	Inf	3.2359e-91	2.5888e-89
Cluster-16104.36728	395.022	0	Inf	3.4608e-91	2.7667e-89
Cluster-16104.15324	395.925	0	Inf	3.5298e-91	2.8198e-89
Cluster-16104.59578	395.296	0	Inf	3.6896e-91	2.9454e-89
Cluster-16104.45082	420.207	1.83304	7.8407	4.0125e-91	3.2009e-89
Cluster-16104.51004	394.648	0	Inf	5.2208e-91	4.156e-89
Cluster-16104.48993	1442.19	398.026	1.8573	5.8831e-91	4.68e-89
Cluster-16104.78028	394.823	0	Inf	8.9663e-91	7.1275e-89
Cluster-16104.68231	445.543	4.57045	6.6071	9.848e-91	7.8229e-89
Cluster-16104.54429	4967.09	2607.26	0.92987	1.1743e-90	9.322e-89
Cluster-16104.63956	613.148	0	Inf	1.5353e-90	1.217e-88
Cluster-16104.45157	487.995	10.5582	5.5304	2.1481e-90	1.7016e-88
Cluster-16104.69148	431.817	3.10451	7.1199	2.2837e-90	1.8077e-88
Cluster-16104.13365	391.267	0	Inf	3.0898e-90	2.4424e-88
Cluster-16104.60229	2287.08	734.409	1.6389	3.2585e-90	2.5739e-88
Cluster-16104.55082	391.328	0	Inf	3.5158e-90	2.7752e-88
Cluster-16104.61766	1194.75	267.231	2.1606	3.8177e-90	3.0114e-88
Cluster-16104.58030	390.964	0	Inf	4.5582e-90	3.593e-88
Cluster-16104.51056	2889.28	1338.65	1.1099	5.0669e-90	3.9912e-88
Cluster-16104.54963	483.308	9.87511	5.613	5.3297e-90	4.1952e-88
Cluster-16104.54957	588.507	30.4786	4.2712	6.6551e-90	5.2349e-88
Cluster-16104.38009	391.077	0	Inf	6.8701e-90	5.4003e-88
Cluster-16104.67491	391.209	0	Inf	7.6555e-90	6.0134e-88
Cluster-16104.48806	675.266	52.9662	3.6723	9.7216e-90	7.6204e-88
Cluster-16104.55462	445.259	4.98617	6.4806	9.7183e-90	7.6204e-88
Cluster-16104.47186	5643.44	3460.59	0.70556	2.3157e-89	1.8064e-87
Cluster-16104.46699	548.089	21.9017	4.6453	3.0931e-89	2.4112e-87
Cluster-16104.53389	4488.04	2544.24	0.81885	3.2304e-89	2.5164e-87
Cluster-16104.37012	388.405	0	Inf	3.2621e-89	2.5376e-87
Cluster-16104.65374	388.405	0	Inf	3.2621e-89	2.5376e-87
Cluster-16104.48709	759.921	39.1333	4.2794	4.2936e-89	3.3331e-87
Cluster-16104.64313	426.189	3.25037	7.0347	5.1132e-89	3.9666e-87
Cluster-16104.53715	2837.55	1312.63	1.1122	5.3653e-89	4.1593e-87
Cluster-16104.44885	429.023	3.52023	6.9292	9.5376e-89	7.3785e-87
Cluster-16104.51799	500.637	13.3224	5.2318	9.6604e-89	7.4684e-87
Cluster-16104.58745	689.767	59.3454	3.5389	9.7358e-89	7.5215e-87
Cluster-16104.45544	993.352	174.594	2.5083	1.2346e-88	9.5249e-87
Cluster-16104.49254	7218.1	4764.23	0.59938	1.4884e-88	1.1475e-86
Cluster-16104.59806	493.146	12.6854	5.2808	2.1437e-88	1.6516e-86
Cluster-16104.21582	458.714	7.25925	5.9816	2.3309e-88	1.7946e-86
Cluster-16104.78383	383.747	0	Inf	2.8346e-88	2.1809e-86
Cluster-16104.32157	754.307	80.9287	3.2204	3.7115e-88	2.8478e-86
Cluster-16104.45287	384.002	0	Inf	4.0862e-88	3.1332e-86
Cluster-16104.27867	915.589	144.281	2.6658	4.255e-88	3.2582e-86
Cluster-16104.44661	3424.45	1675.19	1.0316	4.5992e-88	3.5194e-86
Cluster-16104.52811	599.645	0	Inf	5.0656e-88	3.8736e-86
Cluster-16104.71379	383.708	0	Inf	5.181e-88	3.9592e-86
Cluster-16104.42145	408.245	1.80873	7.8183	8.0871e-88	6.1757e-86
Cluster-16104.42932	542.574	21.9747	4.6259	8.3172e-88	6.3471e-86
Cluster-16104.39997	617.556	40.2565	3.9393	1.3399e-87	1.0205e-85
Cluster-16104.49665	2164.05	820.193	1.3997	1.3636e-87	1.0378e-85
Cluster-16104.46660	1597.34	83.3962	4.2595	1.4543e-87	1.1061e-85
Cluster-12949.0	380.842	0	Inf	1.9325e-87	1.4688e-85
Cluster-16104.68440	557.95	25.6165	4.445	2.0285e-87	1.5407e-85
Cluster-16104.25144	380.833	0	Inf	2.2467e-87	1.7052e-85
Cluster-16104.41891	387.431	0.440029	9.7821	2.5299e-87	1.9177e-85
Cluster-16104.74209	379.778	0	Inf	2.6733e-87	2.025e-85
Cluster-16104.35988	462.153	8.60364	5.7473	3.7986e-87	2.8755e-85
Cluster-16104.53033	5551.56	3416.91	0.7002	5.1324e-87	3.8799e-85
Cluster-16104.21664	379.234	0	Inf	6.5987e-87	4.985e-85
Cluster-16104.65372	379.366	0	Inf	7.3495e-87	5.5447e-85
Cluster-16104.47844	378.322	0	Inf	7.515e-87	5.6658e-85
Cluster-16104.80041	377.683	0	Inf	9.129e-87	6.8597e-85
Cluster-16104.53686	1512.08	358.18	2.0778	9.229e-87	6.9302e-85
Cluster-16104.49154	3678.76	1948.16	0.91711	1.1808e-86	8.8429e-85
Cluster-16104.22373	377.858	0	Inf	1.5617e-86	1.168e-84
Cluster-16104.31742	596.973	0	Inf	1.8534e-86	1.3852e-84
Cluster-16104.66497	376.732	0	Inf	1.897e-86	1.4169e-84
Cluster-16104.80975	375.81	0	Inf	2.5122e-86	1.8752e-84
Cluster-16104.69035	656.769	52.8933	3.6342	2.669e-86	1.9909e-84
Cluster-16104.54672	1713.09	580.558	1.5611	2.6739e-86	1.9932e-84
Cluster-16104.28318	374.618	0	Inf	8.7338e-86	6.502e-84
Cluster-16104.59387	375.025	0	Inf	1.0396e-85	7.7342e-84
Cluster-16104.51829	465.322	9.77787	5.5726	1.2053e-85	8.961e-84
Cluster-16104.47599	373.058	0	Inf	1.4032e-85	1.0425e-83
Cluster-16104.37114	2010.2	616.448	1.7053	1.5861e-85	1.1769e-83
Cluster-16104.59043	2594.32	1165.1	1.1549	1.6017e-85	1.1877e-83
Cluster-16104.55613	1233.13	302.897	2.0254	1.681e-85	1.2456e-83
Cluster-16104.45131	2075.01	814.322	1.3495	1.6962e-85	1.2561e-83
Cluster-16104.52552	559.293	28.4268	4.2983	2.4323e-85	1.7976e-83
Cluster-16104.58123	485.999	14.1757	5.0995	7.031e-85	5.1863e-83
Cluster-16104.48813	1263.22	322.859	1.9681	9.1779e-85	6.7566e-83
Cluster-16104.39536	428.194	5.4262	6.3022	1.6739e-84	1.2299e-82
Cluster-16104.46225	368.919	0	Inf	2.1436e-84	1.5729e-82
Cluster-23001.0	376.775	0.464338	9.6643	2.1711e-84	1.5921e-82
Cluster-16104.55022	367.288	0	Inf	3.5158e-84	2.5764e-82
Cluster-16104.46178	593.861	38.2047	3.9583	6.4514e-84	4.7185e-82
Cluster-16104.16028	366.37	0	Inf	1.2979e-83	9.4743e-82
Cluster-16104.57845	1417.89	416.254	1.7682	1.4091e-83	1.0279e-81
Cluster-16104.43785	1848.49	677.133	1.4488	1.4691e-83	1.071e-81
Cluster-16104.62780	2293	974.081	1.2351	2.2635e-83	1.6459e-81
Cluster-16104.45261	4387.24	2527.91	0.79537	3.2476e-83	2.3569e-81
Cluster-16104.44418	363.646	0	Inf	4.5918e-83	3.3281e-81
Cluster-16104.44753	363.22	0	Inf	5.222e-83	3.7825e-81
Cluster-16104.59303	363.007	0	Inf	5.569e-83	4.0313e-81
Cluster-16104.60793	2580.64	1177.3	1.1322	8.8228e-83	6.3784e-81
Cluster-16104.49606	362.411	0	Inf	1.0354e-82	7.4803e-81
Cluster-16104.37799	795.913	0	Inf	1.3623e-82	9.8174e-81
Cluster-16104.68630	436.32	7.65066	5.8337	1.3622e-82	9.8174e-81
Cluster-16104.48280	1482.05	456.686	1.6983	1.3867e-82	9.9869e-81
Cluster-16104.53008	496.163	17.5744	4.8193	1.5534e-82	1.118e-80
Cluster-16104.34627	362.037	0	Inf	1.5546e-82	1.1181e-80
Cluster-16104.22016	361.399	0	Inf	1.8844e-82	1.3545e-80
Cluster-16104.55946	661.025	10.5607	5.9679	2.1455e-82	1.5412e-80
Cluster-16104.32315	429.207	6.74629	5.9914	3.2345e-82	2.3175e-80
Cluster-16104.50245	1765.59	412.98	2.096	5.3237e-82	3.8096e-80
Cluster-16104.38652	359.729	0	Inf	5.6053e-82	4.0085e-80
Cluster-16104.48523	501.692	18.4812	4.7627	5.8949e-82	4.213e-80
Cluster-16104.63105	446.735	0	Inf	6.6868e-82	4.7759e-80
Cluster-13797.0	358.949	0	Inf	7.0901e-82	5.0607e-80
Cluster-16104.47729	5293.24	3266.55	0.69638	8.718e-82	6.2148e-80
Cluster-16104.60223	602.829	43.6309	3.7883	1.1924e-81	8.4892e-80
Cluster-16104.48242	356.944	0	Inf	1.7392e-81	1.2367e-79
Cluster-16104.46135	480.659	5.0591	6.57	2.0314e-81	1.4436e-79
Cluster-16104.48391	15898	10664.3	0.57605	5.2375e-81	3.7148e-79
Cluster-16104.48979	16506.5	12928.5	0.35248	5.8545e-81	4.1472e-79
Cluster-16104.54714	607.993	46.1713	3.719	7.5957e-81	5.3672e-79
Cluster-16104.17026	477.694	0	Inf	8.8208e-81	6.225e-79
Cluster-16104.50474	537.797	28.4486	4.2406	9.2315e-81	6.5107e-79
Cluster-16104.67918	353.421	0	Inf	1.0445e-80	7.3617e-79
Cluster-16104.44521	1175.67	289.376	2.0225	1.1211e-80	7.897e-79
Cluster-16104.52486	3861.58	1531.44	1.3343	1.1397e-80	8.0228e-79
Cluster-16104.41449	519.498	0	Inf	1.1728e-80	8.2511e-79
Cluster-16104.33674	352.995	0	Inf	1.1876e-80	8.3498e-79
Cluster-16104.43931	2122.85	619.243	1.7774	1.1944e-80	8.392e-79
Cluster-16104.50509	5784.73	3680.23	0.65245	1.2768e-80	8.9599e-79
Cluster-16104.51749	627.015	9.50801	6.0432	1.8115e-80	1.2688e-78
Cluster-16104.16553	353.037	0	Inf	1.8159e-80	1.2712e-78
Cluster-16104.22308	426.876	0	Inf	5.1753e-80	3.6071e-78
Cluster-16104.54130	1393.63	152.4	3.1929	5.8369e-80	4.0607e-78
Cluster-16104.20117	350.455	0	Inf	6.1185e-80	4.2539e-78
Cluster-16104.49736	525.49	0	Inf	6.9102e-80	4.8014e-78
Cluster-16104.64025	537.981	0	Inf	9.0017e-80	6.2431e-78
Cluster-16104.47787	3382.45	1785.2	0.92198	1.1806e-79	8.1829e-78
Cluster-16104.55360	349.708	0	Inf	1.3724e-79	9.5068e-78
Cluster-16104.24745	362.865	0.928676	8.61	1.5028e-79	1.0403e-77
Cluster-16104.42858	407.687	5.40189	6.2379	1.5139e-79	1.0474e-77
Cluster-16104.57879	391.957	3.61747	6.7596	1.5706e-79	1.0859e-77
Cluster-16104.56456	1596.7	541.519	1.56	1.8788e-79	1.2975e-77
Cluster-16104.58250	2220.11	946.265	1.2303	1.9092e-79	1.3176e-77
Cluster-16104.74673	810.126	13.6409	5.8921	4.5437e-79	3.1186e-77
Cluster-16104.47445	3009.65	1510.71	0.99437	4.9141e-79	3.3708e-77
Cluster-16104.58931	396.682	4.52184	6.4549	5.7802e-79	3.9624e-77
Cluster-16104.32202	1541.55	508.33	1.6005	6.7276e-79	4.6091e-77
Cluster-16104.51326	938.117	0	Inf	1.3875e-78	9.4768e-77
Cluster-16104.47271	349.301	0	Inf	1.6148e-78	1.101e-76
Cluster-16104.37189	353.221	0.464338	9.5712	1.8474e-78	1.2588e-76
Cluster-16104.68968	349.06	0	Inf	2.6556e-78	1.8061e-76
Cluster-16104.75241	546.722	33.3157	4.0365	4.2652e-78	2.8922e-76
Cluster-16104.47759	372.126	2.32169	7.3245	4.3402e-78	2.9412e-76
Cluster-16104.17734	473.963	0	Inf	4.9212e-78	3.333e-76
Cluster-16104.70250	348.322	0	Inf	5.0427e-78	3.4132e-76
Cluster-16104.68670	603.822	49.1786	3.618	7.5427e-78	5.0993e-76
Cluster-16104.77995	367.595	1.85735	7.6287	8.235e-78	5.5639e-76
Cluster-16104.8197	422.543	0	Inf	8.7472e-78	5.9065e-76
Cluster-16104.41596	393.092	4.47322	6.4574	9.4065e-78	6.3402e-76
Cluster-16104.49908	3432.89	1836.54	0.90243	9.4032e-78	6.3402e-76
Cluster-16104.69033	345.404	0	Inf	1.3499e-77	9.0824e-76
Cluster-16104.72069	511.79	25.5678	4.3231	1.4573e-77	9.7992e-76
Cluster-16104.48228	2767.78	1346.05	1.04	1.5237e-77	1.0239e-75
Cluster-16104.47004	360.893	1.39301	8.0172	1.5733e-77	1.0567e-75
Cluster-16104.29961	508.086	24.9795	4.3463	1.602e-77	1.0753e-75
Cluster-16104.15173	345.04	0	Inf	1.7289e-77	1.1598e-75
Cluster-16104.42391	345.588	0	Inf	1.9622e-77	1.3155e-75
Cluster-16104.42262	447.103	13.0015	5.1039	2.2059e-77	1.478e-75
Cluster-16104.56547	1400.11	431.04	1.6996	2.2905e-77	1.5338e-75
Cluster-16104.49615	9538.38	6887.71	0.46972	2.5625e-77	1.7149e-75
Cluster-16104.79753	343.309	0	Inf	4.3676e-77	2.9176e-75
Cluster-16104.65119	643.148	62.2555	3.3689	4.6485e-77	3.1035e-75
Cluster-16104.32520	342.954	0	Inf	4.8392e-77	3.2289e-75
Cluster-16104.50836	925.36	176.643	2.3892	4.9878e-77	3.3261e-75
Cluster-18596.1	343.077	0	Inf	6.2059e-77	4.1359e-75
Cluster-16104.48549	636.546	60.8382	3.3872	7.4895e-77	4.9854e-75
Cluster-16104.34492	342.155	0	Inf	8.099e-77	5.3879e-75
Cluster-16104.19167	356.731	1.3444	8.0517	1.1227e-76	7.4559e-75
Cluster-16104.57506	371.591	2.7131	7.0976	1.2035e-76	7.9829e-75
Cluster-16104.55929	1969.54	796.842	1.3055	1.6229e-76	1.0752e-74
Cluster-16104.38959	420.41	9.14091	5.5233	1.7131e-76	1.1343e-74
Cluster-16104.77733	341.256	0	Inf	2.137e-76	1.4133e-74
Cluster-16104.84284	340.618	0	Inf	2.5683e-76	1.6975e-74
Cluster-16104.51880	389.152	5.01048	6.2792	3.9307e-76	2.5919e-74
Cluster-16104.28581	339.189	0	Inf	4.4687e-76	2.945e-74
Cluster-16104.32861	339.312	0	Inf	5.7309e-76	3.7724e-74
Cluster-16104.38045	424.368	10.021	5.4042	5.7427e-76	3.778e-74
Cluster-16104.48605	2346.45	1058.9	1.1479	7.5512e-76	4.9648e-74
Cluster-16104.12667	338.177	0	Inf	7.9474e-76	5.2223e-74
Cluster-16104.53678	8235.19	5798.07	0.50623	8.4603e-76	5.5561e-74
Cluster-16104.50631	3908.83	2225.76	0.81244	1.1171e-75	7.3318e-74
Cluster-16104.46550	766.433	109.774	2.8036	1.1243e-75	7.375e-74
Cluster-16104.41737	433.771	11.7568	5.2054	1.1375e-75	7.4574e-74
Cluster-16104.46929	1591.11	555.165	1.519	1.2382e-75	8.1076e-74
Cluster-16104.52482	391.644	5.4262	6.1735	1.2487e-75	8.1722e-74
Cluster-16104.60584	2092.33	887.675	1.237	1.3761e-75	8.9954e-74
Cluster-16104.40531	337.43	0	Inf	1.7397e-75	1.1346e-73
Cluster-16104.48935	738.85	99.8475	2.8875	1.7653e-75	1.1506e-73
Cluster-16104.23412	683.192	22.315	4.9362	1.8549e-75	1.2083e-73
Cluster-16104.72498	418.821	9.4837	5.4647	2.0261e-75	1.3183e-73
Cluster-16104.47966	3463	1881.73	0.87996	2.1116e-75	1.3731e-73
Cluster-16104.16614	335.656	0	Inf	2.8989e-75	1.8818e-73
Cluster-16104.68005	436.41	0	Inf	2.9288e-75	1.9001e-73
Cluster-16104.52008	4613.16	2784.86	0.72815	3.6154e-75	2.3442e-73
Cluster-16104.52606	4498.15	2700.64	0.73603	3.8222e-75	2.4755e-73
Cluster-23643.0	335.495	0	Inf	4.0319e-75	2.6083e-73
Cluster-16104.54575	3903.35	2227.41	0.80935	4.5788e-75	2.9586e-73
Cluster-16104.23931	334.999	0	Inf	4.6516e-75	3.004e-73
Cluster-16104.42047	391.399	5.91485	6.0482	5.0225e-75	3.2416e-73
Cluster-16104.67554	519.887	9.8508	5.7218	8.4858e-75	5.4644e-73
Cluster-16104.46874	1095.2	0	Inf	1.1451e-74	7.3693e-73
Cluster-16104.27566	363.078	2.73741	7.0513	1.2286e-74	7.9025e-73
Cluster-16104.65256	334.029	0	Inf	1.2501e-74	8.0319e-73
Cluster-16104.53285	1687.73	625.892	1.4311	1.2757e-74	8.1867e-73
Cluster-16104.46591	1060.33	251.22	2.0775	1.3354e-74	8.5652e-73
Cluster-16104.57754	332.894	0	Inf	1.7319e-74	1.1089e-72
Cluster-16104.37824	333.726	0	Inf	1.8124e-74	1.1598e-72
Cluster-16104.41366	352.621	1.85735	7.5687	1.8378e-74	1.1754e-72
Cluster-16104.67361	333.088	0	Inf	2.1762e-74	1.391e-72
Cluster-16104.64063	406.363	8.16361	5.6374	2.3326e-74	1.4901e-72
Cluster-16104.58827	491.131	24.5395	4.3229	2.3445e-74	1.4969e-72
Cluster-16104.69264	1071.47	257.669	2.056	2.4016e-74	1.5324e-72
Cluster-16104.25862	332.095	0	Inf	2.8938e-74	1.8445e-72
Cluster-16104.44561	887.472	167.113	2.4089	3.963e-74	2.5245e-72
Cluster-16104.47227	682.247	81.9546	3.0574	5.5294e-74	3.5164e-72
Cluster-16104.46767	329.777	0	Inf	1.1439e-73	7.258e-72
Cluster-16104.42683	329.91	0	Inf	1.2693e-73	8.0447e-72
Cluster-16104.41100	477.619	22.5338	4.4057	1.347e-73	8.5322e-72
Cluster-16104.14661	328.439	0	Inf	1.4585e-73	9.2334e-72
Cluster-16104.50929	485.578	23.1489	4.3907	1.4966e-73	9.4638e-72
Cluster-16104.66414	329.12	0	Inf	1.8343e-73	1.1593e-71
Cluster-16104.35267	1448.06	447.363	1.6946	1.8772e-73	1.1857e-71
Cluster-16104.44891	329.394	0	Inf	1.9547e-73	1.234e-71
Cluster-16104.48457	328.269	0	Inf	2.3413e-73	1.4772e-71
Cluster-16104.28826	398.285	7.82082	5.6703	2.8737e-73	1.8101e-71
Cluster-16104.61619	341.478	0.928676	8.5224	3.816e-73	2.401e-71
Cluster-16104.45266	1339.81	408.905	1.7122	4.9977e-73	3.1428e-71
Cluster-16104.50794	1921.22	786.024	1.2894	5.7042e-73	3.585e-71
Cluster-16104.48281	6729.27	2707.49	1.3135	5.8013e-73	3.644e-71
Cluster-16104.57111	799.667	69.7335	3.5195	5.8096e-73	3.6472e-71
Cluster-16104.48247	542.419	10.2154	5.7306	7.1247e-73	4.4703e-71
Cluster-16104.19626	520.403	0	Inf	7.8705e-73	4.9355e-71
Cluster-16104.57092	2079.08	893.493	1.2184	1.0106e-72	6.3336e-71
Cluster-16104.70709	325.455	0	Inf	1.0651e-72	6.6714e-71
Cluster-16104.58410	332.478	0.464338	9.4839	1.0841e-72	6.7868e-71
Cluster-16104.54331	4143.15	2440.87	0.76333	1.1076e-72	6.9301e-71
Cluster-16104.57269	457.083	18.0412	4.6631	1.4073e-72	8.7858e-71
Cluster-16104.40853	1657.21	617.051	1.4253	1.4432e-72	9.0052e-71
Cluster-16104.48600	1879.83	761.018	1.3046	1.6165e-72	1.0075e-70
Cluster-16104.65458	1326.1	411.023	1.6899	1.7181e-72	1.0703e-70
Cluster-16104.47573	2182.19	966.603	1.1748	2.4408e-72	1.5179e-70
Cluster-16104.60180	323.653	0	Inf	2.7287e-72	1.696e-70
Cluster-23735.0	323.227	0	Inf	3.083e-72	1.913e-70
Cluster-16104.18484	322.872	0	Inf	3.4133e-72	2.1145e-70
Cluster-16104.57744	347.977	2.24876	7.2737	5.0976e-72	3.151e-70
Cluster-16104.62757	330.496	0.440029	9.5528	5.1663e-72	3.1917e-70
Cluster-16104.53139	322.064	0	Inf	6.574e-72	4.0547e-70
Cluster-16104.65552	322.196	0	Inf	7.2907e-72	4.4918e-70
Cluster-16104.64408	500.098	14.4699	5.1111	8.1395e-72	5.0093e-70
Cluster-16104.43879	1347.54	427.982	1.6547	9.835e-72	6.0363e-70
Cluster-16104.65540	1545.18	549.636	1.4912	1.0604e-71	6.5047e-70
Cluster-16104.78776	320.687	0	Inf	1.4895e-71	9.1266e-70
Cluster-16104.48013	848.6	86.0632	3.3016	1.9085e-71	1.1669e-69
Cluster-16104.55368	524.091	35.5888	3.8803	2.461e-71	1.5039e-69
Cluster-16104.59727	488.808	0	Inf	3.6215e-71	2.2071e-69
Cluster-16104.52559	1389.2	455.483	1.6088	3.8622e-71	2.3512e-69
Cluster-16104.51153	318.876	0	Inf	4.3997e-71	2.6755e-69
Cluster-16104.51220	318.237	0	Inf	5.2809e-71	3.2062e-69
Cluster-16104.38941	5359.9	3449.74	0.63572	6.2536e-71	3.7947e-69
Cluster-16104.59834	1045.15	32.0393	5.0277	6.425e-71	3.8966e-69
Cluster-16104.55609	360.174	4.10612	6.4548	7.1175e-71	4.3143e-69
Cluster-16104.56368	930.653	198.008	2.2327	7.4493e-71	4.513e-69
Cluster-16104.57750	349.027	0	Inf	9.667e-71	5.8377e-69
Cluster-16104.53984	317.126	0	Inf	1.47e-70	8.858e-69
Cluster-16104.42923	1053.44	262.833	2.0029	1.7421e-70	1.0475e-68
Cluster-16104.46850	824.947	149.245	2.4666	2.0828e-70	1.251e-68
Cluster-16104.49122	8154.66	5810.71	0.48891	2.5295e-70	1.5177e-68
Cluster-16104.45372	375.621	6.50073	5.8525	2.728e-70	1.6351e-68
Cluster-16104.59586	315.191	0	Inf	3.3852e-70	2.0268e-68
Cluster-16104.32589	640.362	74.4255	3.105	3.6351e-70	2.1741e-68
Cluster-16104.49035	315.101	0	Inf	4.6071e-70	2.754e-68
Cluster-16104.28892	313.763	0	Inf	5.86e-70	3.4956e-68
Cluster-16104.18064	314.25	0	Inf	5.8714e-70	3.5005e-68
Cluster-16104.43598	464.403	0	Inf	7.8579e-70	4.6824e-68
Cluster-16104.48019	4431.62	2703.85	0.71282	9.9111e-70	5.9027e-68
Cluster-16104.37774	312.193	0	Inf	1.0568e-69	6.2837e-68
Cluster-16104.48100	1308.9	412.688	1.6652	1.0693e-69	6.355e-68
Cluster-16104.55545	404.934	11.4626	5.1427	1.5162e-69	8.9873e-68
Cluster-16104.58550	447.58	0	Inf	2.9118e-69	1.7205e-67
Cluster-16104.50314	4006.67	2371.58	0.75656	3.0578e-69	1.8058e-67
Cluster-16104.16481	335.193	1.76012	7.5732	4.6923e-69	2.7668e-67
Cluster-16104.37387	372.897	6.81922	5.773	5.2328e-69	3.0806e-67
Cluster-16104.42911	310.485	0	Inf	5.3033e-69	3.1205e-67
Cluster-16104.81096	310.414	0	Inf	5.4114e-69	3.1824e-67
Cluster-16104.50235	5691.64	3038.36	0.90555	7.5013e-69	4.4046e-67
Cluster-16104.42460	3572.7	2030.48	0.8152	7.8034e-69	4.5796e-67
Cluster-16104.37016	594.67	61.2271	3.2798	7.8494e-69	4.6042e-67
Cluster-16104.53092	308.854	0	Inf	8.4398e-69	4.9479e-67
Cluster-16104.67910	328.34	1.39301	7.8808	1.0006e-68	5.8633e-67
Cluster-16104.48140	921.737	199.403	2.2087	1.044e-68	6.1111e-67
Cluster-16104.51395	426.998	16.3029	4.711	1.1802e-68	6.8974e-67
Cluster-16104.71957	308.48	0	Inf	1.2437e-68	7.2649e-67
Cluster-16104.62844	308.329	0	Inf	1.4947e-68	8.7222e-67
Cluster-16104.60782	611.71	26.251	4.5424	1.6411e-68	9.5664e-67
Cluster-16104.59581	391.725	9.99666	5.2923	2.037e-68	1.1862e-66
Cluster-16104.45778	6939.09	4804.43	0.53038	2.097e-68	1.2205e-66
Cluster-16104.20124	307.61	0	Inf	2.1111e-68	1.2281e-66
Cluster-16104.56820	306.768	0	Inf	2.3316e-68	1.3556e-66
Cluster-16104.59820	438.841	19.3077	4.5064	2.3493e-68	1.3652e-66
Cluster-16104.41303	1037	261.316	1.9885	2.6996e-68	1.568e-66
Cluster-16104.29491	314.331	0.464338	9.4029	2.9998e-68	1.7414e-66
Cluster-16104.58948	306.517	0	Inf	4.3937e-68	2.5454e-66
Cluster-16104.46171	571.968	54.5562	3.3901	5.4246e-68	3.1378e-66
Cluster-16104.47540	498.306	0	Inf	5.5183e-68	3.1903e-66
Cluster-16104.57796	1660.64	643.199	1.3684	6.1444e-68	3.5468e-66
Cluster-16104.45498	2902.43	1524.14	0.92927	6.9275e-68	3.9968e-66
Cluster-16104.55473	305.16	0	Inf	7.4379e-68	4.2891e-66
Cluster-16104.48208	1026.01	255.943	2.0032	7.5054e-68	4.3258e-66
Cluster-16104.18369	404.722	12.8556	4.9765	9.0407e-68	5.2e-66
Cluster-16104.26837	305.212	0	Inf	9.711e-68	5.577e-66
Cluster-16104.27868	303.883	0	Inf	1.0699e-67	6.1415e-66
Cluster-16104.33768	304.644	0	Inf	1.1408e-67	6.5448e-66
Cluster-16104.17330	303.874	0	Inf	1.2342e-67	7.0773e-66
Cluster-16104.63413	602.323	65.8243	3.1938	1.812e-67	1.0369e-65
Cluster-16104.30707	375.621	7.92052	5.5675	2.4797e-67	1.4154e-65
Cluster-16104.70666	303.126	0	Inf	2.6767e-67	1.5271e-65
Cluster-16104.34216	1325.68	432.854	1.6148	2.6792e-67	1.5278e-65
Cluster-16104.31907	543.889	47.297	3.5235	4.1795e-67	2.3784e-65
Cluster-16104.66585	301.343	0	Inf	5.1109e-67	2.907e-65
Cluster-16104.63619	432.201	19.4536	4.4736	6.0143e-67	3.4157e-65
Cluster-16104.28014	301.75	0	Inf	6.03e-67	3.4228e-65
Cluster-16104.13082	319.978	1.32009	7.9212	7.4885e-67	4.2422e-65
Cluster-16104.38507	300.26	0	Inf	9.2027e-67	5.2106e-65
Cluster-16104.59616	366.067	1.39301	8.0378	9.4488e-67	5.3473e-65
Cluster-16104.53909	300.038	0	Inf	1.1277e-66	6.3757e-65
Cluster-16104.34822	626.911	76.5989	3.0329	1.139e-66	6.4359e-65
Cluster-16104.40802	299.48	0	Inf	1.149e-66	6.4892e-65
Cluster-16104.36103	1713.46	688.564	1.3153	1.9319e-66	1.0884e-64
Cluster-16104.33224	318.776	1.39301	7.8382	2.7412e-66	1.5412e-64
Cluster-16104.64124	298.723	0	Inf	2.8698e-66	1.6127e-64
Cluster-16104.61448	405.44	13.9569	4.8604	3.1363e-66	1.7616e-64
Cluster-16104.54059	361.602	6.84353	5.7235	3.3381e-66	1.874e-64
Cluster-16104.52754	597.527	66.6776	3.1637	3.6016e-66	2.0199e-64
Cluster-16104.49552	7386.27	3975.42	0.89374	3.6323e-66	2.0361e-64
Cluster-16104.39566	381.126	10.0453	5.2457	4.0485e-66	2.2684e-64
Cluster-16104.51721	393.768	12.1968	5.0128	5.2155e-66	2.9149e-64
Cluster-16104.23687	438.893	21.1675	4.3739	6.2438e-66	3.4845e-64
Cluster-16104.43056	415.41	16.3758	4.6649	6.7714e-66	3.777e-64
Cluster-16104.49772	320.706	1.76012	7.5094	7.4589e-66	4.1564e-64
Cluster-16104.49244	835.613	51.1818	4.0291	1.1025e-65	6.1224e-64
Cluster-15878.0	315.059	1.32009	7.8988	1.1918e-65	6.6087e-64
Cluster-16104.20195	445.533	22.879	4.2834	1.3174e-65	7.2939e-64
Cluster-16104.56905	1122.11	321.541	1.8031	1.6087e-65	8.894e-64
Cluster-12015.0	295.251	0	Inf	2.0467e-65	1.1304e-63
Cluster-16104.29928	328.198	2.7131	6.9185	2.6101e-65	1.4402e-63
Cluster-16104.63591	454.945	25.3977	4.1629	2.7042e-65	1.4914e-63
Cluster-16104.49409	4585.94	2884.65	0.66882	2.7847e-65	1.5343e-63
Cluster-16104.47828	5248.25	3432.4	0.61262	5.0594e-65	2.7808e-63
Cluster-16104.48807	679.343	99.8961	2.7656	5.9167e-65	3.2472e-63
Cluster-16104.47034	2347.29	1141.11	1.0406	6.2127e-65	3.4063e-63
Cluster-16104.27544	509.514	40.7938	3.6427	7.5814e-65	4.1527e-63
Cluster-16104.22498	291.251	0	Inf	9.6667e-65	5.2923e-63
Cluster-16104.42430	913.277	3.96026	7.8493	1.0286e-64	5.6285e-63
Cluster-16104.32015	340.144	0	Inf	1.2001e-64	6.5606e-63
Cluster-16104.46451	1508.8	565.378	1.4161	1.2554e-64	6.8596e-63
Cluster-16104.55500	291.303	0	Inf	1.2591e-64	6.8766e-63
Cluster-16104.69635	325.341	0	Inf	1.2691e-64	6.9277e-63
Cluster-16104.64938	291.922	0	Inf	1.3986e-64	7.6311e-63
Cluster-16104.78922	290.38	0	Inf	1.635e-64	8.9077e-63
Cluster-16104.54359	756.434	133.968	2.4973	1.9655e-64	1.0698e-62
Cluster-16104.53251	2393.33	1176.44	1.0246	1.9674e-64	1.0703e-62
Cluster-16104.46448	2764.35	1453.01	0.9279	1.9783e-64	1.0758e-62
Cluster-16104.49280	1932.44	849.371	1.186	2.0042e-64	1.0893e-62
Cluster-16104.59724	349.372	6.42781	5.7643	2.0263e-64	1.1003e-62
Cluster-16104.55228	289.652	0	Inf	2.6559e-64	1.44e-62
Cluster-16104.31478	303.439	0.928676	8.352	2.7422e-64	1.4861e-62
Cluster-16104.34866	332.156	3.7147	6.4825	3.2651e-64	1.7678e-62
Cluster-16104.50008	4413.33	2751.27	0.68177	3.2898e-64	1.7803e-62
Cluster-16104.43848	327.479	3.10451	6.7209	3.6222e-64	1.9593e-62
Cluster-16104.42719	561.956	58.198	3.2714	3.8134e-64	2.0617e-62
Cluster-16104.64658	628.727	0	Inf	3.8941e-64	2.1043e-62
Cluster-16104.63470	716.56	117.667	2.6064	4.1181e-64	2.2243e-62
Cluster-16104.71473	300.506	0	Inf	5.1038e-64	2.7541e-62
Cluster-16104.63435	288.347	0	Inf	5.8386e-64	3.1475e-62
Cluster-16104.74697	288.895	0	Inf	6.614e-64	3.5604e-62
Cluster-16104.43096	970.187	243.715	1.9931	6.8518e-64	3.6867e-62
Cluster-16104.15172	288.611	0	Inf	7.1645e-64	3.8531e-62
Cluster-16104.18162	1389.51	491.12	1.5004	7.2805e-64	3.9136e-62
Cluster-16104.58519	398.645	0	Inf	7.8388e-64	4.2097e-62
Cluster-16104.42893	337.662	4.49753	6.2303	8.5078e-64	4.5668e-62
Cluster-16104.63549	300.705	0.928676	8.339	1.0262e-63	5.4982e-62
Cluster-16104.44423	821.002	166.574	2.3012	1.0917e-63	5.8461e-62
Cluster-16104.70156	381.816	11.7811	5.0183	1.1164e-63	5.9752e-62
Cluster-16104.55372	2051.29	936.737	1.1308	1.4658e-63	7.8384e-62
Cluster-16104.34558	331.688	4.00888	6.3705	1.9999e-63	1.0664e-61
Cluster-16104.47629	300.303	0.880058	8.4146	2.34e-63	1.2459e-61
Cluster-21606.0	285.745	0	Inf	2.445e-63	1.3012e-61
Cluster-16104.84436	286.232	0	Inf	2.4503e-63	1.3035e-61
Cluster-16104.50365	1760.88	741.654	1.2475	2.6195e-63	1.3928e-61
Cluster-16104.22952	466.901	31.1399	3.9063	3.9007e-63	2.0701e-61
Cluster-16104.67700	1678.78	576.466	1.5421	4.1506e-63	2.2006e-61
Cluster-16104.36261	1371.82	482.524	1.5074	4.4374e-63	2.3505e-61
Cluster-16104.46717	1967.16	22.4415	6.4538	4.5231e-63	2.3948e-61
Cluster-16104.51969	409.389	5.91485	6.113	5.0146e-63	2.6525e-61
Cluster-16104.51055	729.618	126.368	2.5295	5.7277e-63	3.0268e-61
Cluster-16104.59823	751.1	134.999	2.4761	6.1328e-63	3.2379e-61
Cluster-16104.25095	846.906	181.435	2.2227	7.0701e-63	3.7275e-61
Cluster-16104.44870	1373.26	200.317	2.7772	7.4227e-63	3.9116e-61
Cluster-16104.41985	639.076	89.1895	2.841	7.4349e-63	3.9162e-61
Cluster-16104.57554	1111.86	325.601	1.7718	1.005e-62	5.2887e-61
Cluster-16104.39041	283.073	0	Inf	1.0429e-62	5.4856e-61
Cluster-16104.47661	3643.49	1817.82	1.0031	1.0914e-62	5.7378e-61
Cluster-16104.64433	283.692	0	Inf	1.1581e-62	6.0828e-61
Cluster-16104.55499	490.738	38.0831	3.6877	1.2198e-62	6.4042e-61
Cluster-16104.58798	283.106	0	Inf	1.8061e-62	9.4647e-61
Cluster-16104.51893	392.595	14.9585	4.714	1.9728e-62	1.0329e-60
Cluster-16104.49626	1387.59	421.411	1.7193	2.0048e-62	1.0491e-60
Cluster-16104.49434	2050.73	947.021	1.1147	2.2436e-62	1.1725e-60
Cluster-16104.65035	580.845	67.2441	3.1107	2.4379e-62	1.2734e-60
Cluster-16104.46979	387.331	13.9083	4.7995	2.4476e-62	1.2779e-60
Cluster-16104.73155	385.004	13.6627	4.8166	2.8729e-62	1.4985e-60
Cluster-16104.11687	281.536	0	Inf	3.2274e-62	1.6818e-60
Cluster-16104.60901	280.907	0	Inf	3.3511e-62	1.7455e-60
Cluster-16104.50770	287.637	0.464338	9.2749	3.9092e-62	2.0324e-60
Cluster-16104.31983	279.975	0	Inf	5.0072e-62	2.6009e-60
Cluster-16104.52954	3357.23	1701.87	0.98015	5.4953e-62	2.8531e-60
Cluster-16104.45478	565.943	33.0751	4.0968	6.6258e-62	3.4385e-60
Cluster-16104.40179	417.17	20.9949	4.3125	7.4507e-62	3.8631e-60
Cluster-16104.59141	287.032	0.464338	9.2718	8.0789e-62	4.1868e-60
Cluster-16104.51059	1688.19	652.394	1.3717	1.0032e-61	5.1945e-60
Cluster-16104.14181	279.857	0	Inf	1.0392e-61	5.3781e-60
Cluster-18148.0	279.086	0	Inf	1.1219e-61	5.8007e-60
Cluster-16104.32960	279.015	0	Inf	1.1445e-61	5.9147e-60
Cluster-16104.63284	286.242	0.440029	9.3454	1.1653e-61	6.0198e-60
Cluster-16104.36541	341.559	6.4035	5.7371	1.5726e-61	8.1124e-60
Cluster-16104.37854	277.871	0	Inf	1.8144e-61	9.3511e-60
Cluster-16104.47924	933.003	231.64	2.01	1.9633e-61	1.0109e-59
Cluster-16104.48057	277.587	0	Inf	1.9651e-61	1.0114e-59
Cluster-16104.41388	277.932	0	Inf	2.0495e-61	1.0544e-59
Cluster-16104.29924	277.232	0	Inf	2.1714e-61	1.1166e-59
Cluster-16104.43514	1040.87	293.574	1.826	2.1771e-61	1.119e-59
Cluster-16104.50746	458.288	31.6747	3.8549	2.5909e-61	1.3311e-59
Cluster-16104.45448	623.436	71.7392	3.1194	2.7738e-61	1.4244e-59
Cluster-16104.59841	277.345	0	Inf	3.1923e-61	1.6363e-59
Cluster-16104.12797	276.078	0	Inf	3.9657e-61	2.0318e-59
Cluster-16104.49055	17453.8	14235	0.29409	3.9966e-61	2.0467e-59
Cluster-16104.59202	275.511	0	Inf	4.653e-61	2.3818e-59
Cluster-16104.79535	289.713	0.880058	8.3628	4.7028e-61	2.4062e-59
Cluster-16104.23354	275.927	0	Inf	4.7542e-61	2.4313e-59
Cluster-16104.54857	473.513	24.6367	4.2645	4.8978e-61	2.5037e-59
Cluster-16104.42731	310.192	2.7131	6.8371	5.0815e-61	2.5964e-59
Cluster-16104.19949	332.52	5.40189	5.9438	6.1874e-61	3.1543e-59
Cluster-16104.53420	275.837	0	Inf	6.4382e-61	3.2806e-59
Cluster-16104.73662	457.901	32.4332	3.8195	7.9066e-61	4.0216e-59
Cluster-16104.55719	431.723	0	Inf	9.1664e-61	4.654e-59
Cluster-16104.81016	274.976	0	Inf	9.419e-61	4.7779e-59
Cluster-16104.63127	910.168	221.815	2.0368	1.3238e-60	6.7032e-59
Cluster-16104.59538	399.07	10.1425	5.2982	1.4013e-60	7.0923e-59
Cluster-16104.62469	343.754	6.25764	5.7796	1.5445e-60	7.8101e-59
Cluster-16104.37235	274.096	0	Inf	1.8293e-60	9.2462e-59
Cluster-16104.58557	273.945	0	Inf	2.1937e-60	1.1058e-58
Cluster-16104.46587	2384.32	1206.16	0.98316	2.405e-60	1.2112e-58
Cluster-16104.40567	1219.34	205.615	2.5681	2.5593e-60	1.2884e-58
Cluster-16104.62557	422.77	23.2461	4.1848	2.6137e-60	1.3152e-58
Cluster-16104.40379	272.819	0	Inf	2.6163e-60	1.3159e-58
Cluster-16104.82944	279.408	0.440029	9.3106	3.1424e-60	1.5784e-58
Cluster-16104.27948	272.446	0	Inf	3.8349e-60	1.9245e-58
Cluster-16104.52144	5517.92	3725.02	0.56688	4.3472e-60	2.1806e-58
Cluster-16104.54096	1262.91	430.433	1.5529	4.8213e-60	2.4141e-58
Cluster-16104.43705	319.349	0	Inf	4.9779e-60	2.4914e-58
Cluster-16104.45853	271.382	0	Inf	5.1679e-60	2.5854e-58
Cluster-16104.60044	278.225	0.464338	9.2269	8.6774e-60	4.3296e-58
Cluster-16104.46505	271.273	0	Inf	9.285e-60	4.6306e-58
Cluster-16104.56475	1712.27	728.849	1.2322	1.12e-59	5.5731e-58
Cluster-16104.30546	339.26	7.18632	5.561	1.126e-59	5.6005e-58
Cluster-16104.42892	288.002	1.32009	7.7693	1.648e-59	8.1934e-58
Cluster-16104.52717	858.536	199.228	2.1075	1.7171e-59	8.5332e-58
Cluster-16104.37535	269.561	0	Inf	1.7215e-59	8.5513e-58
Cluster-16104.26589	358.926	0	Inf	2.1791e-59	1.0815e-57
Cluster-16104.42606	269.126	0	Inf	2.2336e-59	1.108e-57
Cluster-16104.33236	268.771	0	Inf	2.4666e-59	1.2231e-57
Cluster-16104.71820	461.624	0	Inf	2.9933e-59	1.483e-57
Cluster-16104.53045	267.991	0	Inf	3.0691e-59	1.5198e-57
Cluster-16104.68339	267.272	0	Inf	4.3108e-59	2.131e-57
Cluster-16104.19494	316.79	4.47322	6.1461	4.4537e-59	2.2007e-57
Cluster-16104.42721	567.39	70.3462	3.0118	6.6325e-59	3.2658e-57
Cluster-16104.31220	539.618	60.0796	3.167	7.0082e-59	3.4478e-57
Cluster-16104.60235	319.878	5.10772	5.9687	7.0237e-59	3.4539e-57
Cluster-16104.35131	267.446	0	Inf	7.1463e-59	3.5127e-57
Cluster-16104.42778	820.335	181.705	2.1746	8.748e-59	4.2962e-57
Cluster-16104.71776	266.94	0	Inf	9.4552e-59	4.6395e-57
Cluster-16104.55717	1160.95	373.654	1.6355	1.0233e-58	5.0191e-57
Cluster-16104.24433	284.875	1.36871	7.7014	1.157e-58	5.6723e-57
Cluster-16104.54635	266.292	0	Inf	1.3013e-58	6.3687e-57
Cluster-16104.68376	468.584	0	Inf	1.34e-58	6.5553e-57
Cluster-16104.29704	306.901	3.61747	6.4066	1.3844e-58	6.7692e-57
Cluster-16104.45025	3041.08	1717.72	0.82409	1.3854e-58	6.7714e-57
Cluster-16104.44067	462.488	36.2719	3.6725	1.391e-58	6.7958e-57
Cluster-16104.58286	357.937	11.6838	4.9371	1.5176e-58	7.4078e-57
Cluster-16104.46785	571.259	72.3007	2.9821	1.5205e-58	7.4185e-57
Cluster-16104.66604	265.158	0	Inf	1.7858e-58	8.7094e-57
Cluster-16104.48991	4361.89	2758.83	0.6609	1.9085e-58	9.3039e-57
Cluster-16104.55313	265.219	0	Inf	2.0163e-58	9.8253e-57
Cluster-16104.11073	265.493	0	Inf	2.1463e-58	1.0454e-56
Cluster-16104.51447	2416.2	1244.12	0.95761	2.263e-58	1.1017e-56
Cluster-16104.52404	264.306	0	Inf	2.2654e-58	1.1024e-56
Cluster-16104.46541	1796.4	798.853	1.1691	2.4335e-58	1.1837e-56
Cluster-16104.50557	264.5	0	Inf	2.8301e-58	1.3749e-56
Cluster-16104.65238	283.457	0	Inf	2.8762e-58	1.3961e-56
Cluster-16104.15273	263.871	0	Inf	2.9374e-58	1.4252e-56
Cluster-16104.23363	264.358	0	Inf	2.9442e-58	1.4279e-56
Cluster-16104.29662	263.729	0	Inf	3.0563e-58	1.4816e-56
Cluster-16104.78623	264.145	0	Inf	3.1243e-58	1.5139e-56
Cluster-16104.28139	292.74	2.32169	6.9783	3.3262e-58	1.6096e-56
Cluster-16104.46712	324.546	0	Inf	3.4982e-58	1.6921e-56
Cluster-16104.25565	395.509	20.0176	4.3044	3.7066e-58	1.7914e-56
Cluster-16104.79082	382.309	17.0857	4.4839	4.5146e-58	2.1782e-56
Cluster-16104.53868	1449.46	563.518	1.363	4.6246e-58	2.2303e-56
Cluster-16104.22311	384.253	17.6716	4.4425	5.2174e-58	2.5141e-56
Cluster-16104.44359	263.266	0	Inf	6.0494e-58	2.9125e-56
Cluster-16104.63840	263.195	0	Inf	6.17e-58	2.9693e-56
Cluster-16104.56521	4093.62	2570.04	0.67159	6.223e-58	2.9935e-56
Cluster-16104.26960	291.789	2.32169	6.9736	6.5024e-58	3.1265e-56
Cluster-16104.55021	8777.38	6568.71	0.41818	6.8345e-58	3.2848e-56
Cluster-16104.68721	276.83	0.928676	8.2196	6.8373e-58	3.2848e-56
Cluster-16104.50760	10179.6	7802.04	0.38376	6.8714e-58	3.2998e-56
Cluster-16104.37671	275.979	0.904367	8.2534	8.6861e-58	4.1605e-56
Cluster-16104.75951	315.04	4.98617	5.9815	8.6856e-58	4.1605e-56
Cluster-16104.46463	737.886	138.781	2.4106	9.4301e-58	4.5111e-56
Cluster-16104.49018	665.495	112.533	2.5641	1.0026e-57	4.7941e-56
Cluster-16104.49291	3941.73	2158.4	0.86887	1.1147e-57	5.3277e-56
Cluster-16104.52630	1404.48	535.974	1.3898	1.1957e-57	5.7079e-56
Cluster-16104.23374	261.27	0	Inf	1.2116e-57	5.7811e-56
Cluster-16104.36404	616.611	0	Inf	1.2476e-57	5.9504e-56
Cluster-16104.73614	289.855	2.22445	7.0257	1.4757e-57	7.0357e-56
Cluster-16104.77842	304.825	3.96026	6.2662	2.3545e-57	1.1211e-55
Cluster-16104.46764	746.46	151.469	2.301	2.7026e-57	1.2863e-55
Cluster-16104.77167	260.097	0	Inf	2.9195e-57	1.3889e-55
Cluster-16104.37833	304.451	4.08181	6.2209	3.3131e-57	1.5749e-55
Cluster-16104.66063	308.083	0.464338	9.3739	3.4515e-57	1.64e-55
Cluster-16104.48175	3097.46	1781.56	0.79794	3.6584e-57	1.7375e-55
Cluster-16104.51530	1819.3	821.632	1.1468	4.0093e-57	1.9034e-55
Cluster-16104.44852	2808.19	1551.51	0.85597	4.1391e-57	1.9642e-55
Cluster-16104.41313	1363.21	510.994	1.4156	4.2336e-57	2.0082e-55
Cluster-16104.73251	259.51	0	Inf	4.5322e-57	2.148e-55
Cluster-16104.56222	259.146	0	Inf	5.7591e-57	2.7238e-55
Cluster-16104.21380	258.446	0	Inf	6.0923e-57	2.8789e-55
Cluster-16104.26952	258.234	0	Inf	6.4642e-57	3.0534e-55
Cluster-16104.57425	403.838	13.0282	4.9541	6.8166e-57	3.2185e-55
Cluster-16104.53905	3232.51	1833.15	0.81833	7.271e-57	3.4316e-55
Cluster-16104.53191	363.452	14.5185	4.6458	7.8963e-57	3.7252e-55
Cluster-16104.2633	257.453	0	Inf	8.0348e-57	3.7889e-55
Cluster-16104.45039	502.865	51.6705	3.2828	8.0512e-57	3.7951e-55
Cluster-16104.30990	257.657	0	Inf	8.7133e-57	4.102e-55
Cluster-16104.57680	460.483	38.229	3.5904	9.3398e-57	4.3951e-55
Cluster-16104.56023	451.577	35.9777	3.6498	9.8973e-57	4.6555e-55
Cluster-16104.86033	323.543	6.84353	5.5631	1.2295e-56	5.7808e-55
Cluster-16104.88122	312.6	5.28035	5.8875	1.4812e-56	6.9556e-55
Cluster-16104.21118	349.324	11.7568	4.893	1.4893e-56	6.9906e-55
Cluster-16104.13879	263.517	0.440029	9.2261	1.6301e-56	7.6483e-55
Cluster-16104.24411	256.413	0	Inf	2.1386e-56	1.0018e-54
Cluster-16104.66559	256.19	0	Inf	2.6118e-56	1.2214e-54
Cluster-16104.53663	610.594	92.6855	2.7198	2.8103e-56	1.3137e-54
Cluster-16104.50716	588.933	84.3006	2.8045	3.1497e-56	1.4711e-54
Cluster-16104.63059	365.528	15.277	4.5805	3.4664e-56	1.6177e-54
Cluster-16104.24521	255.055	0	Inf	3.579e-56	1.6695e-54
Cluster-16104.71963	415.685	26.2291	3.9862	3.6504e-56	1.7014e-54
Cluster-16104.56898	1336.15	500.553	1.4165	3.9514e-56	1.8394e-54
Cluster-16104.50239	3413.23	2038.72	0.74347	4.1707e-56	1.9399e-54
Cluster-16104.67099	1249.36	444.73	1.4902	6.0866e-56	2.8252e-54
Cluster-16104.61235	253.759	0	Inf	6.7576e-56	3.1354e-54
Cluster-16104.72740	254.095	0	Inf	8.1124e-56	3.7594e-54
Cluster-6429.0	252.908	0	Inf	8.5633e-56	3.9667e-54
Cluster-16104.48568	726.331	144.971	2.3249	9.7297e-56	4.5014e-54
Cluster-16104.78622	253.437	0	Inf	1.283e-55	5.9308e-54
Cluster-16104.27351	390.68	21.7534	4.1667	1.3998e-55	6.4683e-54
Cluster-16104.56031	824.706	196.15	2.0719	1.4088e-55	6.5073e-54
Cluster-16104.41254	304.257	0	Inf	1.4767e-55	6.8149e-54
Cluster-16104.54883	419.975	28.9641	3.858	1.6571e-55	7.6381e-54
Cluster-16104.21663	252.09	0	Inf	1.8632e-55	8.5776e-54
Cluster-16104.60094	373.019	17.5501	4.4097	2.1996e-55	1.0114e-53
Cluster-16104.76863	309.805	5.91485	5.7109	2.3333e-55	1.0724e-53
Cluster-16104.38422	251.584	0	Inf	2.4603e-55	1.1299e-53
Cluster-16104.47338	1490.97	609.838	1.2898	2.4753e-55	1.1363e-53
Cluster-16104.19624	259.572	0.440029	9.2043	2.5281e-55	1.1601e-53
Cluster-16104.38426	644.137	110.941	2.5376	3.0252e-55	1.3865e-53
Cluster-16104.50680	3136.77	1664.29	0.91438	3.3333e-55	1.5258e-53
Cluster-16104.51786	2284.8	1176	0.95818	3.4806e-55	1.5926e-53
Cluster-16104.48619	3276.92	1939.41	0.75672	3.8429e-55	1.757e-53
Cluster-16104.48098	309.421	5.93916	5.7032	3.8565e-55	1.7625e-53
Cluster-16104.57963	250.713	0	Inf	4.124e-55	1.8817e-53
Cluster-16104.45672	273.912	1.76012	7.2819	4.3846e-55	1.9981e-53
Cluster-16104.60821	249.943	0	Inf	4.4508e-55	2.0275e-53
Cluster-16104.63507	810.129	191.04	2.0843	4.7745e-55	2.1741e-53
Cluster-16104.32993	283.135	2.7131	6.7054	5.147e-55	2.3418e-53
Cluster-3923.0	250.411	0	Inf	5.9082e-55	2.6859e-53
Cluster-16104.68818	625.27	102.877	2.6036	6.4153e-55	2.9153e-53
Cluster-16104.13163	249.143	0	Inf	7.3116e-55	3.3213e-53
Cluster-16104.39406	498.111	0	Inf	7.9219e-55	3.5956e-53
Cluster-16104.38795	249.408	0	Inf	8.9464e-55	4.059e-53
Cluster-16104.60886	249.257	0	Inf	1.0708e-54	4.8502e-53
Cluster-16104.62594	293.672	4.13042	6.1518	1.0927e-54	4.9454e-53
Cluster-16104.72355	382.106	4.40029	6.4402	1.1817e-54	5.3464e-53
Cluster-16104.56770	1164.89	9.68064	6.9109	1.1838e-54	5.3537e-53
Cluster-16104.38798	1683.63	620.072	1.4411	1.3919e-54	6.2872e-53
Cluster-16104.12824	247.706	0	Inf	1.4335e-54	6.4673e-53
Cluster-16104.39642	367.301	17.3288	4.4057	1.4493e-54	6.5361e-53
Cluster-16104.19192	292.537	4.10612	6.1547	1.4703e-54	6.6279e-53
Cluster-16104.52506	3040.12	1286.19	1.241	1.5402e-54	6.9375e-53
Cluster-16104.51363	248.325	0	Inf	1.5896e-54	7.157e-53
Cluster-16104.66052	833.484	166.814	2.3209	1.661e-54	7.4754e-53
Cluster-16104.50434	12138.3	7607.34	0.6741	1.6903e-54	7.6045e-53
Cluster-16104.24887	439.711	36.1018	3.6064	2.0599e-54	9.2413e-53
Cluster-16104.34084	1406.19	558.121	1.3331	2.4214e-54	1.0846e-52
Cluster-16104.60935	419.327	29.5063	3.829	2.5338e-54	1.1345e-52
Cluster-16104.41041	246.684	0	Inf	2.8712e-54	1.285e-52
Cluster-16104.24441	247.09	0	Inf	3.3787e-54	1.5116e-52
Cluster-16104.28024	606.342	96.1328	2.657	3.4803e-54	1.5564e-52
Cluster-16104.31812	523.959	64.1614	3.0297	4.2985e-54	1.9193e-52
Cluster-16104.23532	245.398	0	Inf	4.7027e-54	2.0989e-52
Cluster-16104.52125	8563.11	6449.47	0.40895	4.7148e-54	2.1035e-52
Cluster-16104.47670	1164.05	403.148	1.5298	5.2287e-54	2.3318e-52
Cluster-16104.58859	246.353	0	Inf	6.2625e-54	2.7896e-52
Cluster-16104.65445	282.68	3.22606	6.4533	7.3001e-54	3.2504e-52
Cluster-16104.59201	245.005	0	Inf	9.0755e-54	4.0314e-52
Cluster-16104.52356	1045.81	330.24	1.663	1.114e-53	4.9447e-52
Cluster-16104.59176	244.286	0	Inf	1.2696e-53	5.633e-52
Cluster-16104.28028	243.728	0	Inf	1.2912e-53	5.7259e-52
Cluster-16104.69037	268.459	1.76012	7.2529	1.2916e-53	5.7259e-52
Cluster-10138.0	243.373	0	Inf	1.4243e-53	6.3094e-52
Cluster-16104.51077	244.692	0	Inf	1.4953e-53	6.6213e-52
Cluster-16104.55005	256.999	0.928676	8.1124	1.657e-53	7.3342e-52
Cluster-16104.57288	511.936	60.2766	3.0863	1.6674e-53	7.3776e-52
Cluster-16104.43810	787.537	185.393	2.0868	1.702e-53	7.5276e-52
Cluster-16104.46435	302.398	5.91485	5.676	1.7456e-53	7.7174e-52
Cluster-16104.56428	887.071	6.28195	7.1417	2.2451e-53	9.9103e-52
Cluster-16104.52743	243.122	0	Inf	2.6424e-53	1.165e-51
Cluster-16104.47152	242.352	0	Inf	2.8487e-53	1.255e-51
Cluster-16104.33404	928.335	263.195	1.8185	3.4115e-53	1.5012e-51
Cluster-16104.38621	241.907	0	Inf	4.2365e-53	1.8613e-51
Cluster-16104.13396	241.685	0	Inf	5.1668e-53	2.2691e-51
Cluster-16104.62377	269.239	0	Inf	6.3196e-53	2.7744e-51
Cluster-16104.54065	272.98	2.78603	6.6144	6.5231e-53	2.8626e-51
Cluster-16104.39177	1602.57	699.761	1.1955	8.1669e-53	3.5798e-51
Cluster-16104.62646	240.673	0	Inf	8.9831e-53	3.9329e-51
Cluster-11670.0	248.235	0.440029	9.1399	1.0119e-52	4.4287e-51
Cluster-16104.49667	2014.84	135.842	3.8907	1.0151e-52	4.4391e-51
Cluster-16104.41620	463.51	46.5603	3.3154	1.1793e-52	5.1533e-51
Cluster-16104.71041	239.944	0	Inf	1.4443e-52	6.3064e-51
Cluster-16104.12794	452.273	42.8967	3.3983	1.5229e-52	6.6418e-51
Cluster-16104.34334	676.832	132.577	2.352	1.7369e-52	7.5719e-51
Cluster-16104.61797	1116.2	381.568	1.5486	1.7867e-52	7.7863e-51
Cluster-16104.49200	654.755	122.605	2.4169	1.801e-52	7.8424e-51
Cluster-16104.53952	510.607	62.9143	3.0208	1.8511e-52	8.0575e-51
Cluster-16104.43942	592.504	95.4472	2.6341	1.8979e-52	8.2579e-51
Cluster-16104.83473	267.324	2.20015	6.9248	1.9031e-52	8.2771e-51
Cluster-16104.61212	317.377	9.28676	5.0949	1.9284e-52	8.3841e-51
Cluster-23104.0	256.748	0	Inf	2.0206e-52	8.7817e-51
Cluster-16104.58498	239.429	0	Inf	2.1905e-52	9.5162e-51
Cluster-16104.58561	238.932	0	Inf	2.5099e-52	1.0891e-50
Cluster-16104.66035	262.05	1.85735	7.1405	2.7261e-52	1.1825e-50
Cluster-16104.52363	883.172	239.93	1.8801	2.7666e-52	1.1996e-50
Cluster-16104.76488	239.064	0	Inf	2.7774e-52	1.2038e-50
Cluster-16104.42287	485.932	21.5614	4.4942	3.025e-52	1.3106e-50
Cluster-16104.38978	238.152	0	Inf	3.1096e-52	1.3468e-50
Cluster-16104.68170	238.071	0	Inf	3.6464e-52	1.578e-50
Cluster-16104.62861	1141.3	397.265	1.5225	3.6944e-52	1.5976e-50
Cluster-16104.50980	251.494	0.904367	8.1194	3.8397e-52	1.6598e-50
Cluster-16104.43458	1620.27	716.85	1.1765	4.0703e-52	1.7588e-50
Cluster-16104.47894	2879.88	1119.16	1.3636	5.0833e-52	2.1948e-50
Cluster-9641.0	237.546	0	Inf	6.3592e-52	2.7425e-50
Cluster-16104.49198	977.357	297.561	1.7157	6.7028e-52	2.8896e-50
Cluster-16104.27880	306.427	6.03639	5.6657	7.0535e-52	3.0396e-50
Cluster-16104.42685	2261.07	1188.59	0.92776	7.791e-52	3.3562e-50
Cluster-16104.40470	269.258	2.73741	6.62	7.8792e-52	3.3929e-50
Cluster-16104.37988	801.659	198.324	2.0151	8.2029e-52	3.5309e-50
Cluster-16104.81136	236.411	0	Inf	8.6767e-52	3.7334e-50
Cluster-16104.72431	331.121	3.25037	6.6706	9.5072e-52	4.0876e-50
Cluster-16104.64207	235.499	0	Inf	9.7233e-52	4.179e-50
Cluster-16104.19150	235.347	0	Inf	1.162e-51	4.9923e-50
Cluster-16104.47006	3988.88	2062.2	0.9518	1.169e-51	5.0203e-50
Cluster-16104.50785	1908.09	929.444	1.0377	1.2593e-51	5.4039e-50
Cluster-16104.22653	1112.72	381.033	1.5461	1.3007e-51	5.5752e-50
Cluster-16104.47263	1866.96	899.68	1.0532	1.3795e-51	5.911e-50
Cluster-16104.14596	248.689	0.928676	8.065	1.4053e-51	6.0193e-50
Cluster-16104.56418	290.342	5.28035	5.781	1.4202e-51	6.0808e-50
Cluster-16104.60507	940.046	277.227	1.7617	1.5149e-51	6.4811e-50
Cluster-16104.12435	234.416	0	Inf	1.7209e-51	7.3515e-50
Cluster-16104.76036	1671.13	759.034	1.1386	1.8963e-51	8.0943e-50
Cluster-16104.26822	262.637	2.22445	6.8835	1.9369e-51	8.2648e-50
Cluster-16104.58636	1186.42	429.725	1.4651	2.0223e-51	8.6256e-50
Cluster-16104.14377	235.025	0	Inf	2.1955e-51	9.3609e-50
Cluster-16104.17845	266.676	2.76172	6.5934	2.309e-51	9.8376e-50
Cluster-16104.75047	234.671	0	Inf	2.419e-51	1.0302e-49
Cluster-16104.39410	233.971	0	Inf	2.5552e-51	1.0878e-49
Cluster-16104.70052	304.635	7.74789	5.2971	2.5824e-51	1.099e-49
Cluster-16104.63735	607.157	0	Inf	2.7591e-51	1.1733e-49
Cluster-16104.79600	233.961	0	Inf	2.9374e-51	1.2482e-49
Cluster-16104.78044	234.377	0	Inf	3.0065e-51	1.2771e-49
Cluster-16104.59012	233.536	0	Inf	3.3009e-51	1.4e-49
Cluster-16104.56956	246.258	0.928676	8.0508	3.5563e-51	1.5066e-49
Cluster-16104.74559	233.729	0	Inf	4.1168e-51	1.7421e-49
Cluster-16104.53883	3344.2	1974.93	0.75986	4.4839e-51	1.8967e-49
Cluster-16104.68913	368.513	21.5103	4.0986	4.5182e-51	1.9105e-49
Cluster-16104.55700	588.001	96.6457	2.605	4.7513e-51	2.0076e-49
Cluster-16104.55536	1382.07	563.472	1.2944	4.8139e-51	2.0333e-49
Cluster-16104.45568	1517.75	0	Inf	4.8827e-51	2.0615e-49
Cluster-16104.51766	232.604	0	Inf	4.8861e-51	2.0622e-49
Cluster-16104.80861	232.595	0	Inf	5.6158e-51	2.3684e-49
Cluster-16104.46294	252.26	0	Inf	5.8037e-51	2.4458e-49
Cluster-16104.44475	358.188	19.5776	4.1934	5.8707e-51	2.4731e-49
Cluster-16104.59083	3093.31	1445.49	1.0976	6.0252e-51	2.5363e-49
Cluster-16104.25510	232.585	0	Inf	6.456e-51	2.7156e-49
Cluster-16104.62759	1536.25	667.819	1.2019	7.3662e-51	3.0973e-49
Cluster-16104.44024	232.282	0	Inf	9.2245e-51	3.8758e-49
Cluster-16104.57728	356.064	19.2834	4.2067	9.325e-51	3.9166e-49
Cluster-16104.72955	231.237	0	Inf	9.3395e-51	3.9212e-49
Cluster-16104.55922	2311.55	1235.24	0.90406	1.0832e-50	4.5443e-49
Cluster-16104.69699	393.546	28.5483	3.7851	1.1712e-50	4.9098e-49
Cluster-16104.62470	231.634	0	Inf	1.2626e-50	5.2874e-49
Cluster-16104.13346	230.935	0	Inf	1.3331e-50	5.5785e-49
Cluster-16104.73752	231.28	0	Inf	1.391e-50	5.8182e-49
Cluster-16104.55746	998.663	316.993	1.6555	1.4677e-50	6.1369e-49
Cluster-16104.55819	231.067	0	Inf	1.4742e-50	6.1618e-49
Cluster-16104.63075	284.998	5.47482	5.702	1.9849e-50	8.2842e-49
Cluster-16104.76887	229.719	0	Inf	2.1315e-50	8.8896e-49
Cluster-16104.62096	2847.48	1653.68	0.78401	2.2285e-50	9.2904e-49
Cluster-16104.46237	1629.07	737.871	1.1426	2.6521e-50	1.1052e-48
Cluster-16104.44402	229.771	0	Inf	2.7611e-50	1.1498e-48
Cluster-16104.53527	398.503	3.52023	6.8228	2.7921e-50	1.1623e-48
Cluster-16104.46027	228.849	0	Inf	3.5529e-50	1.4773e-48
Cluster-16104.65440	229.823	0	Inf	3.5802e-50	1.4882e-48
Cluster-16104.52599	2446.78	1285.85	0.92817	3.7124e-50	1.542e-48
Cluster-16104.61656	228.636	0	Inf	3.766e-50	1.5631e-48
Cluster-16104.12649	228.494	0	Inf	3.9152e-50	1.6238e-48
Cluster-16104.65927	229.468	0	Inf	3.9432e-50	1.6348e-48
Cluster-16104.11197	228.768	0	Inf	4.1627e-50	1.7239e-48
Cluster-16104.32412	228.546	0	Inf	5.0704e-50	2.0991e-48
Cluster-16104.59965	300.341	8.06638	5.2185	5.1394e-50	2.1269e-48
Cluster-16104.42803	228.05	0	Inf	5.807e-50	2.4005e-48
Cluster-16104.65194	227.198	0	Inf	7.3299e-50	3.0289e-48
Cluster-16104.68235	280.572	0	Inf	7.8351e-50	3.2365e-48
Cluster-16104.41241	2580.73	1449.43	0.83229	7.9694e-50	3.2907e-48
Cluster-16104.40285	360.009	4.47322	6.3306	1.0147e-49	4.1852e-48
Cluster-16104.53511	278.774	4.96186	5.8121	1.0442e-49	4.3038e-48
Cluster-16104.62401	301.211	8.60364	5.1297	1.2121e-49	4.9905e-48
Cluster-16104.53403	1026.19	117.497	3.1266	1.2445e-49	5.1219e-48
Cluster-16104.88902	227.089	0	Inf	1.3031e-49	5.3611e-48
Cluster-16104.53129	399.278	8.36055	5.5777	1.3987e-49	5.7524e-48
Cluster-16104.38370	226.806	0	Inf	1.4077e-49	5.7874e-48
Cluster-16104.23359	287.032	6.16041	5.542	1.5236e-49	6.2613e-48
Cluster-16104.54204	2818.58	1642.75	0.77885	1.6038e-49	6.5863e-48
Cluster-16104.71929	226.299	0	Inf	1.8523e-49	7.5984e-48
Cluster-16104.76935	226.299	0	Inf	1.8523e-49	7.5984e-48
Cluster-16104.86135	349.15	18.8702	4.2097	1.9873e-49	8.1492e-48
Cluster-16104.42290	2310.3	1245.63	0.8912	2.3076e-49	9.4557e-48
Cluster-16104.48470	310.807	10.1207	4.9406	2.3371e-49	9.573e-48
Cluster-16104.37707	225.377	0	Inf	2.3814e-49	9.744e-48
Cluster-20110.0	226.068	0	Inf	2.5939e-49	1.0602e-47
Cluster-16104.85596	244.135	1.39301	7.4533	2.6115e-49	1.067e-47
Cluster-16104.72003	952.697	295.706	1.6879	2.6633e-49	1.0877e-47
Cluster-16104.45241	301.849	9.28676	5.0225	3.6957e-49	1.5056e-47
Cluster-16104.39825	224.852	0	Inf	4.1374e-49	1.6843e-47
Cluster-16104.55657	224.294	0	Inf	4.2017e-49	1.7099e-47
Cluster-16104.69534	660.837	136.805	2.2722	4.7822e-49	1.944e-47
Cluster-16104.37497	547.721	0	Inf	5.2378e-49	2.1284e-47
Cluster-16104.43572	813.137	215.266	1.9174	6.0156e-49	2.4428e-47
Cluster-16104.44352	799.54	208.571	1.9386	6.2641e-49	2.5417e-47
Cluster-16104.50881	328.198	13.9083	4.5605	6.2661e-49	2.5417e-47
Cluster-16104.56672	771.839	193.705	1.9944	6.8745e-49	2.7855e-47
Cluster-16104.46085	2222.67	1182.8	0.91008	7.1805e-49	2.9074e-47
Cluster-16104.53352	259.794	3.17744	6.3534	8.3881e-49	3.3915e-47
Cluster-16104.26700	223.689	0	Inf	8.5518e-49	3.4564e-47
Cluster-16104.15740	223.618	0	Inf	8.7179e-49	3.521e-47
Cluster-16104.20107	250.6	0	Inf	1.0048e-48	4.0539e-47
Cluster-16104.41117	308.513	0	Inf	1.0741e-48	4.3273e-47
Cluster-16104.51468	3714.01	2370.64	0.6477	1.1095e-48	4.4651e-47
Cluster-16104.80003	222.067	0	Inf	1.1598e-48	4.6658e-47
Cluster-16104.22562	222.554	0	Inf	1.1638e-48	4.6802e-47
Cluster-16104.39343	290.887	7.67497	5.2442	1.182e-48	4.7515e-47
Cluster-16104.73237	917.131	276.836	1.7281	1.2582e-48	5.0545e-47
Cluster-16104.72951	416.948	38.3262	3.4435	1.326e-48	5.325e-47
Cluster-16104.38411	337.194	0	Inf	1.3788e-48	5.535e-47
Cluster-16104.42000	2554.89	1441.18	0.82602	1.3799e-48	5.5373e-47
Cluster-16104.56401	1735.61	826.448	1.0704	1.4051e-48	5.6367e-47
Cluster-16104.19794	221.703	0	Inf	1.4672e-48	5.8835e-47
Cluster-16104.47023	228.849	0.440029	9.0226	1.5399e-48	6.1728e-47
Cluster-16104.56917	1615.71	743.168	1.1204	1.5467e-48	6.1978e-47
Cluster-16104.16149	222.322	0	Inf	1.6283e-48	6.5226e-47
Cluster-16104.37379	221.206	0	Inf	1.6799e-48	6.7269e-47
Cluster-16104.58147	792.923	206.757	1.9392	1.7713e-48	7.0855e-47
Cluster-16104.27538	221.967	0	Inf	1.7927e-48	7.1684e-47
Cluster-16104.14223	324.556	13.2009	4.6198	1.9349e-48	7.7259e-47
Cluster-11168.1	220.913	0	Inf	2.0842e-48	8.3192e-47
Cluster-16104.38343	221.106	0	Inf	2.5953e-48	1.0345e-46
Cluster-16104.50780	291.97	8.11499	5.1691	2.7571e-48	1.0982e-46
Cluster-16104.17214	220.681	0	Inf	2.9133e-48	1.16e-46
Cluster-16104.53765	359.091	22.4147	4.0018	2.9512e-48	1.1747e-46
Cluster-16104.13895	221.026	0	Inf	3.0401e-48	1.2096e-46
Cluster-16104.41473	335.676	0.880058	8.5753	3.1508e-48	1.2523e-46
Cluster-16104.57314	220.326	0	Inf	3.2082e-48	1.2747e-46
Cluster-16104.64611	1444.3	622.329	1.2146	3.2845e-48	1.3045e-46
Cluster-16104.34350	603.003	111.65	2.4332	3.2863e-48	1.3048e-46
Cluster-16104.43022	3958.68	2578.6	0.61843	3.3393e-48	1.3249e-46
Cluster-16104.65786	432.736	5.10772	6.4047	3.8395e-48	1.5223e-46
Cluster-16104.20567	243.699	1.78443	7.0935	4.1574e-48	1.6477e-46
Cluster-16104.23451	267.243	4.64338	5.8468	4.2115e-48	1.6686e-46
Cluster-16104.58638	1529.9	684.363	1.1606	4.5056e-48	1.7839e-46
Cluster-16104.22121	233.304	0.928676	7.9728	4.5457e-48	1.7985e-46
Cluster-16104.41824	2235.28	1202.72	0.89415	4.6562e-48	1.8416e-46
Cluster-16104.33266	219.882	0	Inf	4.752e-48	1.8788e-46
Cluster-16104.14084	219.811	0	Inf	4.8443e-48	1.9146e-46
Cluster-16104.71777	219.598	0	Inf	5.1324e-48	2.0278e-46
Cluster-16104.39955	219.163	0	Inf	6.6175e-48	2.6081e-46
Cluster-16104.59275	541.194	37.7646	3.841	7.797e-48	3.0687e-46
Cluster-16104.67930	231.237	0.880058	8.0376	9.1456e-48	3.597e-46
Cluster-16104.46092	1297.07	524.584	1.306	9.3397e-48	3.672e-46
Cluster-16104.54313	333.665	17.3774	4.2631	9.6852e-48	3.8065e-46
Cluster-16104.21918	889.013	263.759	1.753	9.7162e-48	3.8174e-46
Cluster-16104.68799	218.505	0	Inf	1.0383e-47	4.0766e-46
Cluster-16104.18924	218.08	0	Inf	1.1653e-47	4.5686e-46
Cluster-16104.51101	3877.01	2486.37	0.6409	1.2401e-47	4.8587e-46
Cluster-16104.69653	218.212	0	Inf	1.2882e-47	5.0435e-46
Cluster-16104.78879	697.481	159.633	2.1274	1.3135e-47	5.1408e-46
Cluster-16104.40553	509.656	73.3024	2.7976	1.38e-47	5.3994e-46
Cluster-16104.56361	1697.86	809.294	1.069	1.3975e-47	5.4658e-46
Cluster-16104.78926	464.725	55.8763	3.0561	1.4757e-47	5.7696e-46
Cluster-16104.16111	217.158	0	Inf	1.4967e-47	5.8497e-46
Cluster-16104.52624	217.919	0	Inf	1.5982e-47	6.2443e-46
Cluster-16104.49556	897.484	270.651	1.7295	1.7411e-47	6.793e-46
Cluster-16104.48148	13217.8	10754.7	0.29752	1.8005e-47	7.0223e-46
Cluster-16104.23247	216.855	0	Inf	2.1315e-47	8.3078e-46
Cluster-16104.46293	230.409	0.880058	8.0324	2.2502e-47	8.7672e-46
Cluster-16104.78507	224.346	0.440029	8.9939	2.3089e-47	8.9897e-46
Cluster-16104.50261	1053.35	367.764	1.5181	2.4299e-47	9.4577e-46
Cluster-16104.25914	537.816	85.9367	2.6458	2.5785e-47	1.0033e-45
Cluster-16104.25601	216.836	0	Inf	2.8128e-47	1.0941e-45
Cluster-16104.65871	333.168	17.5501	4.2467	2.8947e-47	1.1255e-45
Cluster-16104.77933	215.994	0	Inf	3.0831e-47	1.1979e-45
Cluster-16104.34522	216.968	0	Inf	3.1111e-47	1.2084e-45
Cluster-15676.0	216.897	0	Inf	3.1712e-47	1.2313e-45
Cluster-16104.46965	216.684	0	Inf	3.3584e-47	1.3035e-45
Cluster-16104.78667	216.613	0	Inf	3.4233e-47	1.3283e-45
Cluster-16104.40325	1079.98	386.311	1.4832	3.4928e-47	1.3548e-45
Cluster-16104.36144	937.515	297.145	1.6577	3.4947e-47	1.355e-45
Cluster-16104.72552	1021.19	347.792	1.5539	3.521e-47	1.3648e-45
Cluster-16104.48452	216.4	0	Inf	3.6255e-47	1.4048e-45
Cluster-16104.73631	265.886	4.88894	5.7651	3.8308e-47	1.4838e-45
Cluster-16104.49137	14295.2	11737.8	0.28437	4.3549e-47	1.6857e-45
Cluster-16104.28403	215.204	0	Inf	4.3741e-47	1.6925e-45
Cluster-16104.40981	216.107	0	Inf	4.4974e-47	1.7397e-45
Cluster-16104.42571	3418.32	2147.78	0.67044	4.6776e-47	1.8081e-45
Cluster-16104.27442	214.92	0	Inf	4.7241e-47	1.8254e-45
Cluster-16104.36494	1047.42	179.806	2.5423	4.9984e-47	1.9301e-45
Cluster-16104.46952	215.195	0	Inf	5.0225e-47	1.9388e-45
Cluster-16104.43663	4573.5	3107.74	0.55743	5.0762e-47	1.9588e-45
Cluster-16104.76862	265.048	0	Inf	5.345e-47	2.0604e-45
Cluster-16104.81566	214.84	0	Inf	5.5289e-47	2.1306e-45
Cluster-16104.59454	815.361	226.972	1.8449	6.2214e-47	2.3966e-45
Cluster-16104.66053	214.76	0	Inf	6.4719e-47	2.4922e-45
Cluster-16104.61079	886.124	268.621	1.7219	8.0429e-47	3.092e-45
Cluster-16104.36734	426.483	45.0943	3.2415	8.5375e-47	3.2799e-45
Cluster-16104.15123	214.944	0	Inf	9.2661e-47	3.5574e-45
Cluster-16104.43020	1624.93	765.216	1.0864	9.9166e-47	3.8058e-45
Cluster-17406.0	214.022	0	Inf	1.1877e-46	4.549e-45
Cluster-16104.43158	8211.25	6280.96	0.38662	1.2208e-46	4.674e-45
Cluster-16104.80806	254.724	0	Inf	1.2514e-46	4.7878e-45
Cluster-16104.50295	1309.31	541.791	1.273	1.4213e-46	5.4307e-45
Cluster-16104.87354	213.515	0	Inf	1.5598e-46	5.9558e-45
Cluster-16104.49037	213.374	0	Inf	1.6206e-46	6.1858e-45
Cluster-16104.52104	2027.92	868.003	1.2242	1.7171e-46	6.552e-45
Cluster-16104.41390	513.676	77.4085	2.7303	1.8926e-46	7.2191e-45
Cluster-16104.62965	704.798	167.775	2.0707	1.9448e-46	7.4158e-45
Cluster-16104.23952	252.161	3.7147	6.085	1.9681e-46	7.5018e-45
Cluster-16104.57215	251.948	3.56885	6.1415	2.1526e-46	8.1969e-45
Cluster-16104.46868	6958.42	5184.32	0.42461	2.3758e-46	9.0408e-45
Cluster-16104.83700	303.368	11.8297	4.6806	2.4591e-46	9.3546e-45
Cluster-16104.43259	219.933	0.464338	8.8877	2.541e-46	9.6629e-45
Cluster-16104.32955	211.52	0	Inf	3.0616e-46	1.1627e-44
Cluster-16104.55197	333.329	18.7729	4.1502	3.2557e-46	1.236e-44
Cluster-16104.48218	212.068	0	Inf	3.4646e-46	1.3144e-44
Cluster-16104.45790	3610.4	2313.16	0.64229	3.4748e-46	1.3178e-44
Cluster-16104.29103	247.597	3.25037	6.2512	3.6016e-46	1.3655e-44
Cluster-16104.24509	631.636	132.281	2.2555	3.9332e-46	1.4907e-44
Cluster-16104.46836	271.414	6.33057	5.422	4.1226e-46	1.5614e-44
Cluster-16104.47335	2895.92	1736.92	0.73749	4.4216e-46	1.673e-44
Cluster-16104.50888	1933.84	996.131	0.95706	5.5506e-46	2.0994e-44
Cluster-16104.29680	1472.29	512.059	1.5237	5.9113e-46	2.2336e-44
Cluster-16104.56088	736.184	45.8067	4.0064	6.462e-46	2.4408e-44
Cluster-16104.46459	2119.68	1136.84	0.89882	6.5901e-46	2.4884e-44
Cluster-16104.18264	210.489	0	Inf	6.9555e-46	2.6246e-44
Cluster-16104.57902	284.208	8.40917	5.0788	7.2638e-46	2.74e-44
Cluster-16104.47772	10553.9	8388.6	0.33128	7.4478e-46	2.8085e-44
Cluster-16104.68137	690.32	21.559	5.0009	7.4912e-46	2.8239e-44
Cluster-16104.66979	209.85	0	Inf	8.2602e-46	3.1117e-44
Cluster-16104.50761	209.699	0	Inf	9.8536e-46	3.7083e-44
Cluster-16104.60589	209.486	0	Inf	1.0435e-45	3.923e-44
Cluster-16104.27364	208.928	0	Inf	1.0594e-45	3.9817e-44
Cluster-16104.42874	576.877	107.35	2.4259	1.16e-45	4.3568e-44
Cluster-16104.46286	1691.75	819.872	1.045	1.1692e-45	4.3883e-44
Cluster-16104.86042	448.338	53.8488	3.0576	1.3018e-45	4.8797e-44
Cluster-16104.28501	741.239	189.409	1.9684	1.3061e-45	4.8942e-44
Cluster-16104.15568	249.446	0	Inf	1.3323e-45	4.9906e-44
Cluster-16104.53461	2306.42	1070.14	1.1079	1.4608e-45	5.4645e-44
Cluster-16104.49096	2304.82	1281.3	0.84705	1.5398e-45	5.7582e-44
Cluster-16104.47560	1762.13	874.547	1.0107	1.6037e-45	5.9931e-44
Cluster-16104.40509	208.89	0	Inf	1.8407e-45	6.8699e-44
Cluster-16104.35154	354.485	25.3952	3.8031	1.9627e-45	7.3226e-44
Cluster-16104.61932	988.912	87.0479	3.506	2.0717e-45	7.7243e-44
Cluster-16104.46217	1784.41	887.824	1.0071	2.3406e-45	8.721e-44
Cluster-16104.62617	207.755	0	Inf	2.4968e-45	9.2939e-44
Cluster-16104.63091	208.242	0	Inf	2.5091e-45	9.3364e-44
Cluster-16104.49867	369.59	0	Inf	2.5674e-45	9.5442e-44
Cluster-16104.38971	393.465	36.7849	3.4191	2.5998e-45	9.6613e-44
Cluster-16104.36051	210.952	0	Inf	2.7028e-45	1.0041e-43
Cluster-19369.0	207.329	0	Inf	2.7999e-45	1.0395e-43
Cluster-16104.3603	207.745	0	Inf	2.8667e-45	1.0635e-43
Cluster-16104.50959	206.975	0	Inf	3.0807e-45	1.1426e-43
Cluster-16104.82038	220.662	0.928676	7.8924	3.3708e-45	1.2493e-43
Cluster-16104.58686	604.564	68.6565	3.1384	3.487e-45	1.292e-43
Cluster-16104.66272	282.519	0	Inf	4.4839e-45	1.6597e-43
Cluster-16104.57339	357.393	2.20015	7.3438	4.6961e-45	1.7371e-43
Cluster-16104.67510	238.355	2.73741	6.4442	5.1515e-45	1.9043e-43
Cluster-16104.58164	649.939	144.161	2.1726	5.2955e-45	1.9569e-43
Cluster-16104.62944	1006.42	351.41	1.518	5.3882e-45	1.9899e-43
Cluster-16104.67630	206.379	0	Inf	5.4268e-45	2.0034e-43
Cluster-20810.0	205.528	0	Inf	6.822e-45	2.5152e-43
Cluster-16104.49268	1560.99	460.884	1.76	6.9707e-45	2.5692e-43
Cluster-16104.65124	2391.09	1353.09	0.82141	7.0191e-45	2.5862e-43
Cluster-16104.43720	684.348	14.4456	5.566	7.5352e-45	2.7736e-43
Cluster-16104.55464	205.163	0	Inf	8.6125e-45	3.1681e-43
Cluster-16104.74215	204.809	0	Inf	9.4746e-45	3.4841e-43
Cluster-15239.0	205.225	0	Inf	9.6986e-45	3.5653e-43
Cluster-16104.53413	656.125	138.954	2.2394	1.2162e-44	4.4664e-43
Cluster-16104.55057	204.232	0	Inf	1.2664e-44	4.648e-43
Cluster-16104.42372	205.064	0	Inf	1.3281e-44	4.871e-43
Cluster-11646.0	204.983	0	Inf	1.5545e-44	5.6997e-43
Cluster-16104.49197	1586.5	367.737	2.1091	1.5838e-44	5.805e-43
Cluster-16104.31856	303.713	13.6871	4.4718	1.8265e-44	6.6883e-43
Cluster-16104.60215	685.761	166.131	2.0454	2.5476e-44	9.3137e-43
Cluster-16104.48412	323.785	18.2332	4.1504	2.798e-44	1.0216e-42
Cluster-16104.71474	202.784	0	Inf	2.8009e-44	1.0223e-42
Cluster-16104.56422	216.188	0.880058	7.9405	3.2694e-44	1.191e-42
Cluster-4430.0	202.491	0	Inf	3.4681e-44	1.2625e-42
Cluster-16104.89515	251.461	4.96186	5.6633	3.6536e-44	1.3296e-42
Cluster-16104.67901	201.924	0	Inf	4.0388e-44	1.4684e-42
Cluster-16104.48668	202.827	0	Inf	4.1557e-44	1.5104e-42
Cluster-16104.68285	234.306	2.78603	6.394	4.1716e-44	1.5157e-42
Cluster-16104.75105	202.543	0	Inf	4.4828e-44	1.6272e-42
Cluster-16104.48686	1152.2	452.259	1.3492	4.4891e-44	1.629e-42
Cluster-16104.36868	702.655	176.055	1.9968	4.643e-44	1.6842e-42
Cluster-16104.39414	449.524	8.35809	5.7491	4.9666e-44	1.8011e-42
Cluster-16104.48642	1170.34	463.16	1.3373	5.7175e-44	2.0707e-42
Cluster-16104.63936	347.177	25.3709	3.7744	5.9077e-44	2.1382e-42
Cluster-16104.44266	257.009	6.03639	5.412	6.0729e-44	2.1973e-42
Cluster-16104.41463	648.469	148.024	2.1312	6.3361e-44	2.2918e-42
Cluster-16104.18509	228.556	2.32169	6.6212	6.5878e-44	2.3821e-42
Cluster-16104.48188	6851.81	4814.05	0.50923	6.6473e-44	2.4028e-42
Cluster-16104.80002	201.186	0	Inf	7.3782e-44	2.6661e-42
Cluster-16104.49003	13317.1	9008.77	0.56387	7.3862e-44	2.6682e-42
Cluster-16104.73751	201.673	0	Inf	7.4167e-44	2.6783e-42
Cluster-16104.45826	895.508	288.86	1.6323	7.5924e-44	2.7409e-42
Cluster-16104.16842	254.379	5.40189	5.5574	7.6484e-44	2.7602e-42
Cluster-16104.40854	201.531	0	Inf	7.7029e-44	2.7781e-42
Cluster-16104.56305	646.832	146.145	2.146	8.9149e-44	3.211e-42
Cluster-16104.48844	336.247	11.4408	4.8773	9.228e-44	3.3207e-42
Cluster-16104.51210	240.37	3.7147	6.0159	9.4543e-44	3.4011e-42
Cluster-16104.47583	7812.19	5986.68	0.38397	1.0018e-43	3.6003e-42
Cluster-16104.40410	1726.83	860.255	1.0053	1.0206e-43	3.6656e-42
Cluster-16104.75857	446.787	57.809	2.9502	1.0964e-43	3.9367e-42
Cluster-16104.57363	1654.69	809.506	1.0315	1.2119e-43	4.3457e-42
Cluster-16104.78532	299.106	13.6871	4.4498	1.2157e-43	4.358e-42
Cluster-16104.70283	228.153	0	Inf	1.4113e-43	5.056e-42
Cluster-16104.53792	221.064	0	Inf	1.4281e-43	5.1144e-42
Cluster-16104.49279	242.139	4.0575	5.8991	1.4323e-43	5.1279e-42
Cluster-16104.36750	559.993	106.616	2.393	1.6669e-43	5.9605e-42
Cluster-16104.14076	200.013	0	Inf	1.7339e-43	6.196e-42
Cluster-16104.17792	199.942	0	Inf	1.767e-43	6.3122e-42
Cluster-21982.0	199.242	0	Inf	1.8608e-43	6.6429e-42
Cluster-16104.50413	1478.17	680.019	1.1202	1.8767e-43	6.6977e-42
Cluster-16104.56825	199.445	0	Inf	2.0172e-43	7.1944e-42
Cluster-16104.62037	249.247	5.10772	5.6088	2.0183e-43	7.1963e-42
Cluster-16104.35309	486.283	74.7683	2.7013	2.1727e-43	7.7393e-42
Cluster-16104.70201	368.584	32.5815	3.4999	2.1774e-43	7.7536e-42
Cluster-16104.48414	3218.15	2034.9	0.66127	2.3097e-43	8.2197e-42
Cluster-16104.33333	251.229	5.57206	5.4946	2.3253e-43	8.2726e-42
Cluster-16104.53832	1224.95	504.788	1.279	2.383e-43	8.4725e-42
Cluster-16104.65503	471.304	68.3891	2.7848	2.5604e-43	9.1003e-42
Cluster-16104.52028	4847.7	3090.04	0.64967	2.7756e-43	9.8557e-42
Cluster-16104.32991	221.258	1.80873	6.9346	3.0991e-43	1.0997e-41
Cluster-16104.49366	2092.64	1140.17	0.87608	3.1292e-43	1.1097e-41
Cluster-16104.58467	1329.63	580.02	1.1969	3.2185e-43	1.141e-41
Cluster-16104.55365	1456.77	670.89	1.1186	3.6393e-43	1.2886e-41
Cluster-16104.46417	3764.84	2270.59	0.72952	4.067e-43	1.4391e-41
Cluster-16104.49443	7916.1	5430.53	0.5437	4.1422e-43	1.4648e-41
Cluster-16104.33400	202.595	0	Inf	4.1604e-43	1.4708e-41
Cluster-16104.64632	305.998	0	Inf	4.1634e-43	1.4714e-41
Cluster-16104.56122	1475.68	681.781	1.114	4.3724e-43	1.5448e-41
Cluster-16104.58207	974.359	342.072	1.5102	4.4295e-43	1.5645e-41
Cluster-16104.56280	366.724	32.1901	3.51	5.2278e-43	1.8452e-41
Cluster-16104.62233	197.846	0	Inf	5.3057e-43	1.8722e-41
Cluster-16104.37273	1135.01	446.446	1.3461	5.6001e-43	1.9754e-41
Cluster-16104.39491	523.949	91.2681	2.5212	5.7897e-43	2.0417e-41
Cluster-16104.79477	242.574	4.57045	5.7299	5.9712e-43	2.105e-41
Cluster-16104.32039	310.292	16.9374	4.1953	6.6672e-43	2.3489e-41
Cluster-16104.15074	196.844	0	Inf	7.931e-43	2.7933e-41
Cluster-16104.42734	1016.39	369.915	1.4582	8.057e-43	2.835e-41
Cluster-16104.51298	538.052	31.383	4.0997	9.9708e-43	3.5007e-41
Cluster-16104.63510	222.998	2.22445	6.6474	1.0638e-42	3.7326e-41
Cluster-16104.44241	1932.54	904.246	1.0957	1.2179e-42	4.2706e-41
Cluster-16104.82984	468.41	68.659	2.7703	1.275e-42	4.4694e-41
Cluster-16104.48683	271.273	9.01936	4.9106	1.2845e-42	4.5015e-41
Cluster-16104.54100	203.049	0.440029	8.85	1.3093e-42	4.5854e-41
Cluster-16104.52509	820.17	248.922	1.7202	1.3362e-42	4.6783e-41
Cluster-16104.63546	1181.29	0	Inf	1.3665e-42	4.7814e-41
Cluster-16104.56604	948.578	328.968	1.5278	1.4031e-42	4.9078e-41
Cluster-16104.71781	468.14	0.928676	8.9775	1.4181e-42	4.959e-41
Cluster-16104.64950	253.963	6.28195	5.3373	1.4268e-42	4.9878e-41
Cluster-12943.0	195.468	0	Inf	1.7153e-42	5.985e-41
Cluster-16104.53638	1423.08	649	1.1327	1.9059e-42	6.6461e-41
Cluster-16104.61652	323.572	20.3118	3.9937	2.0282e-42	7.0659e-41
Cluster-16104.64590	657.753	157.9	2.0585	2.1412e-42	7.4549e-41
Cluster-16104.57013	1305.02	569.119	1.1973	2.3119e-42	8.0394e-41
Cluster-16104.42002	913.701	305.192	1.582	2.5907e-42	8.9978e-41
Cluster-16104.66083	473.792	39.2841	3.5922	2.6217e-42	9.1025e-41
Cluster-16104.56231	193.968	0	Inf	2.9244e-42	1.0135e-40
Cluster-16104.29263	194.243	0	Inf	3.1114e-42	1.0779e-40
Cluster-16104.37855	242.706	4.93756	5.6193	3.3589e-42	1.1626e-40
Cluster-16104.74567	228.556	3.17744	6.1685	3.6545e-42	1.2634e-40
Cluster-16104.56144	600.157	129.548	2.2118	3.9045e-42	1.3482e-40
Cluster-16104.70444	586.521	124.166	2.2399	3.9726e-42	1.3708e-40
Cluster-16104.18487	193.807	0	Inf	3.9972e-42	1.3785e-40
Cluster-6477.0	193.807	0	Inf	3.9972e-42	1.3785e-40
Cluster-16104.53019	2737.94	1657.78	0.72384	4.1104e-42	1.4171e-40
Cluster-16104.49083	3157.14	1999.08	0.65928	4.1738e-42	1.4381e-40
Cluster-16104.50218	232.575	3.7147	5.9683	4.2258e-42	1.4555e-40
Cluster-16104.62392	2094.94	1154.17	0.86005	4.8969e-42	1.6836e-40
Cluster-16104.72221	200.032	0.464338	8.7508	4.9346e-42	1.696e-40
Cluster-16104.73250	192.885	0	Inf	5.1063e-42	1.7545e-40
Cluster-16104.54947	215.975	1.78443	6.9193	5.2891e-42	1.8162e-40
Cluster-16104.67304	514.272	90.3613	2.5088	5.6319e-42	1.9333e-40
Cluster-16104.63793	254.143	0	Inf	5.7083e-42	1.959e-40
Cluster-16104.49274	199.455	0.440029	8.8242	6.6128e-42	2.268e-40
Cluster-16104.54033	192.795	0	Inf	6.8485e-42	2.3481e-40
Cluster-16104.67614	445.146	41.1609	3.4349	7.8362e-42	2.6835e-40
Cluster-16104.32335	1056.37	379.526	1.4768	9.8597e-42	3.3713e-40
Cluster-16104.48995	3447.67	2178.62	0.66221	1.0281e-41	3.5133e-40
Cluster-16104.38275	192.138	0	Inf	1.068e-41	3.6473e-40
Cluster-16104.73263	327.318	22.0233	3.8936	1.0817e-41	3.693e-40
Cluster-16104.43388	371.317	35.7614	3.3762	1.1507e-41	3.9261e-40
Cluster-11563.0	191.083	0	Inf	1.2341e-41	4.2069e-40
Cluster-16104.32728	192.057	0	Inf	1.2491e-41	4.2566e-40
Cluster-16104.61565	454.803	66.9936	2.7631	1.2907e-41	4.3973e-40
Cluster-16104.48167	312.5	18.4301	4.0837	1.3001e-41	4.4277e-40
Cluster-16104.64848	190.658	0	Inf	1.3819e-41	4.7023e-40
Cluster-16104.28709	190.932	0	Inf	1.4697e-41	4.9979e-40
Cluster-16104.59576	813.057	248.242	1.7116	1.5844e-41	5.3849e-40
Cluster-16104.45593	565.631	114.565	2.3037	1.6697e-41	5.6712e-40
Cluster-16104.49448	225.59	3.17744	6.1497	1.7004e-41	5.7739e-40
Cluster-16104.61199	217.228	2.20015	6.6255	1.759e-41	5.969e-40
Cluster-16104.52149	3534.84	2320.38	0.60728	1.8202e-41	6.175e-40
Cluster-16104.23431	639.038	151.958	2.0722	1.9344e-41	6.5564e-40
Cluster-16104.76726	190.7	0	Inf	2.0464e-41	6.9318e-40
Cluster-16104.76547	217.28	2.32169	6.5482	2.2027e-41	7.4547e-40
Cluster-16104.13144	190.416	0	Inf	2.2058e-41	7.4629e-40
Cluster-16104.36545	190.062	0	Inf	2.4229e-41	8.19e-40
Cluster-16104.63485	1010.97	374.311	1.4334	2.6675e-41	9.0141e-40
Cluster-16104.54818	208.091	1.39301	7.2229	3.1614e-41	1.0664e-39
Cluster-16104.34920	234.761	4.57045	5.6827	3.3346e-41	1.1238e-39
Cluster-16104.48911	2761.22	1684.65	0.71286	3.5534e-41	1.1972e-39
Cluster-16104.64616	1129.92	448.979	1.3315	3.7928e-41	1.2767e-39
Cluster-16104.49502	5279.55	3807.86	0.47143	3.8046e-41	1.2803e-39
Cluster-16104.49627	10901.7	7872.5	0.46967	3.8235e-41	1.2862e-39
Cluster-16104.42845	455.877	67.1469	2.7633	4.0246e-41	1.3535e-39
Cluster-16104.35024	602.091	134.678	2.1605	4.3905e-41	1.4752e-39
Cluster-16104.70948	188.756	0	Inf	5.1264e-41	1.7204e-39
Cluster-16104.16832	188.128	0	Inf	5.2929e-41	1.7747e-39
Cluster-16104.51231	1234.16	310.883	1.9891	5.4709e-41	1.8333e-39
Cluster-16104.30709	188.818	0	Inf	5.7726e-41	1.9333e-39
Cluster-16104.48639	397.585	46.1713	3.1062	5.8449e-41	1.9569e-39
Cluster-16104.46945	4510.63	3149.01	0.51843	5.9054e-41	1.9766e-39
Cluster-16104.47993	4530.16	3165.35	0.5172	5.9834e-41	2.0021e-39
Cluster-16104.30557	188.676	0	Inf	5.9926e-41	2.0046e-39
Cluster-16104.64501	594.599	132.815	2.1625	6.3266e-41	2.1151e-39
Cluster-16104.60110	1787.42	931.646	0.94003	6.3412e-41	2.1193e-39
Cluster-16104.51872	1854.34	981.8	0.91741	6.3985e-41	2.1372e-39
Cluster-16104.40968	326.273	24.4665	3.7372	7.1801e-41	2.3975e-39
Cluster-16104.12904	187.338	0	Inf	7.4627e-41	2.4912e-39
Cluster-16104.54419	307.081	0.928676	8.3692	8.0245e-41	2.6747e-39
Cluster-16104.62591	213.048	0.928676	7.8418	8.2585e-41	2.7503e-39
Cluster-16104.47578	12445.3	9700.9	0.35941	8.498e-41	2.8292e-39
Cluster-16104.50627	4208.12	2897.48	0.53838	1.3044e-40	4.3363e-39
Cluster-16104.16381	224.8	3.61747	5.9575	1.4381e-40	4.7765e-39
Cluster-16104.67080	186.874	0	Inf	1.4442e-40	4.7954e-39
Cluster-16104.67856	186.174	0	Inf	1.5186e-40	5.0408e-39
Cluster-16104.50428	951.047	341.902	1.4759	1.5276e-40	5.0692e-39
Cluster-16104.54929	186.103	0	Inf	1.5473e-40	5.1332e-39
Cluster-16104.81749	225.561	3.64178	5.9527	1.5552e-40	5.1578e-39
Cluster-16104.38131	682.295	119.403	2.5146	1.5974e-40	5.2947e-39
Cluster-16104.82759	246.958	6.79491	5.1837	1.5981e-40	5.2955e-39
Cluster-16104.40143	186.307	0	Inf	1.6773e-40	5.5528e-39
Cluster-16104.14889	224.436	3.56885	5.9747	1.8172e-40	6.0144e-39
Cluster-16104.64894	185.597	0	Inf	2.0228e-40	6.691e-39
Cluster-16104.38287	1162.85	482.033	1.2705	2.0684e-40	6.8396e-39
Cluster-16104.29005	185.384	0	Inf	2.1399e-40	7.0721e-39
Cluster-16104.52537	663.457	71.1265	3.2215	2.2457e-40	7.4195e-39
Cluster-16104.46673	1830.52	967.996	0.91918	2.3762e-40	7.8482e-39
Cluster-16104.49880	1294.42	577.893	1.1634	2.9462e-40	9.7111e-39
Cluster-16104.55649	351.789	0	Inf	2.9961e-40	9.8726e-39
Cluster-16104.39988	388.286	0.440029	9.7853	3.061e-40	1.0083e-38
Cluster-16104.53540	567.484	120.743	2.2326	3.1605e-40	1.0408e-38
Cluster-16104.59014	185.356	0	Inf	3.227e-40	1.0621e-38
Cluster-16104.60356	184.93	0	Inf	3.6093e-40	1.1869e-38
Cluster-16104.52291	1379.83	637.798	1.1133	4.14e-40	1.3606e-38
Cluster-16104.51489	1717.99	884.114	0.95842	4.3487e-40	1.4288e-38
Cluster-16104.80682	185.053	0	Inf	4.5771e-40	1.5034e-38
Cluster-16104.8704	222.412	3.52023	5.9814	5.1267e-40	1.6824e-38
Cluster-16104.81980	184.069	0	Inf	5.179e-40	1.6991e-38
Cluster-16104.41273	234.581	3.17744	6.2061	5.4629e-40	1.7912e-38
Cluster-16104.60250	301.594	0	Inf	5.8375e-40	1.9134e-38
Cluster-13237.0	183.989	0	Inf	6.0514e-40	1.983e-38
Cluster-16104.31596	184.334	0	Inf	6.3253e-40	2.0716e-38
Cluster-16104.62046	183.634	0	Inf	6.643e-40	2.1749e-38
Cluster-16104.62618	296.221	17.3045	4.0975	6.8276e-40	2.2341e-38
Cluster-16104.52474	2570.25	1549.14	0.73043	6.8548e-40	2.2423e-38
Cluster-16104.31751	285.835	14.837	4.2679	7.0224e-40	2.2958e-38
Cluster-16104.73503	183.422	0	Inf	7.0256e-40	2.2962e-38
Cluster-16104.57969	1359.69	408.589	1.7346	7.5676e-40	2.4712e-38
Cluster-16104.51437	372.665	39.6949	3.2309	8.0561e-40	2.63e-38
Cluster-16104.46814	183.128	0	Inf	8.6806e-40	2.833e-38
Cluster-16104.19197	182.499	0	Inf	8.9592e-40	2.9222e-38
Cluster-16104.51123	182.845	0	Inf	9.3533e-40	3.0499e-38
Cluster-16104.61303	195.832	0.904367	7.7585	9.4252e-40	3.0724e-38
Cluster-16104.47757	1869.31	1003.76	0.8971	1.0028e-39	3.268e-38
Cluster-16104.61098	1295.22	477.367	1.44	1.0324e-39	3.3635e-38
Cluster-16104.54159	713.169	200.381	1.8315	1.0368e-39	3.376e-38
Cluster-16104.61127	500.116	0	Inf	1.1856e-39	3.8583e-38
Cluster-16104.43937	189.433	0	Inf	1.3094e-39	4.256e-38
Cluster-16104.50323	351.761	34.1447	3.3649	1.3642e-39	4.4303e-38
Cluster-16104.52622	1488.14	719.39	1.0487	1.3755e-39	4.4658e-38
Cluster-16104.55409	204.577	1.78443	6.841	1.3871e-39	4.5021e-38
Cluster-16104.28012	182.329	0	Inf	1.4013e-39	4.547e-38
Cluster-16104.81883	265.228	10.974	4.5951	1.4328e-39	4.6479e-38
Cluster-16104.55153	1132.44	467.679	1.2758	1.5248e-39	4.9435e-38
Cluster-16104.50802	1268.15	563.007	1.1715	1.5665e-39	5.0756e-38
Cluster-16104.68772	181.691	0	Inf	1.6572e-39	5.3664e-38
Cluster-16104.35017	197.25	0	Inf	1.8897e-39	6.116e-38
Cluster-16104.29434	182.168	0	Inf	1.9138e-39	6.1903e-38
Cluster-16104.48500	2204.36	1248.65	0.81999	2.3645e-39	7.646e-38
Cluster-16104.25302	419.123	57.7579	2.8593	2.5626e-39	8.2841e-38
Cluster-16104.48130	1585.34	794.01	0.99756	2.592e-39	8.3766e-38
Cluster-16104.75913	181.023	0	Inf	2.9545e-39	9.5398e-38
Cluster-21167.0	180.395	0	Inf	3.0464e-39	9.8338e-38
Cluster-16104.51580	1278.91	573.636	1.1567	3.1183e-39	1.0063e-37
Cluster-16104.52425	180.811	0	Inf	3.1238e-39	1.0078e-37
Cluster-16104.60627	1139.58	69.6507	4.0322	3.2493e-39	1.048e-37
Cluster-16104.60152	180.598	0	Inf	3.3029e-39	1.065e-37
Cluster-16104.64551	181.085	0	Inf	3.3269e-39	1.0724e-37
Cluster-16104.83419	180.04	0	Inf	3.3442e-39	1.0777e-37
Cluster-16104.43037	2493.4	1492.74	0.74015	3.4684e-39	1.1171e-37
Cluster-16104.33924	2162.57	1234.44	0.80889	3.5334e-39	1.1377e-37
Cluster-16104.53057	1921.15	1046.49	0.87641	3.9074e-39	1.2577e-37
Cluster-16104.53308	625.705	155.084	2.0124	3.9772e-39	1.2798e-37
Cluster-16104.45511	234.283	0	Inf	4.2989e-39	1.3826e-37
Cluster-16104.62308	179.95	0	Inf	4.477e-39	1.4394e-37
Cluster-16104.82898	231.28	5.57206	5.3753	4.6249e-39	1.4866e-37
Cluster-16104.53622	186.103	0.440029	8.7243	5.4277e-39	1.7431e-37
Cluster-16104.7787	283.821	6.79491	5.3844	5.84e-39	1.8749e-37
Cluster-16104.3838	179.931	0	Inf	5.8892e-39	1.8902e-37
Cluster-16104.45612	838.019	276.763	1.5983	6.0687e-39	1.9473e-37
Cluster-16104.34117	281.219	9.06798	4.9548	6.1353e-39	1.9681e-37
Cluster-16104.38295	202.311	1.85735	6.7672	6.1483e-39	1.9717e-37
Cluster-16104.35278	822.994	270.063	1.6076	6.4951e-39	2.0811e-37
Cluster-16104.52962	1784.47	904.216	0.98076	6.5587e-39	2.1003e-37
Cluster-16104.16348	178.876	0	Inf	6.7839e-39	2.1718e-37
Cluster-16104.63338	179.292	0	Inf	6.9577e-39	2.2268e-37
Cluster-16104.33716	196.357	1.32009	7.2167	7.1622e-39	2.2916e-37
Cluster-16104.19547	311.507	22.2664	3.8063	7.9321e-39	2.5365e-37
Cluster-16104.15694	178.583	0	Inf	8.3769e-39	2.6772e-37
Cluster-16104.48183	1809.4	970.041	0.89939	8.5256e-39	2.724e-37
Cluster-16104.55863	873.482	301.38	1.5352	8.9685e-39	2.8647e-37
Cluster-16104.41101	828.145	273.904	1.5962	9.029e-39	2.8832e-37
Cluster-16104.37996	508.592	97.5744	2.3819	1.0168e-38	3.2433e-37
Cluster-16104.61333	561.695	123.235	2.1884	1.0213e-38	3.2566e-37
Cluster-3818.0	177.935	0	Inf	1.135e-38	3.6142e-37
Cluster-16104.46704	2748.13	830.695	1.7261	1.2395e-38	3.9459e-37
Cluster-8743.1	177.997	0	Inf	1.2773e-38	4.0651e-37
Cluster-16104.35506	177.439	0	Inf	1.2928e-38	4.1131e-37
Cluster-16104.64782	611.451	123.631	2.3062	1.2951e-38	4.1191e-37
Cluster-16104.34137	178.271	0	Inf	1.3604e-38	4.3234e-37
Cluster-16104.53203	908.447	325.057	1.4827	1.5035e-38	4.7766e-37
Cluster-16104.58034	254.568	9.94804	4.6775	1.5175e-38	4.8198e-37
Cluster-16104.34195	286.71	6.33057	5.5011	1.6264e-38	5.1643e-37
Cluster-16104.31787	1264.9	568.507	1.1538	1.6503e-38	5.2387e-37
Cluster-16104.78835	176.862	0	Inf	1.7192e-38	5.4542e-37
Cluster-16104.41253	1255.17	561.957	1.1593	1.7828e-38	5.6543e-37
Cluster-16104.82715	177.065	0	Inf	1.8636e-38	5.9074e-37
Cluster-16104.57649	791.968	254.565	1.6374	1.9183e-38	6.0789e-37
Cluster-16104.39421	177.41	0	Inf	1.9479e-38	6.1711e-37
Cluster-16104.12938	177.197	0	Inf	2.059e-38	6.5213e-37
Cluster-16104.69584	1437.8	692.599	1.0538	2.0921e-38	6.6243e-37
Cluster-16104.37883	194.394	1.39301	7.1246	2.2551e-38	7.1344e-37
Cluster-16104.45810	1284.3	581.321	1.1436	2.4397e-38	7.7117e-37
Cluster-16104.22248	198.584	1.85735	6.7404	2.6638e-38	8.4179e-37
Cluster-23637.0	176.691	0	Inf	2.6875e-38	8.4903e-37
Cluster-16104.56086	1795.34	694.783	1.3696	2.7116e-38	8.5641e-37
[truncated: 21,101 more rows]
