# Supplementary material for: Inflorescence Transcriptome Sequencing and Development of New EST-SSR Markers in Common Buckwheat (Fagopyrum esculentum)
Source: Plants (Basel). 2022 Mar 10;11(6):742. doi: 10.3390/plants11060742 (PMC8950064; doi:10.3390/plants11060742)
Supplement: Supplementary file 1 [file plants-11-00742-s001.zip › Table S4.xlsx]

## Sheet: Sheet1
Table S4. Potential SSR loci were mine in unigenes.
ID	SSR nr.	SSR type	SSR	size	start	end	ssr_position
Cluster-16104.12500	1	p1	(A)10	10	119	128	undetermined
Cluster-17283.4	1	p1	(A)11	11	52	62	undetermined
Cluster-1212.0	1	p1	(T)18	18	1	18	undetermined
Cluster-16104.11755	1	p1	(A)10	10	335	344	cds
Cluster-16104.11755	2	p3	(GAT)5	15	2127	2141	cds
Cluster-16104.11757	1	p1	(A)12	12	2495	2506	utr3
Cluster-16104.11751	1	p1	(A)13	13	2743	2755	utr3
Cluster-16104.11758	1	p1	(T)10	10	340	349	undetermined
Cluster-924.0	1	p1	(T)10	10	199	208	undetermined
Cluster-20337.0	1	p1	(A)10	10	188	197	utr3
Cluster-20337.0	2	p1	(T)11	11	771	781	utr5
Cluster-16104.87156	1	p2	(TG)6	12	718	729	undetermined
Cluster-12681.0	1	p2	(AT)9	18	470	487	undetermined
Cluster-12109.0	1	p3	(ATA)7	21	1	21	utr3
Cluster-16104.16808	1	p1	(A)10	10	31	40	undetermined
Cluster-2308.0	1	p1	(T)13	13	442	454	undetermined
Cluster-16104.16806	1	p1	(T)11	11	556	566	utr3
Cluster-13544.0	1	p2	(AT)9	18	1	18	undetermined
Cluster-13544.0	2	p1	(T)10	10	291	300	undetermined
Cluster-11518.1	1	p4	(TTTA)5	20	1909	1928	undetermined
Cluster-16104.45935	1	p3	(CCT)6	18	755	772	undetermined
Cluster-16104.35545	1	p1	(A)13	13	808	820	undetermined
Cluster-16104.35544	1	p1	(A)20	20	1	20	undetermined
Cluster-16104.35549	1	p1	(T)10	10	1633	1642	undetermined
Cluster-16104.65757	1	p4	(AAAT)5	20	1	20	undetermined
Cluster-16104.65756	1	p1	(A)14	14	189	202	undetermined
Cluster-16104.65756	2	p2	(CT)7	14	6684	6697	undetermined
Cluster-16104.65754	1	p1	(A)10	10	2565	2574	utr5
Cluster-16104.65752	1	p1	(T)10	10	1681	1690	utr3
Cluster-16104.65752	2	p2	(TA)7	14	1842	1855	utr3
Cluster-16104.89737	1	c	(T)11gtttactcccattttaattgc(T)11	43	697	739	utr3
Cluster-16104.89733	1	p3	(TCT)5	15	145	159	undetermined
Cluster-16104.89733	2	p1	(A)13	13	1092	1104	undetermined
Cluster-16104.65751	1	p1	(T)10	10	1699	1708	utr3
Cluster-16104.65751	2	p2	(TA)7	14	1860	1873	utr3
Cluster-16104.84279	1	p3	(CGG)6	18	2268	2285	utr5
Cluster-16104.84278	1	p1	(T)12	12	3543	3554	utr3
Cluster-16104.58630	1	p2	(GA)6	12	1387	1398	utr5
Cluster-16104.58634	1	p3	(CCT)5	15	878	892	undetermined
Cluster-13286.0	1	p1	(A)10	10	155	164	utr3
Cluster-16104.44680	1	p1	(T)18	18	2380	2397	utr5
Cluster-16104.44681	1	p1	(T)18	18	2484	2501	undetermined
Cluster-16104.44685	1	p2	(TA)9	18	1	18	undetermined
Cluster-16104.44685	2	p2	(AG)6	12	278	289	undetermined
Cluster-16104.44686	1	p3	(GTA)6	18	1019	1036	cds
Cluster-16104.56489	1	c	(T)15aattttttaatttattttgttttttttatttgtatttaaa(T)14	69	1	69	undetermined
Cluster-23276.0	1	p3	(AAT)5	15	346	360	utr5
Cluster-16104.45155	1	p1	(A)12	12	225	236	utr3
Cluster-10717.0	1	p1	(A)10	10	108	117	undetermined
Cluster-16104.32239	1	p1	(T)11	11	1259	1269	utr3
Cluster-16104.79134	1	p1	(A)13	13	1704	1716	utr3
Cluster-16104.79135	1	p1	(A)13	13	1702	1714	utr3
Cluster-16104.79133	1	p1	(T)15	15	2	16	undetermined
Cluster-16104.68354	1	p1	(T)11	11	2333	2343	utr3
Cluster-16104.68355	1	p1	(T)11	11	2333	2343	undetermined
Cluster-16104.68358	1	p1	(T)18	18	732	749	utr5
Cluster-16104.78660	1	p1	(A)10	10	2292	2301	undetermined
Cluster-14527.0	1	p1	(T)10	10	333	342	undetermined
Cluster-1557.0	1	p3	(ATA)5	15	101	115	undetermined
Cluster-1557.0	2	p2	(TA)6	12	269	280	undetermined
Cluster-9472.0	1	p3	(ATT)5	15	81	95	utr3
Cluster-16104.83231	1	p3	(CTC)5	15	1798	1812	utr5
Cluster-16104.5252	1	p1	(G)11	11	954	964	undetermined
Cluster-16104.68978	1	p1	(A)10	10	550	559	utr3
Cluster-16104.68978	2	p2	(TA)6	12	1510	1521	utr3
Cluster-16104.75165	1	p3	(ATC)5	15	302	316	undetermined
Cluster-16104.48654	1	p1	(T)21	21	1	21	utr3
Cluster-14865.0	1	p1	(A)10	10	582	591	utr3
Cluster-16104.38424	1	p1	(A)12	12	1	12	undetermined
Cluster-16104.38423	1	p1	(A)10	10	15	24	undetermined
Cluster-16104.38422	1	p1	(T)10	10	1561	1570	utr3
Cluster-17594.0	1	p1	(T)12	12	165	176	undetermined
Cluster-16104.23909	1	p1	(A)15	15	209	223	undetermined
Cluster-16104.74418	1	p1	(T)14	14	1	14	undetermined
Cluster-16104.74419	1	p1	(T)14	14	1800	1813	undetermined
Cluster-16104.23900	1	p1	(A)11	11	946	956	undetermined
Cluster-16104.23903	1	p1	(T)13	13	327	339	undetermined
Cluster-16104.80298	1	p6	(TGGAGA)6	36	748	783	cds
Cluster-16104.77141	1	p1	(T)13	13	663	675	utr3
Cluster-12959.1	1	p1	(A)11	11	290	300	undetermined
Cluster-16104.33747	1	p2	(TA)7	14	51	64	undetermined
Cluster-16104.33748	1	p1	(T)10	10	92	101	undetermined
Cluster-16104.27118	1	p1	(T)10	10	1092	1101	utr3
Cluster-16104.76213	1	p1	(A)11	11	41	51	utr5
Cluster-16251.2	1	p3	(GTG)5	15	2840	2854	undetermined
Cluster-16251.2	2	p1	(T)11	11	3500	3510	undetermined
Cluster-16251.1	1	p3	(GTG)5	15	2797	2811	undetermined
Cluster-16251.1	2	p1	(T)11	11	3457	3467	undetermined
Cluster-16251.0	1	p3	(GTG)5	15	2716	2730	cds
Cluster-16104.22699	1	p1	(A)10	10	3970	3979	utr3
Cluster-16104.56501	1	p1	(A)20	20	1718	1737	utr3
Cluster-16104.22690	1	p2	(AT)10	20	705	724	undetermined
Cluster-15491.0	1	p1	(A)10	10	1445	1454	utr3
Cluster-16104.22696	1	p1	(A)11	11	501	511	utr5
Cluster-16104.60547	1	p1	(A)11	11	494	504	undetermined
Cluster-16104.60548	1	p1	(A)11	11	494	504	undetermined
Cluster-16104.61635	1	p1	(A)10	10	704	713	undetermined
Cluster-16104.61639	1	p1	(T)12	12	228	239	utr5
Cluster-16104.73130	1	p1	(T)11	11	1	11	undetermined
Cluster-16104.73132	1	p1	(A)12	12	255	266	undetermined
Cluster-5932.0	1	p1	(T)11	11	344	354	undetermined
Cluster-5932.0	2	p1	(T)10	10	559	568	undetermined
Cluster-16104.23122	1	p1	(A)10	10	1161	1170	utr3
Cluster-16104.23123	1	p1	(T)10	10	475	484	utr5
Cluster-16104.23123	2	p1	(A)10	10	1654	1663	utr3
Cluster-16104.23120	1	p3	(TTA)5	15	476	490	undetermined
Cluster-16104.23125	1	p1	(A)10	10	1141	1150	utr3
Cluster-16104.2166	1	p1	(T)10	10	677	686	undetermined
Cluster-16104.2160	1	p2	(GA)10	20	32	51	undetermined
Cluster-16801.0	1	p1	(T)11	11	40	50	utr5
Cluster-22267.0	1	p1	(A)10	10	889	898	utr3
Cluster-543.0	1	p1	(T)14	14	447	460	undetermined
Cluster-14686.0	1	c	(A)11ttcacaatgaaaattgatttgtattaatttacaattagagaattaattaacttatggattatttaa(AT)6	89	586	674	utr3
Cluster-16104.9231	1	p1	(T)13	13	184	196	undetermined
Cluster-16104.15082	1	p3	(CAA)5	15	904	918	undetermined
Cluster-16104.15089	1	p1	(T)13	13	554	566	undetermined
Cluster-16104.14932	1	p1	(A)10	10	459	468	utr5
Cluster-16104.14935	1	p1	(T)10	10	1510	1519	undetermined
Cluster-16104.27929	1	p1	(A)12	12	848	859	undetermined
Cluster-16104.62552	1	p1	(T)12	12	1119	1130	utr3
Cluster-16104.10301	1	p1	(A)10	10	80	89	undetermined
Cluster-16104.10309	1	p1	(T)10	10	1038	1047	undetermined
Cluster-5397.1	1	p3	(ATG)5	15	571	585	utr3
Cluster-14198.1	1	p2	(AT)6	12	1	12	undetermined
Cluster-14198.0	1	p2	(TA)10	20	1	20	undetermined
Cluster-14198.0	2	p1	(T)10	10	622	631	undetermined
Cluster-1517.0	1	p1	(T)10	10	1222	1231	undetermined
Cluster-16104.31875	1	p1	(A)11	11	126	136	undetermined
Cluster-5834.0	1	p3	(AGA)5	15	342	356	undetermined
Cluster-16104.31879	1	p1	(A)17	17	1	17	undetermined
Cluster-16104.55068	1	p1	(A)14	14	152	165	utr3
Cluster-16104.55064	1	p1	(A)19	19	242	260	undetermined
Cluster-16104.45017	1	p1	(A)10	10	978	987	utr3
Cluster-16104.45015	1	p1	(A)10	10	32	41	utr5
Cluster-16104.45015	2	p3	(AGA)5	15	1801	1815	cds
Cluster-16104.45010	1	p1	(A)10	10	160	169	undetermined
Cluster-17234.0	1	p1	(A)11	11	1066	1076	undetermined
Cluster-16104.17650	1	p1	(T)10	10	2302	2311	utr3
Cluster-16104.17655	1	p3	(TCA)5	15	939	953	cds
Cluster-16104.17655	2	p1	(A)12	12	1380	1391	utr5
Cluster-16104.45414	1	p1	(A)13	13	6	18	undetermined
Cluster-22193.0	1	p3	(ATA)7	21	1	21	utr3
Cluster-16104.44941	1	p2	(AT)9	18	1	18	undetermined
Cluster-16104.44946	1	p1	(T)12	12	249	260	undetermined
Cluster-16104.44945	1	p1	(T)12	12	249	260	undetermined
Cluster-16792.0	1	p1	(A)11	11	2501	2511	utr3
Cluster-16792.0	2	p1	(A)10	10	2623	2632	utr3
Cluster-16104.83000	1	p1	(T)11	11	498	508	undetermined
Cluster-10007.0	1	p1	(T)14	14	824	837	undetermined
Cluster-17991.0	1	p1	(T)13	13	245	257	utr3
Cluster-11909.0	1	p2	(AT)7	14	54	67	undetermined
Cluster-12055.0	1	p1	(A)12	12	322	333	cds
Cluster-16104.64976	1	p1	(A)11	11	489	499	utr3
Cluster-16104.31041	1	p1	(A)20	20	1	20	utr5
Cluster-14915.0	1	p3	(CGT)5	15	260	274	utr5
Cluster-16104.64977	1	p1	(A)11	11	489	499	utr3
Cluster-16104.32586	1	p1	(A)12	12	66	77	undetermined
Cluster-16104.32586	2	p3	(TCA)5	15	503	517	undetermined
Cluster-16104.32586	3	p1	(A)14	14	1564	1577	undetermined
Cluster-16104.52574	1	p1	(A)14	14	2554	2567	utr5
Cluster-16104.52577	1	p1	(A)10	10	298	307	utr3
Cluster-16104.1598	1	p1	(A)11	11	41	51	utr3
Cluster-16104.1596	1	p1	(T)11	11	177	187	undetermined
Cluster-16104.28416	1	p1	(A)13	13	15	27	undetermined
Cluster-16104.28416	2	p3	(TTA)5	15	169	183	undetermined
Cluster-16104.28414	1	p1	(A)10	10	670	679	undetermined
Cluster-16104.80728	1	p3	(GAA)5	15	1654	1668	undetermined
Cluster-16104.26520	1	p1	(T)11	11	407	417	undetermined
Cluster-22720.0	1	p1	(T)12	12	237	248	undetermined
Cluster-16104.41078	1	p3	(TTC)5	15	16	30	undetermined
Cluster-16104.81092	1	c	(G)22t(G)23	46	1	46	utr5
Cluster-16104.81093	1	p3	(ATG)6	18	866	883	undetermined
Cluster-16104.81093	2	p1	(A)22	22	2465	2486	undetermined
Cluster-16104.81099	1	p1	(T)13	13	1248	1260	undetermined
Cluster-16104.6065	1	p1	(A)10	10	430	439	undetermined
Cluster-16104.6064	1	p1	(A)10	10	380	389	utr5
Cluster-7541.0	1	p1	(T)11	11	68	78	undetermined
Cluster-16104.79079	1	p2	(TA)10	20	1	20	undetermined
Cluster-16104.79070	1	p2	(AT)7	14	1563	1576	undetermined
Cluster-16104.79077	1	p2	(AT)7	14	266	279	utr5
Cluster-16104.6269	1	p1	(T)10	10	21	30	undetermined
Cluster-16104.41690	1	p3	(GAA)5	15	317	331	undetermined
Cluster-16104.41692	1	p1	(T)10	10	546	555	undetermined
Cluster-16104.39051	1	p2	(AT)8	16	26	41	undetermined
Cluster-16104.39051	2	p1	(A)19	19	541	559	undetermined
Cluster-16104.39052	1	p1	(A)20	20	337	356	undetermined
Cluster-16104.39055	1	p1	(A)13	13	207	219	undetermined
Cluster-16104.70598	1	p1	(A)10	10	172	181	undetermined
Cluster-17009.0	1	p1	(A)10	10	78	87	utr3
Cluster-16104.43692	1	p1	(A)12	12	1	12	undetermined
Cluster-16104.43693	1	p1	(A)12	12	1	12	undetermined
Cluster-16104.43691	1	p1	(A)12	12	1	12	utr5
Cluster-16104.58638	1	p1	(T)11	11	1262	1272	utr3
Cluster-16104.77115	1	p1	(T)15	15	8	22	utr5
Cluster-16104.67911	1	p2	(CT)6	12	183	194	utr3
Cluster-16104.67916	1	p1	(A)10	10	2173	2182	utr3
Cluster-16104.67915	1	p3	(ATT)6	18	724	741	undetermined
Cluster-16104.67915	2	p1	(T)12	12	987	998	undetermined
Cluster-16104.1905	1	p1	(T)14	14	562	575	undetermined
Cluster-16104.1902	1	p1	(T)14	14	562	575	undetermined
Cluster-14387.0	1	p2	(CG)6	12	143	154	undetermined
Cluster-16104.21238	1	p2	(AT)7	14	125	138	undetermined
Cluster-20931.0	1	p3	(ATA)5	15	8	22	utr5
Cluster-16104.28228	1	p1	(A)11	11	55	65	undetermined
Cluster-16104.63114	1	p1	(T)10	10	735	744	utr5
Cluster-16104.63113	1	p1	(A)10	10	78	87	undetermined
Cluster-18584.0	1	p1	(A)10	10	998	1007	cds
Cluster-16104.46778	1	p3	(TTG)5	15	560	574	cds
Cluster-16104.80391	1	p1	(T)10	10	584	593	utr5
Cluster-13609.0	1	p1	(T)10	10	972	981	utr5
Cluster-16104.53952	1	p3	(GAT)5	15	1069	1083	undetermined
Cluster-16104.53953	1	p3	(GAT)5	15	991	1005	utr5
Cluster-16104.10850	1	p4	(ATTT)5	20	692	711	utr5
Cluster-16104.10856	1	p1	(T)10	10	331	340	undetermined
Cluster-16104.10857	1	p1	(A)10	10	883	892	undetermined
Cluster-16104.71418	1	p2	(CT)8	16	291	306	undetermined
Cluster-16104.22154	1	p1	(A)13	13	377	389	undetermined
Cluster-16104.22154	2	p2	(TG)8	16	513	528	undetermined
Cluster-16104.22158	1	c	(A)10tcttatttcatcatggcttgacagtatggaagaaggcttttgctgctaaagattacaaaatattt(A)10	85	250	334	utr5
Cluster-16104.22158	2	p1	(A)10	10	1188	1197	utr3
Cluster-16104.54600	1	p2	(TA)11	22	1	22	undetermined
Cluster-15627.0	1	p1	(A)10	10	469	478	utr5
Cluster-16104.53371	1	p1	(A)20	20	2040	2059	utr3
Cluster-16104.53376	1	p1	(A)10	10	4408	4417	undetermined
Cluster-16104.43204	1	p1	(T)11	11	2155	2165	utr3
Cluster-15574.0	1	p1	(A)10	10	338	347	undetermined
Cluster-16104.13356	1	p1	(A)12	12	186	197	undetermined
Cluster-14037.0	1	p1	(A)10	10	148	157	undetermined
Cluster-16104.7520	1	p1	(T)11	11	2056	2066	undetermined
Cluster-16104.34900	1	p3	(CTT)5	15	48	62	undetermined
Cluster-16104.15980	1	p2	(AT)9	18	718	735	undetermined
Cluster-16104.15987	1	p1	(A)16	16	9	24	undetermined
Cluster-16104.15986	1	c	(T)11gaaagtttataaggtgatttcatatgtatgactgaataacattttgctttgtagtcttctgtaaaagcatacactgaagtttctagtagaaaatg(T)10	116	443	558	undetermined
Cluster-16104.12405	1	p1	(T)10	10	847	856	utr3
Cluster-16104.12405	2	p3	(GTC)5	15	2200	2214	utr5
Cluster-16104.67744	1	c	(T)10g(T)13	24	797	820	utr5
Cluster-4321.0	1	p1	(T)10	10	2	11	undetermined
Cluster-16104.27685	1	p1	(T)10	10	180	189	undetermined
Cluster-16104.40476	1	p3	(GGA)5	15	3	17	utr5
Cluster-16104.58247	1	p1	(A)12	12	2145	2156	utr3
Cluster-16104.58240	1	p3	(CAG)6	18	2884	2901	cds
Cluster-16104.6239	1	p1	(T)10	10	4871	4880	utr5
Cluster-16104.56295	1	p1	(A)10	10	1442	1451	utr3
Cluster-7500.0	1	p3	(GTG)5	15	288	302	undetermined
Cluster-16104.8874	1	p3	(TCT)5	15	138	152	utr5
Cluster-16104.8878	1	p1	(T)10	10	435	444	undetermined
Cluster-11685.0	1	p1	(A)11	11	223	233	undetermined
Cluster-16104.82259	1	p1	(T)10	10	1393	1402	utr3
Cluster-7310.0	1	p2	(TA)7	14	861	874	undetermined
Cluster-7310.0	2	p3	(TTA)6	18	1065	1082	undetermined
Cluster-23390.0	1	p1	(A)15	15	194	208	utr3
Cluster-16104.77176	1	p1	(A)11	11	1406	1416	utr3
Cluster-16104.77177	1	p1	(T)11	11	13	23	undetermined
Cluster-1823.0	1	p3	(ATT)7	21	1	21	undetermined
Cluster-16104.43109	1	p1	(T)10	10	797	806	cds
Cluster-16104.33576	1	p1	(A)10	10	352	361	utr5
Cluster-15837.0	1	p2	(TG)6	12	186	197	undetermined
Cluster-22838.0	1	p3	(GAT)6	18	595	612	cds
Cluster-16104.67852	1	c	(A)12ggaataaataaatggattctacaataagtatttattctatttatatatctgtgaaatatacaaaataggaaaaacc(A)13	101	128	228	utr3
Cluster-15312.0	1	p3	(GTC)6	18	1	18	utr5
Cluster-15312.1	1	p3	(ACG)7	21	1	21	undetermined
Cluster-15312.1	2	p1	(A)10	10	371	380	undetermined
Cluster-3994.0	1	p1	(T)12	12	64	75	undetermined
Cluster-16104.66185	1	p1	(A)12	12	942	953	undetermined
Cluster-16104.66182	1	p3	(GTG)6	18	1419	1436	cds
Cluster-16104.21136	1	p1	(A)10	10	124	133	undetermined
Cluster-16104.21131	1	p1	(A)10	10	13	22	undetermined
Cluster-16104.32626	1	p2	(TA)11	22	1	22	undetermined
Cluster-16104.21139	1	p1	(T)11	11	1228	1238	undetermined
Cluster-16104.6929	1	p1	(T)13	13	39	51	undetermined
Cluster-16104.6923	1	p1	(A)12	12	1	12	undetermined
Cluster-8492.0	1	p1	(T)10	10	135	144	undetermined
Cluster-16104.1659	1	p2	(AT)7	14	153	166	utr5
Cluster-16104.89310	1	p1	(T)10	10	1332	1341	utr3
Cluster-16104.1656	1	p2	(AT)6	12	309	320	utr3
Cluster-16104.1655	1	p2	(AT)6	12	309	320	undetermined
Cluster-16104.19450	1	p2	(TA)6	12	3021	3032	undetermined
Cluster-16104.60111	1	p3	(ATT)6	18	1635	1652	utr3
Cluster-16104.60118	1	p1	(T)11	11	877	887	utr3
Cluster-139.0	1	p1	(T)10	10	424	433	undetermined
Cluster-16104.70811	1	p1	(A)10	10	180	189	undetermined
Cluster-16104.82789	1	p1	(T)11	11	1283	1293	utr5
Cluster-16104.61860	1	p1	(T)12	12	525	536	undetermined
Cluster-16104.61864	1	p2	(CT)6	12	1642	1653	utr5
Cluster-16104.66088	1	p3	(TTG)5	15	2314	2328	undetermined
Cluster-16104.66089	1	p3	(TTG)5	15	986	1000	undetermined
Cluster-14295.1	1	p3	(ATA)5	15	7	21	undetermined
Cluster-16104.80041	1	p3	(ATA)6	18	1	18	utr3
Cluster-16104.80041	2	p1	(T)11	11	194	204	utr3
Cluster-16104.69476	1	p2	(AT)6	12	641	652	utr3
Cluster-8895.0	1	p1	(T)10	10	85	94	utr5
Cluster-16104.21512	1	p1	(A)17	17	1	17	utr3
Cluster-16104.21512	2	p3	(GTT)5	15	489	503	cds
Cluster-16104.21512	3	p3	(GTT)5	15	729	743	cds
Cluster-16104.39394	1	p2	(AT)10	20	1	20	undetermined
Cluster-16104.3402	1	p1	(T)10	10	49	58	undetermined
Cluster-16104.3402	2	p1	(T)13	13	1004	1016	undetermined
Cluster-16104.64741	1	p2	(TA)11	22	1	22	utr3
Cluster-16104.64740	1	c	(AT)11ac(AT)9	42	1	42	utr3
Cluster-16104.79559	1	p1	(T)12	12	202	213	undetermined
Cluster-16104.61378	1	p1	(A)12	12	269	280	undetermined
Cluster-16104.62741	1	p1	(A)22	22	1	22	utr5
Cluster-16104.62740	1	p1	(A)22	22	1	22	utr5
Cluster-16104.62747	1	c	(T)19atttgaaaaccagcaaattatcattgaaatgatctataagaaacaacgggtttgttacaacagaaagacaattgagattgaactgttcta(T)10	119	1	119	utr3
Cluster-16104.11414	1	p1	(T)10	10	231	240	undetermined
Cluster-16104.15615	1	p1	(T)12	12	976	987	undetermined
Cluster-16104.15617	1	p1	(A)10	10	766	775	undetermined
Cluster-16104.15617	2	p1	(A)12	12	970	981	undetermined
Cluster-16104.15616	1	p1	(T)12	12	1755	1766	utr3
Cluster-16104.24249	1	p2	(TA)7	14	267	280	utr5
Cluster-16104.24249	2	p1	(A)12	12	382	393	utr5
Cluster-16104.24246	1	p3	(CGA)6	18	97	114	utr5
Cluster-16104.24240	1	p3	(CAA)7	21	2	22	undetermined
Cluster-16104.14568	1	p1	(A)11	11	54	64	undetermined
Cluster-16104.14561	1	p1	(T)10	10	220	229	undetermined
Cluster-16104.14564	1	p2	(AT)8	16	1	16	utr3
Cluster-16104.12398	1	p2	(AG)6	12	904	915	undetermined
Cluster-16104.12393	1	p2	(AT)6	12	1834	1845	utr3
Cluster-16104.78200	1	p1	(A)12	12	14	25	undetermined
Cluster-16104.78200	2	p1	(T)10	10	139	148	undetermined
Cluster-16104.5495	1	p1	(A)10	10	27	36	undetermined
Cluster-2559.0	1	p1	(T)10	10	2341	2350	utr3
Cluster-16104.5490	1	p1	(T)10	10	154	163	undetermined
Cluster-16513.0	1	p1	(T)11	11	2106	2116	utr3
Cluster-16104.63562	1	p2	(TA)6	12	36	47	utr5
Cluster-21869.0	1	p1	(A)10	10	486	495	undetermined
Cluster-16104.56900	1	p1	(A)10	10	112	121	undetermined
Cluster-16104.56900	2	p1	(A)10	10	837	846	undetermined
Cluster-11591.0	1	p3	(TCT)5	15	332	346	utr3
Cluster-16104.74871	1	p3	(CCT)5	15	1410	1424	utr5
Cluster-16104.89031	1	c	(T)10atcctgaatagttttgtaacagatatataatcctgtagaacttgtgaacttggcacttgatactgtttgtgataaatttggtacaa(T)12	108	242	349	utr5
Cluster-22074.0	1	c	(A)17caataaatg(A)10	36	1	36	utr3
Cluster-451.0	1	p1	(T)13	13	506	518	undetermined
Cluster-14550.0	1	p3	(ATT)6	18	1	18	undetermined
Cluster-16104.84835	1	c	(T)12ccaacttgtataaacactcatcttgtagtagaaatatatttccaaaacct(A)10	72	404	475	utr3
Cluster-16104.80044	1	p1	(A)10	10	144	153	undetermined
Cluster-16104.21397	1	p1	(T)12	12	730	741	utr3
Cluster-18474.0	1	p3	(TGG)5	15	525	539	undetermined
Cluster-10305.0	1	p1	(A)10	10	509	518	undetermined
Cluster-16104.34990	1	p3	(GTT)5	15	806	820	cds
Cluster-16104.76436	1	p1	(T)12	12	2222	2233	undetermined
Cluster-16104.70072	1	p1	(A)13	13	59	71	utr3
Cluster-16104.57691	1	p1	(T)20	20	1	20	undetermined
Cluster-16104.57690	1	p1	(T)12	12	1531	1542	utr5
Cluster-16104.70073	1	p1	(A)13	13	59	71	utr3
Cluster-16104.40724	1	p1	(T)13	13	133	145	undetermined
Cluster-16104.79969	1	p1	(A)21	21	1	21	utr5
Cluster-16104.27538	1	p2	(AT)8	16	1260	1275	utr5
Cluster-15905.0	1	p2	(TC)11	22	1	22	undetermined
Cluster-150.0	1	p2	(TA)7	14	175	188	undetermined
Cluster-16104.56123	1	p3	(GGT)5	15	797	811	cds
Cluster-7086.0	1	p1	(A)10	10	1541	1550	utr3
Cluster-16104.44354	1	p1	(T)10	10	573	582	utr3
Cluster-16104.44355	1	p3	(AAC)7	21	5243	5263	utr5
Cluster-16104.59091	1	p1	(T)12	12	1347	1358	undetermined
Cluster-16104.78668	1	p3	(TTC)6	18	694	711	undetermined
Cluster-16104.51698	1	p3	(TTC)7	21	1401	1421	undetermined
Cluster-16104.51691	1	p5	(CTGGT)5	25	1835	1859	undetermined
Cluster-16104.51690	1	p5	(CTGGT)5	25	1816	1840	undetermined
Cluster-16104.51695	1	p2	(TC)6	12	222	233	utr5
Cluster-16104.51695	2	p3	(CAC)6	18	370	387	cds
Cluster-16104.51696	1	p1	(A)12	12	279	290	utr5
Cluster-16104.78667	1	p3	(TTC)6	18	694	711	cds
Cluster-16104.45406	1	p3	(AGC)5	15	2704	2718	cds
Cluster-16104.45400	1	p1	(A)11	11	1567	1577	undetermined
Cluster-16104.28847	1	p1	(A)10	10	258	267	undetermined
Cluster-16104.52929	1	p2	(AG)7	14	710	723	undetermined
Cluster-13206.0	1	p1	(A)10	10	714	723	undetermined
Cluster-16104.40155	1	p3	(ATA)5	15	371	385	undetermined
Cluster-16104.40156	1	c	(GA)6tgacttgtgaaacgggaaggggtggcaccggggactcagggggttacagtggtcactcgaagcgcaatgcaaaccgtacatctgaaggtg(ATC)5	117	2368	2484	utr5
Cluster-16104.40157	1	c	(GA)6tgacttgtgaaacgggaaggggtggcaccggggactcagggggttacagtggtcactcgaagcgcaatgcaaaccgtacatctgaaggtg(ATC)5	117	2522	2638	undetermined
Cluster-16104.40152	1	p1	(A)10	10	598	607	undetermined
Cluster-8230.0	1	p1	(A)11	11	21	31	utr5
Cluster-8230.0	2	p1	(T)11	11	959	969	utr3
Cluster-13659.0	1	p1	(A)21	21	1306	1326	utr3
Cluster-18815.0	1	p3	(TGT)6	18	551	568	undetermined
Cluster-16104.11493	1	p1	(A)10	10	34	43	undetermined
Cluster-7006.0	1	p1	(A)15	15	1558	1572	undetermined
Cluster-16104.10728	1	p1	(T)10	10	1571	1580	utr5
Cluster-1304.0	1	p1	(A)11	11	1	11	undetermined
Cluster-16104.10722	1	p1	(T)11	11	387	397	undetermined
Cluster-16104.69512	1	p1	(T)11	11	1815	1825	utr5
Cluster-16104.75252	1	p2	(AT)9	18	1	18	undetermined
Cluster-16104.38350	1	p1	(A)12	12	348	359	utr3
Cluster-16104.38350	2	p1	(A)10	10	2793	2802	utr5
Cluster-16104.38353	1	p3	(CTC)5	15	145	159	utr5
Cluster-16104.32985	1	p1	(A)11	11	100	110	cds
Cluster-16104.35664	1	p3	(TTC)6	18	772	789	undetermined
Cluster-16104.35662	1	p3	(TTC)6	18	772	789	utr5
Cluster-16104.35663	1	p3	(TTC)6	18	772	789	undetermined
Cluster-16920.0	1	p2	(CA)6	12	18	29	utr5
Cluster-16045.1	1	p1	(A)10	10	242	251	undetermined
Cluster-16045.1	2	p2	(AT)10	20	368	387	undetermined
Cluster-16104.26918	1	p1	(A)19	19	1	19	utr5
Cluster-16104.26919	1	p1	(A)19	19	1	19	utr5
Cluster-16104.83426	1	p2	(CT)7	14	372	385	undetermined
Cluster-16104.26915	1	p1	(A)11	11	475	485	undetermined
Cluster-16104.26916	1	p1	(A)10	10	135	144	undetermined
Cluster-16104.46123	1	p3	(TCT)5	15	360	374	utr5
Cluster-16104.46123	2	p1	(T)14	14	6204	6217	utr3
Cluster-16104.34137	1	p1	(A)20	20	302	321	undetermined
Cluster-16104.34130	1	p1	(A)10	10	241	250	undetermined
Cluster-15799.0	1	p3	(ATT)7	21	627	647	utr3
Cluster-16104.88765	1	p1	(A)10	10	826	835	undetermined
Cluster-16104.88765	2	p1	(A)21	21	3413	3433	undetermined
Cluster-18688.1	1	p2	(AT)8	16	1700	1715	utr3
Cluster-16104.5256	1	p1	(A)10	10	426	435	undetermined
Cluster-16104.49030	1	p1	(T)10	10	174	183	utr5
Cluster-16104.49031	1	p3	(CAC)5	15	183	197	undetermined
Cluster-16104.49032	1	p3	(CAC)5	15	183	197	utr3
Cluster-16104.49038	1	p1	(A)10	10	355	364	undetermined
Cluster-16104.68977	1	p2	(AT)6	12	266	277	utr5
Cluster-16104.70992	1	p3	(GGA)5	15	1459	1473	utr5
Cluster-16104.70991	1	p1	(A)10	10	85	94	undetermined
Cluster-16104.70996	1	p1	(T)17	17	398	414	undetermined
Cluster-16104.70995	1	p2	(TC)6	12	724	735	undetermined
Cluster-3455.0	1	p1	(T)10	10	440	449	undetermined
Cluster-1771.0	1	p1	(T)10	10	445	454	undetermined
Cluster-16104.60091	1	p1	(A)12	12	1	12	utr5
Cluster-16104.60096	1	p1	(A)11	11	88	98	utr3
Cluster-16104.60095	1	p1	(A)11	11	88	98	utr3
Cluster-6231.0	1	p3	(GCC)5	15	36	50	utr5
Cluster-16104.60098	1	p1	(T)10	10	235	244	utr3
Cluster-16104.23438	1	p1	(T)10	10	832	841	undetermined
Cluster-16104.23437	1	p1	(T)10	10	1007	1016	cds
Cluster-16104.7426	1	p3	(CCA)6	18	5	22	undetermined
Cluster-16104.7427	1	p3	(ATC)5	15	266	280	undetermined
Cluster-16104.19393	1	c	(T)11aaaaaaaaagccttaaaaatcgcc(T)11	46	1602	1647	undetermined
Cluster-16104.19393	2	p1	(T)15	15	2534	2548	undetermined
Cluster-16104.21498	1	p1	(T)10	10	473	482	undetermined
Cluster-16104.21497	1	p1	(T)10	10	815	824	undetermined
Cluster-16104.85682	1	p1	(T)13	13	423	435	undetermined
Cluster-16104.85687	1	p2	(TA)6	12	2176	2187	undetermined
Cluster-16104.2250	1	p2	(TA)8	16	80	95	undetermined
Cluster-16104.2251	1	p1	(A)10	10	234	243	undetermined
Cluster-11667.0	1	p2	(TC)6	12	18	29	undetermined
Cluster-11667.0	2	p3	(GGA)5	15	251	265	undetermined
Cluster-16104.65316	1	c	(T)10(A)11tgaccaaaccggcggttagatgttcgtttggggtttcgttttttcattgtcataatcaag(T)11	92	3	94	undetermined
Cluster-16104.65313	1	p2	(TA)8	16	1075	1090	cds
Cluster-16104.65312	1	p1	(A)10	10	1	10	utr5
Cluster-16104.65311	1	p1	(A)10	10	1	10	utr5
Cluster-16104.65310	1	p1	(A)10	10	1	10	utr5
Cluster-16104.87687	1	p1	(A)10	10	2583	2592	undetermined
Cluster-16104.87689	1	p1	(A)14	14	2509	2522	utr5
Cluster-16104.87688	1	p1	(A)10	10	2485	2494	utr5
Cluster-16104.26147	1	p1	(A)10	10	35	44	undetermined
Cluster-16104.26145	1	p1	(A)10	10	35	44	utr5
Cluster-16104.6749	1	p2	(TC)6	12	663	674	undetermined
Cluster-16104.58434	1	p3	(CCG)7	21	289	309	cds
Cluster-16104.58432	1	c	(A)11caatagcaatgtcaaagcttaaggttaagaaaacacatttggccctatattacggtaatttgg(A)12	86	1859	1944	undetermined
Cluster-16104.58430	1	p1	(A)10	10	375	384	undetermined
Cluster-23680.1	1	p2	(TA)10	20	1	20	undetermined
Cluster-23680.0	1	p2	(AT)9	18	217	234	undetermined
Cluster-16104.56000	1	p2	(TA)11	22	1	22	undetermined
Cluster-16104.54891	1	p3	(TGG)8	24	1389	1412	utr5
Cluster-16104.54893	1	p2	(AT)10	20	4775	4794	undetermined
Cluster-16104.79331	1	p2	(AT)6	12	309	320	undetermined
Cluster-16104.79332	1	p2	(AT)6	12	309	320	undetermined
Cluster-10503.0	1	p2	(CT)7	14	47	60	undetermined
Cluster-16104.22353	1	p2	(GA)6	12	824	835	utr5
Cluster-16104.5514	1	p1	(A)10	10	321	330	undetermined
Cluster-16104.79333	1	p2	(AT)6	12	309	320	utr3
Cluster-16104.24160	1	p3	(CAC)6	18	2074	2091	cds
Cluster-16104.79334	1	p2	(AT)6	12	309	320	utr3
Cluster-5980.1	1	p3	(ATG)6	18	529	546	cds
Cluster-5980.0	1	p3	(ATG)6	18	589	606	cds
Cluster-5980.2	1	p3	(GAT)5	15	1	15	utr5
Cluster-16104.8642	1	p1	(A)11	11	1085	1095	utr3
Cluster-17549.0	1	p1	(T)13	13	2176	2188	undetermined
Cluster-16104.79335	1	p2	(AT)6	12	309	320	undetermined
Cluster-16104.74905	1	p2	(TA)10	20	1	20	undetermined
Cluster-16104.74905	2	p2	(TA)10	20	1511	1530	undetermined
Cluster-16104.21716	1	p1	(T)10	10	531	540	undetermined
Cluster-3315.0	1	p1	(A)11	11	364	374	undetermined
Cluster-16104.79337	1	p1	(A)10	10	12	21	undetermined
Cluster-16104.77485	1	p2	(AT)6	12	253	264	undetermined
Cluster-16104.30215	1	p2	(TA)6	12	4049	4060	utr5
Cluster-16104.77629	1	p1	(A)23	23	290	312	undetermined
Cluster-10871.0	1	p1	(A)10	10	399	408	undetermined
Cluster-16104.42615	1	p1	(T)10	10	984	993	undetermined
Cluster-16104.42616	1	p1	(T)10	10	984	993	cds
Cluster-16104.38335	1	p1	(A)10	10	12	21	undetermined
Cluster-12235.0	1	p1	(A)10	10	398	407	undetermined
Cluster-16104.80623	1	p3	(TTC)7	21	1402	1422	utr3
Cluster-16104.30927	1	p3	(ATC)7	21	1	21	undetermined
Cluster-16104.30924	1	p1	(T)10	10	584	593	utr5
Cluster-16104.57151	1	p1	(A)10	10	145	154	utr3
Cluster-16104.57152	1	p3	(AAG)6	18	2949	2966	utr5
Cluster-16104.57155	1	p1	(A)10	10	96	105	utr3
Cluster-16104.57156	1	p1	(A)10	10	96	105	utr3
Cluster-16104.30923	1	p2	(AT)10	20	304	323	undetermined
Cluster-16104.31512	1	p2	(TC)7	14	4478	4491	undetermined
Cluster-12592.0	1	p1	(T)15	15	35	49	utr5
Cluster-5473.0	1	p1	(A)10	10	125	134	undetermined
Cluster-16104.52060	1	p1	(T)10	10	454	463	utr3
Cluster-16104.52069	1	p3	(TCT)5	15	182	196	utr5
Cluster-16104.52068	1	p3	(TCT)5	15	465	479	utr5
Cluster-16104.16032	1	p1	(A)13	13	1812	1824	utr5
Cluster-5554.0	1	p3	(TTA)5	15	1346	1360	utr5
Cluster-16080.0	1	p3	(ACC)7	21	1	21	undetermined
Cluster-8778.0	1	p3	(CCA)6	18	245	262	undetermined
Cluster-16104.39756	1	p3	(AAG)6	18	302	319	utr3
Cluster-16104.39756	2	p1	(T)12	12	1721	1732	utr5
Cluster-16104.39752	1	p1	(A)10	10	1135	1144	utr3
Cluster-16104.44256	1	p3	(CAA)5	15	75	89	utr3
Cluster-16104.44255	1	c	(T)12gataattatctgacaaataatat(TAA)7	56	1852	1907	utr3
Cluster-16104.44254	1	p1	(T)12	12	761	772	utr3
Cluster-16104.89160	1	p1	(A)20	20	1	20	undetermined
Cluster-18427.0	1	p1	(A)17	17	1	17	undetermined
Cluster-5875.0	1	c	(A)11tattcaaagatatttcttattctagtatcttttacagtgaatatatt(A)10	68	78	145	undetermined
Cluster-16104.52683	1	p1	(A)19	19	239	257	undetermined
Cluster-16104.52682	1	p1	(A)10	10	3054	3063	utr5
Cluster-16104.52684	1	p1	(A)10	10	3055	3064	utr5
Cluster-1124.0	1	p1	(A)10	10	88	97	utr3
Cluster-16104.6572	1	p1	(A)19	19	1	19	undetermined
Cluster-16104.6571	1	p1	(A)19	19	1	19	undetermined
Cluster-16104.6576	1	p1	(T)20	20	1	20	undetermined
Cluster-16104.6575	1	p1	(A)20	20	1	20	undetermined
Cluster-15079.0	1	p1	(A)10	10	625	634	undetermined
Cluster-16104.86527	1	p1	(T)10	10	37	46	undetermined
Cluster-16104.86526	1	p1	(A)14	14	12	25	undetermined
Cluster-16104.36880	1	p1	(T)11	11	250	260	undetermined
Cluster-16104.36888	1	p3	(ATT)7	21	1520	1540	utr3
Cluster-16104.73339	1	p1	(A)20	20	1	20	undetermined
Cluster-16104.37171	1	p1	(T)17	17	1	17	undetermined
Cluster-8006.0	1	p1	(A)10	10	573	582	undetermined
Cluster-16104.11353	1	p3	(AAT)7	21	3	23	undetermined
Cluster-16104.80297	1	p1	(A)10	10	1084	1093	undetermined
Cluster-8798.0	1	p3	(GAG)5	15	2106	2120	cds
Cluster-16104.86248	1	p1	(T)11	11	1	11	utr5
Cluster-16104.86248	2	p1	(C)11	11	389	399	utr5
Cluster-16104.63090	1	p1	(A)11	11	1021	1031	undetermined
Cluster-16104.36223	1	c	(AC)6aaaaaatgggaaaatgaattatagattaccctaactattggacgttgaaggggcacttgtgacatatatttttgtg(AC)6	100	338	437	undetermined
Cluster-16104.75596	1	p2	(AT)6	12	243	254	undetermined
Cluster-16104.75596	2	c	(TGT)5tgatgatgaagcgggtaggtctcgtactgcgtttgcgagggatgataggaagaggatgaagaagaataaggagatgagaaagtagagtgatttt(GAA)5	124	383	506	undetermined
Cluster-16104.43567	1	p2	(CT)6	12	968	979	undetermined
Cluster-15157.0	1	p1	(A)10	10	1	10	utr3
Cluster-15157.0	2	p1	(A)10	10	1894	1903	utr5
Cluster-16104.87693	1	p3	(GCT)6	18	1716	1733	undetermined
Cluster-16104.3051	1	p1	(A)14	14	233	246	undetermined
Cluster-16104.3054	1	p2	(AT)9	18	1	18	utr5
Cluster-16104.3054	2	p3	(TCA)5	15	1449	1463	cds
Cluster-16104.3059	1	p1	(T)10	10	243	252	utr5
Cluster-16104.3058	1	p1	(T)10	10	373	382	undetermined
Cluster-16104.2982	1	p1	(A)10	10	127	136	undetermined
Cluster-4851.0	1	p1	(A)11	11	227	237	undetermined
Cluster-16104.70151	1	p1	(T)12	12	228	239	undetermined
Cluster-16104.72270	1	p1	(A)12	12	6812	6823	utr3
Cluster-16104.71740	1	p1	(T)11	11	14	24	undetermined
Cluster-16104.71742	1	p1	(T)11	11	1805	1815	utr5
Cluster-16104.71742	2	p2	(TA)7	14	1927	1940	utr5
Cluster-16104.19022	1	p1	(T)20	20	1239	1258	utr5
Cluster-16104.38670	1	p1	(A)11	11	85	95	utr3
Cluster-16104.38670	2	p1	(A)10	10	462	471	utr3
Cluster-14733.0	1	p3	(CCA)5	15	392	406	undetermined
Cluster-16104.26891	1	p1	(T)10	10	413	422	undetermined
Cluster-16104.79669	1	p3	(TTG)5	15	1791	1805	undetermined
Cluster-16104.79669	2	p2	(CT)6	12	2065	2076	undetermined
Cluster-16104.89956	1	p3	(AGG)6	18	450	467	cds
Cluster-16104.89955	1	p3	(AGG)6	18	450	467	undetermined
Cluster-16104.89953	1	p1	(A)10	10	766	775	utr3
Cluster-18140.0	1	p3	(CCA)5	15	399	413	undetermined
Cluster-16104.54070	1	c	(T)11c(T)12	24	1563	1586	utr5
Cluster-16104.89952	1	p1	(A)11	11	569	579	undetermined
Cluster-16104.66346	1	p1	(T)10	10	1561	1570	undetermined
Cluster-16104.66349	1	p2	(TA)10	20	1	20	utr3
Cluster-23378.0	1	p2	(TA)8	16	106	121	utr5
Cluster-16104.85180	1	p1	(T)10	10	623	632	undetermined
Cluster-16104.85180	2	p1	(T)12	12	861	872	undetermined
Cluster-16104.85180	3	p2	(TA)10	20	1143	1162	undetermined
Cluster-16104.85181	1	p3	(AAG)5	15	403	417	undetermined
Cluster-16104.18376	1	p1	(A)10	10	302	311	undetermined
Cluster-16104.27388	1	p1	(A)10	10	424	433	utr3
Cluster-16104.27383	1	p3	(TTC)5	15	112	126	undetermined
Cluster-16104.27383	2	c	(AT)6gtaactaagaactttttatttggtgtacgtataagtgtacattttactaagcctgttaagtactaatcatcctgtga(GCT)5	104	789	892	undetermined
Cluster-16104.67439	1	p1	(T)11	11	7	17	undetermined
Cluster-16104.77970	1	p1	(A)18	18	2	19	utr3
Cluster-16104.77972	1	p1	(A)12	12	112	123	undetermined
Cluster-22881.1	1	p1	(A)10	10	158	167	undetermined
Cluster-16104.21517	1	p3	(GAA)5	15	192	206	cds
Cluster-16104.21518	1	p3	(GAA)5	15	4597	4611	undetermined
Cluster-13428.1	1	p1	(A)14	14	7	20	undetermined
Cluster-16104.56502	1	p1	(A)10	10	1057	1066	utr3
Cluster-16104.16563	1	p3	(ACA)6	18	1198	1215	cds
Cluster-16104.7039	1	p1	(A)11	11	93	103	undetermined
Cluster-16104.7038	1	p1	(A)11	11	93	103	undetermined
Cluster-3425.0	1	p1	(A)10	10	104	113	utr3
Cluster-16104.7034	1	p1	(T)10	10	372	381	undetermined
Cluster-16104.7037	1	p1	(A)11	11	93	103	utr5
Cluster-16104.7036	1	p1	(A)11	11	93	103	undetermined
Cluster-16104.5899	1	p2	(AT)9	18	1	18	undetermined
Cluster-16104.5890	1	p1	(T)12	12	29	40	undetermined
Cluster-9418.0	1	p1	(A)11	11	1349	1359	undetermined
Cluster-16104.13680	1	p1	(T)10	10	1589	1598	utr3
Cluster-16104.13687	1	p1	(A)10	10	1	10	undetermined
Cluster-7127.0	1	p3	(AGT)6	18	650	667	cds
Cluster-16104.58572	1	p1	(A)12	12	82	93	undetermined
Cluster-16104.58571	1	p1	(A)12	12	82	93	undetermined
Cluster-16104.58570	1	p1	(A)12	12	82	93	undetermined
Cluster-16104.85769	1	p1	(A)10	10	64	73	utr3
Cluster-16104.54911	1	p2	(AT)10	20	1	20	undetermined
Cluster-912.0	1	p1	(T)16	16	5	20	undetermined
Cluster-912.0	2	p1	(A)11	11	757	767	undetermined
Cluster-16104.23995	1	p3	(GAT)5	15	988	1002	undetermined
Cluster-3338.0	1	p1	(A)13	13	274	286	undetermined
Cluster-16104.28653	1	p1	(T)10	10	147	156	utr5
Cluster-16104.28653	2	c	(T)10attattattatatatttaatttagcctgtttttttttcttttagacatatgacaattgttatcatagtttgtttatttttttctttggtcttaagt(A)10	116	1702	1817	utr3
Cluster-16104.28653	3	c	(T)12a(AT)6	25	2192	2216	utr3
Cluster-9281.0	1	p1	(T)13	13	442	454	undetermined
Cluster-9281.0	2	p1	(T)13	13	566	578	undetermined
Cluster-16104.78554	1	p2	(AT)6	12	309	320	undetermined
Cluster-8501.0	1	p1	(T)10	10	208	217	utr3
Cluster-8501.0	2	p3	(TGG)5	15	1436	1450	utr5
Cluster-16104.80375	1	p1	(A)10	10	138	147	undetermined
Cluster-6686.0	1	p1	(A)10	10	44	53	undetermined
Cluster-16104.51240	1	p6	(CATGAT)5	30	298	327	utr5
Cluster-16104.51240	2	p1	(T)10	10	1466	1475	utr3
Cluster-16104.51241	1	p1	(T)10	10	1292	1301	utr3
Cluster-22439.0	1	p1	(T)13	13	46	58	undetermined
Cluster-16104.75720	1	p2	(CA)8	16	2	17	utr5
Cluster-3257.0	1	c	(TG)6catgtgtgtgcatgtgtgtgcaggg(GT)6	49	512	560	utr3
Cluster-11657.0	1	p1	(T)11	11	52	62	undetermined
Cluster-16104.75725	1	p2	(AT)7	14	125	138	undetermined
Cluster-16104.78538	1	p3	(GTG)5	15	745	759	cds
Cluster-16104.78538	2	p1	(T)11	11	1405	1415	utr3
Cluster-16104.8560	1	p1	(A)18	18	1	18	undetermined
Cluster-16104.61638	1	p1	(T)14	14	793	806	undetermined
Cluster-4735.0	1	p2	(AT)10	20	4	23	undetermined
Cluster-4735.0	2	p3	(GGA)5	15	252	266	undetermined
Cluster-4735.1	1	p2	(AT)9	18	1	18	undetermined
Cluster-16104.50118	1	p3	(AAG)6	18	240	257	utr3
Cluster-16104.50111	1	p2	(CT)8	16	3116	3131	utr5
Cluster-16104.50110	1	p3	(AGC)5	15	1097	1111	cds
Cluster-16104.81650	1	p1	(T)11	11	917	927	undetermined
Cluster-16104.81653	1	p2	(AT)6	12	309	320	undetermined
Cluster-16104.81656	1	p1	(T)12	12	23	34	undetermined
Cluster-16104.73137	1	p2	(TG)8	16	802	817	utr3
Cluster-16104.63002	1	p2	(CA)8	16	2144	2159	undetermined
Cluster-21325.0	1	p1	(A)10	10	255	264	undetermined
Cluster-16104.36143	1	p2	(TA)10	20	377	396	undetermined
Cluster-16104.36148	1	p2	(TC)6	12	21	32	utr3
Cluster-16104.36149	1	p2	(TC)6	12	21	32	utr3
Cluster-16104.55859	1	p1	(T)10	10	674	683	utr3
Cluster-16104.87617	1	p2	(TC)6	12	90	101	utr5
Cluster-16104.55853	1	p3	(AGA)5	15	335	349	undetermined
Cluster-16104.55852	1	p1	(A)21	21	1	21	undetermined
Cluster-12651.0	1	p1	(A)18	18	1	18	undetermined
Cluster-16104.55851	1	p1	(T)10	10	188	197	utr5
Cluster-16104.55850	1	p1	(A)21	21	1	21	undetermined
Cluster-16104.88115	1	p2	(AG)7	14	10	23	undetermined
Cluster-16104.55855	1	p1	(A)20	20	1	20	undetermined
Cluster-16104.88118	1	p1	(A)10	10	239	248	undetermined
Cluster-16104.45801	1	p3	(CCA)6	18	160	177	utr3
Cluster-16104.8148	1	p1	(T)19	19	1	19	utr3
Cluster-16104.8148	2	p1	(A)15	15	600	614	utr3
Cluster-16104.45803	1	p1	(A)12	12	7	18	utr3
Cluster-16104.45809	1	p3	(CCA)6	18	160	177	undetermined
Cluster-16104.31495	1	p3	(AGA)5	15	1163	1177	utr5
Cluster-16104.46570	1	p3	(CTG)6	18	272	289	cds
Cluster-16104.46576	1	p1	(A)17	17	1	17	utr5
Cluster-16104.52189	1	p1	(T)22	22	1	22	undetermined
Cluster-16104.34788	1	p1	(T)11	11	430	440	undetermined
Cluster-16104.52185	1	p1	(A)10	10	4912	4921	undetermined
Cluster-16104.34783	1	p1	(T)10	10	1002	1011	undetermined
Cluster-2624.0	1	p1	(T)10	10	707	716	undetermined
Cluster-16104.1167	1	p1	(A)10	10	542	551	utr5
Cluster-16104.83736	1	p1	(T)10	10	447	456	undetermined
Cluster-16104.43891	1	p3	(CAG)5	15	590	604	cds
Cluster-16104.43893	1	p1	(A)10	10	2134	2143	utr3
Cluster-16104.80137	1	p2	(TC)7	14	299	312	undetermined
Cluster-14161.0	1	p2	(TA)7	14	68	81	undetermined
Cluster-16104.68439	1	p3	(ATC)6	18	1	18	undetermined
Cluster-16104.68436	1	p2	(AG)6	12	88	99	undetermined
Cluster-16104.36924	1	p1	(T)13	13	529	541	undetermined
Cluster-16104.22717	1	p1	(A)10	10	748	757	utr5
Cluster-16104.22712	1	p2	(TA)7	14	175	188	undetermined
Cluster-16104.60620	1	p1	(T)10	10	52	61	undetermined
Cluster-16104.60621	1	p1	(T)10	10	3147	3156	utr3
Cluster-16104.60622	1	p2	(AT)9	18	1	18	undetermined
Cluster-16104.80578	1	p1	(A)16	16	1	16	undetermined
Cluster-7795.0	1	p2	(AT)9	18	1	18	undetermined
Cluster-16104.86162	1	p1	(A)12	12	103	114	undetermined
Cluster-16104.86161	1	p2	(GT)7	14	2025	2038	undetermined
Cluster-16104.86167	1	p3	(TCT)6	18	881	898	utr5
Cluster-16104.32120	1	p3	(AGG)5	15	1175	1189	utr5
Cluster-4257.0	1	c	(TAA)5ttaaaatacaatttttcttcgttttatcaatggaacggaataaatatatg(TA)6	77	46	122	utr3
Cluster-4257.0	2	c	(AT)8tatgtatatatataaatatatttattagattatattgtatga(T)10	68	445	512	utr3
Cluster-16104.79627	1	p1	(T)10	10	2163	2172	undetermined
Cluster-16104.79627	2	p3	(GAT)6	18	2468	2485	undetermined
Cluster-16104.70707	1	p1	(T)20	20	927	946	utr5
Cluster-16104.70708	1	p2	(AT)7	14	126	139	undetermined
Cluster-11612.0	1	p3	(TAA)5	15	1	15	utr3
Cluster-11612.0	2	p1	(A)10	10	283	292	utr3
Cluster-16104.39863	1	c	(AT)6aacaaaattagactaagacagagaaggtgctgaaggcgatgacagaaggcagagagcacaaaggagtgagatgcatcg(TCT)5	105	625	729	undetermined
Cluster-16104.38191	1	p1	(A)13	13	156	168	undetermined
Cluster-16104.542	1	c	(T)10aggtgatatatcaattatatgttattgtataatttattactagc(T)10	64	224	287	undetermined
Cluster-16104.542	2	p1	(T)12	12	516	527	undetermined
Cluster-16104.542	3	p2	(TA)10	20	798	817	undetermined
Cluster-16104.548	1	p3	(CTC)6	18	1250	1267	cds
Cluster-16104.38737	1	p1	(T)11	11	459	469	undetermined
Cluster-16104.78623	1	p3	(AAG)5	15	194	208	utr3
Cluster-16104.30509	1	p1	(T)16	16	3	18	undetermined
Cluster-16104.74708	1	p2	(CT)8	16	16	31	utr3
Cluster-16104.74708	2	p1	(T)10	10	3000	3009	utr5
Cluster-16104.76707	1	p1	(A)12	12	190	201	undetermined
Cluster-16104.57341	1	p1	(A)13	13	556	568	utr3
Cluster-16104.20563	1	p1	(T)20	20	1	20	undetermined
Cluster-7861.0	1	p3	(AGC)5	15	241	255	cds
Cluster-16104.9942	1	p1	(A)10	10	491	500	undetermined
Cluster-16104.9945	1	p3	(GAA)7	21	4	24	undetermined
Cluster-5074.0	1	p3	(AAG)5	15	1	15	utr5
Cluster-22081.0	1	p3	(ACC)5	15	165	179	cds
Cluster-16104.25886	1	p1	(A)15	15	53	67	undetermined
Cluster-16104.13	1	p3	(TGT)5	15	307	321	undetermined
Cluster-16104.54498	1	p1	(T)19	19	1	19	utr3
Cluster-16104.54499	1	p1	(A)10	10	1895	1904	undetermined
Cluster-16104.54490	1	p1	(T)14	14	1207	1220	undetermined
Cluster-16104.54496	1	p1	(T)17	17	869	885	utr3
Cluster-16104.79822	1	p1	(T)20	20	1	20	utr5
Cluster-16104.53142	1	p2	(AT)7	14	828	841	utr3
Cluster-16104.5917	1	p1	(A)10	10	1388	1397	utr5
Cluster-16104.5911	1	p1	(A)10	10	612	621	utr3
Cluster-16104.24592	1	p1	(T)17	17	3	19	undetermined
Cluster-16104.24590	1	p1	(A)11	11	2296	2306	utr3
Cluster-16104.24591	1	p1	(T)10	10	192	201	undetermined
Cluster-16104.58585	1	p1	(A)10	10	68	77	utr3
Cluster-16104.39450	1	p1	(T)12	12	259	270	undetermined
Cluster-11464.0	1	p2	(CA)8	16	8	23	undetermined
Cluster-11464.0	2	p2	(GA)6	12	182	193	undetermined
Cluster-16104.52436	1	p3	(GTG)5	15	135	149	cds
Cluster-16104.52433	1	p2	(GT)8	16	1508	1523	utr5
Cluster-21925.2	1	c	(TAT)6ttttataatatatacttccacatg(TTA)7	63	896	958	utr3
Cluster-16104.65738	1	p1	(T)12	12	42	53	undetermined
Cluster-16104.9126	1	p3	(TTC)6	18	412	429	undetermined
Cluster-12305.0	1	p3	(GCT)5	15	617	631	cds
Cluster-16104.11141	1	p1	(A)19	19	1839	1857	utr3
Cluster-16104.11140	1	p1	(A)19	19	1036	1054	undetermined
Cluster-16104.11143	1	p1	(A)10	10	304	313	undetermined
Cluster-19328.0	1	p1	(T)10	10	133	142	utr3
Cluster-19328.0	2	p3	(GTC)6	18	2503	2520	utr5
Cluster-19399.0	1	p1	(A)18	18	1	18	undetermined
Cluster-16104.51168	1	p1	(A)11	11	1497	1507	utr3
Cluster-16104.51168	2	p1	(T)11	11	2764	2774	utr3
Cluster-16104.27814	1	p1	(T)10	10	302	311	undetermined
Cluster-16104.40223	1	p1	(A)10	10	1407	1416	utr5
Cluster-16104.40228	1	p1	(A)11	11	142	152	undetermined
Cluster-16566.0	1	p2	(AC)6	12	1	12	undetermined
Cluster-16566.0	2	p1	(A)15	15	2285	2299	undetermined
Cluster-5724.1	1	p3	(TTC)7	21	1	21	undetermined
Cluster-5693.0	1	p1	(T)10	10	1	10	undetermined
Cluster-21925.1	1	p3	(TGT)5	15	1	15	undetermined
Cluster-21925.1	2	c	(A)10cacgaaaaaacaaaac(TAA)5	41	668	708	utr5
Cluster-16104.79147	1	p1	(T)10	10	519	528	undetermined
Cluster-16104.71515	1	p3	(CCT)5	15	318	332	undetermined
Cluster-5138.0	1	p1	(A)11	11	154	164	undetermined
Cluster-11202.0	1	p1	(A)11	11	580	590	undetermined
Cluster-16104.81557	1	p1	(T)10	10	32	41	undetermined
Cluster-16104.81557	2	p1	(A)10	10	1242	1251	undetermined
Cluster-3365.0	1	p2	(AT)6	12	1350	1361	utr3
Cluster-3365.0	2	p3	(ATT)6	18	1499	1516	utr3
Cluster-16104.45306	1	p1	(A)10	10	535	544	utr3
Cluster-16104.45304	1	p3	(GGT)5	15	3	17	undetermined
Cluster-16104.45308	1	p1	(A)12	12	551	562	undetermined
Cluster-16104.45308	2	p1	(T)10	10	6485	6494	undetermined
Cluster-16104.81555	1	p1	(T)10	10	879	888	undetermined
Cluster-16104.54327	1	p1	(A)18	18	904	921	utr3
Cluster-16104.82448	1	p1	(A)12	12	2698	2709	undetermined
Cluster-23553.1	1	p1	(T)10	10	233	242	utr5
Cluster-23553.1	2	p1	(A)10	10	557	566	utr5
Cluster-12346.0	1	p2	(CA)7	14	331	344	utr3
Cluster-16104.62948	1	p1	(T)10	10	174	183	utr5
Cluster-16104.14687	1	p1	(T)10	10	737	746	undetermined
Cluster-16104.88095	1	p2	(TA)8	16	1095	1110	utr3
Cluster-16104.34427	1	p1	(A)10	10	198	207	utr3
Cluster-16104.34427	2	p6	(TGGAGA)5	30	797	826	cds
Cluster-16104.34426	1	p2	(CT)8	16	1038	1053	undetermined
Cluster-16104.34426	2	p2	(AT)10	20	1339	1358	undetermined
Cluster-16104.81711	1	p2	(AT)9	18	1	18	utr5
Cluster-22756.0	1	c	(AC)9gggtgttaatggaaaatgtgtgccgtacaaaacggaacgagaaaaggaaacgtgatttattgctccgcacttttttttattgat(A)19	121	2175	2295	utr5
Cluster-16104.48077	1	p2	(TC)10	20	1324	1343	utr5
Cluster-16104.48076	1	p1	(T)21	21	1	21	undetermined
Cluster-16104.48071	1	p3	(AAC)26	78	1	78	undetermined
Cluster-16104.48078	1	p3	(GGC)6	18	79	96	undetermined
Cluster-16104.35590	1	p1	(T)10	10	344	353	utr5
Cluster-16104.35590	2	p1	(A)12	12	1258	1269	utr5
Cluster-16104.35596	1	p1	(T)12	12	12	23	utr3
Cluster-16104.43912	1	p3	(CTT)5	15	84	98	undetermined
Cluster-16104.37993	1	p1	(A)10	10	191	200	utr5
Cluster-16104.37993	2	p2	(TC)6	12	359	370	utr5
Cluster-16104.37995	1	p2	(TA)7	14	267	280	utr5
Cluster-16104.37995	2	p1	(A)12	12	382	393	utr5
Cluster-16104.31130	1	p2	(TG)7	14	1311	1324	cds
Cluster-16104.21762	1	p3	(AAG)5	15	1995	2009	cds
Cluster-16104.21761	1	p1	(A)11	11	161	171	undetermined
Cluster-16104.66714	1	p2	(AT)8	16	517	532	utr3
Cluster-16104.1469	1	p1	(T)12	12	663	674	undetermined
Cluster-16104.67047	1	p3	(GAA)5	15	213	227	cds
Cluster-16104.80434	1	p1	(T)12	12	445	456	undetermined
Cluster-16104.85221	1	p1	(T)14	14	7	20	undetermined
Cluster-16104.73758	1	p1	(A)20	20	1	20	utr5
Cluster-16104.73759	1	p1	(T)14	14	1408	1421	utr3
Cluster-16104.73754	1	p3	(TTG)5	15	1646	1660	cds
Cluster-16104.73754	2	p2	(CT)6	12	1920	1931	utr5
Cluster-16104.73755	1	p3	(TTG)5	15	1725	1739	cds
Cluster-16104.73755	2	p2	(CT)6	12	1999	2010	utr5
Cluster-16104.73757	1	p1	(A)20	20	1	20	utr5
Cluster-7571.0	1	p1	(T)10	10	1036	1045	cds
Cluster-16104.6119	1	p3	(GAA)5	15	325	339	undetermined
Cluster-16104.6119	2	p3	(AAG)5	15	832	846	undetermined
Cluster-16104.13014	1	p1	(T)11	11	961	971	undetermined
Cluster-16104.7448	1	p2	(TA)10	20	1	20	undetermined
Cluster-16104.7448	2	p1	(A)10	10	454	463	undetermined
Cluster-16104.7447	1	p2	(TA)9	18	880	897	undetermined
Cluster-16104.81155	1	p1	(A)10	10	67	76	undetermined
Cluster-16104.18593	1	p1	(A)12	12	68	79	utr3
Cluster-16104.18592	1	p3	(GAA)5	15	75	89	undetermined
Cluster-16104.79540	1	p1	(A)16	16	8	23	undetermined
Cluster-16104.72401	1	p1	(A)10	10	1359	1368	undetermined
Cluster-16104.72405	1	p1	(A)10	10	149	158	undetermined
Cluster-16104.47078	1	p3	(AAT)5	15	134	148	utr3
Cluster-16104.42638	1	p1	(T)10	10	233	242	undetermined
Cluster-16104.12761	1	p3	(GAT)5	15	1794	1808	cds
Cluster-16104.12761	2	p1	(A)10	10	3819	3828	cds
Cluster-16104.12763	1	p3	(ATC)6	18	896	913	utr5
Cluster-16104.12767	1	p1	(A)10	10	613	622	undetermined
Cluster-16104.3694	1	p1	(T)10	10	598	607	undetermined
Cluster-16104.19881	1	p2	(TA)9	18	2130	2147	undetermined
Cluster-16104.19882	1	p1	(T)10	10	516	525	undetermined
Cluster-20759.0	1	p1	(A)15	15	20	34	utr3
Cluster-16104.73241	1	p3	(TTC)5	15	253	267	undetermined
Cluster-16451.0	1	p1	(A)11	11	1	11	undetermined
Cluster-16451.0	2	p1	(T)12	12	358	369	undetermined
Cluster-4474.0	1	p1	(T)10	10	1442	1451	utr3
Cluster-16104.1871	1	p2	(AT)6	12	262	273	undetermined
Cluster-16104.14354	1	p2	(CT)8	16	50	65	undetermined
Cluster-16104.75650	1	p1	(T)12	12	1343	1354	undetermined
Cluster-16319.0	1	p1	(G)19	19	1	19	undetermined
Cluster-16319.0	2	c	(AGA)5agtgtagatttggagtttttgtatgaaaagaggcttgaatcttga(T)10	70	995	1064	undetermined
Cluster-16319.1	1	p2	(TG)6	12	2934	2945	undetermined
Cluster-19549.0	1	p1	(T)10	10	312	321	utr5
Cluster-16104.73249	1	p1	(T)10	10	984	993	cds
Cluster-16104.25925	1	p1	(A)10	10	108	117	utr3
Cluster-16104.25926	1	p1	(A)10	10	108	117	undetermined
Cluster-16104.54516	1	p2	(AT)11	22	1	22	undetermined
Cluster-16104.54516	2	p2	(AT)7	14	1280	1293	undetermined
Cluster-16104.4963	1	p2	(AG)6	12	201	212	undetermined
Cluster-16104.4961	1	p1	(T)10	10	632	641	undetermined
Cluster-16104.4967	1	p1	(T)10	10	806	815	undetermined
Cluster-16104.4969	1	p1	(T)10	10	1561	1570	utr5
Cluster-8252.0	1	p2	(CA)6	12	1529	1540	utr3
Cluster-15598.0	1	p1	(A)10	10	82	91	cds
Cluster-16104.87311	1	p1	(A)20	20	1	20	undetermined
Cluster-18696.1	1	p1	(T)10	10	1552	1561	undetermined
Cluster-16104.46325	1	p1	(A)20	20	1	20	undetermined
Cluster-16104.69784	1	p1	(T)11	11	962	972	utr5
Cluster-16104.8199	1	p1	(A)10	10	557	566	undetermined
Cluster-16104.8199	2	p1	(A)21	21	712	732	undetermined
Cluster-16104.8193	1	p1	(A)11	11	588	598	undetermined
Cluster-16104.8194	1	p1	(A)10	10	471	480	undetermined
Cluster-14660.0	1	p1	(T)15	15	401	415	utr5
Cluster-16104.87314	1	p1	(A)11	11	552	562	undetermined
Cluster-16104.59204	1	p1	(A)10	10	1437	1446	undetermined
Cluster-6527.0	1	p1	(A)12	12	13	24	undetermined
Cluster-7691.0	1	c	(A)10cctctacagacttacgatttgagtgtatgcttattacttaggtacctatcggcaaagtttaaatataatatctcgatgtaccaaacagtgacgtgc(G)11	117	286	402	undetermined
Cluster-7691.0	2	p1	(C)10	10	515	524	undetermined
Cluster-16104.40589	1	p1	(A)10	10	233	242	undetermined
Cluster-16104.11043	1	p1	(T)10	10	114	123	undetermined
Cluster-2854.0	1	p1	(T)12	12	45	56	cds
Cluster-16104.45694	1	p1	(T)12	12	333	344	undetermined
Cluster-16104.45697	1	p1	(A)12	12	181	192	undetermined
Cluster-7534.0	1	p1	(T)18	18	1038	1055	utr5
Cluster-16104.45693	1	c	(A)10catttgaataaatatgtaattaaactgattatatattgttag(TA)6	64	3210	3273	utr3
Cluster-10635.0	1	p1	(A)20	20	1	20	utr3
Cluster-10635.0	2	p3	(TCT)6	18	589	606	cds
Cluster-16104.90337	1	p1	(T)20	20	1	20	undetermined
Cluster-3944.0	1	p1	(T)10	10	132	141	undetermined
Cluster-16104.44778	1	p1	(T)10	10	4250	4259	undetermined
Cluster-16104.44779	1	p1	(T)17	17	1719	1735	utr3
Cluster-16104.34321	1	p2	(AT)7	14	3056	3069	utr3
Cluster-16104.44777	1	p1	(T)10	10	4201	4210	undetermined
Cluster-16104.34327	1	p1	(T)17	17	3	19	undetermined
Cluster-6646.0	1	p1	(A)10	10	29	38	utr3
Cluster-23465.0	1	p2	(AG)6	12	980	991	undetermined
Cluster-9241.0	1	p2	(AT)6	12	90	101	utr3
Cluster-18448.0	1	p1	(A)10	10	160	169	undetermined
Cluster-16104.47878	1	p1	(T)10	10	36	45	utr5
Cluster-16104.47870	1	p3	(ATT)7	21	1	21	undetermined
Cluster-16104.47871	1	p2	(AG)7	14	1703	1716	utr5
Cluster-1956.0	1	c	(A)14gaatcatacaaaaaaggcacagatttgc(A)11	53	657	709	undetermined
Cluster-16104.73823	1	p2	(TA)8	16	1	16	utr5
Cluster-16104.73823	2	c	(TTC)6agattcaccttaatctctcttctctaagtagtacttatatatattataacttatgttt(ATG)5	91	345	435	utr3
Cluster-16104.37655	1	p1	(T)13	13	257	269	utr5
Cluster-18006.0	1	p1	(A)11	11	240	250	utr3
Cluster-16104.68833	1	p1	(T)10	10	1023	1032	undetermined
Cluster-15326.0	1	c	(GT)8atattatgtgtgccttagttgtagaatatgatgaatgtgta(TG)8	73	407	479	utr5
Cluster-16104.42964	1	p1	(T)17	17	1	17	undetermined
Cluster-16104.36522	1	p1	(T)10	10	279	288	undetermined
Cluster-16104.36527	1	p3	(GTG)7	21	735	755	undetermined
Cluster-16104.36528	1	p3	(CCA)7	21	1	21	undetermined
Cluster-16104.36529	1	p3	(GAA)5	15	530	544	utr3
Cluster-16104.910	1	p1	(A)15	15	1411	1425	utr3
Cluster-16104.66690	1	p1	(T)11	11	855	865	utr5
Cluster-8029.0	1	p1	(A)10	10	181	190	undetermined
Cluster-16104.88531	1	p1	(T)19	19	1272	1290	utr5
Cluster-16104.88534	1	p1	(T)13	13	96	108	undetermined
Cluster-16104.6636	1	p1	(T)10	10	193	202	undetermined
Cluster-15827.0	1	p3	(GAG)5	15	63	77	utr5
Cluster-6019.2	1	c	(A)18taaac(A)10	33	1	33	undetermined
Cluster-6019.0	1	p1	(T)12	12	1	12	undetermined
Cluster-16104.21042	1	p1	(T)11	11	84	94	undetermined
Cluster-16104.21041	1	p1	(A)13	13	35	47	undetermined
Cluster-2676.0	1	p1	(T)10	10	715	724	undetermined
Cluster-13789.0	1	p3	(TGG)5	15	207	221	undetermined
Cluster-13789.0	2	p1	(A)18	18	469	486	undetermined
Cluster-2157.0	1	p1	(T)13	13	266	278	undetermined
Cluster-16104.68053	1	p3	(TCT)6	18	617	634	undetermined
Cluster-16104.68052	1	p2	(TA)11	22	2090	2111	utr3
Cluster-23531.0	1	p4	(TTTG)5	20	2	21	utr3
Cluster-16104.80706	1	p1	(A)10	10	1224	1233	undetermined
Cluster-16104.72305	1	p1	(T)12	12	1820	1831	undetermined
Cluster-16104.72306	1	p1	(A)11	11	129	139	utr5
Cluster-16104.72307	1	p1	(A)11	11	272	282	undetermined
Cluster-15589.0	1	p2	(AT)6	12	104	115	utr5
Cluster-16104.65182	1	p1	(A)10	10	1072	1081	undetermined
Cluster-16104.65183	1	p1	(A)10	10	1308	1317	undetermined
Cluster-16104.16236	1	p1	(T)10	10	1315	1324	undetermined
Cluster-16104.16235	1	p1	(T)14	14	7	20	utr5
Cluster-16104.38977	1	p1	(A)10	10	158	167	utr3
Cluster-16104.15767	1	p3	(TAT)5	15	594	608	undetermined
Cluster-16104.15766	1	p3	(TAT)7	21	1	21	undetermined
Cluster-1405.0	1	p2	(CT)8	16	64	79	undetermined
Cluster-16104.3710	1	p3	(AAG)6	18	432	449	utr5
Cluster-16104.3712	1	p3	(AGA)7	21	1	21	undetermined
Cluster-16104.3716	1	p2	(AT)6	12	266	277	undetermined
Cluster-12806.0	1	p1	(T)11	11	26	36	undetermined
Cluster-16104.21865	1	c	(T)11ggaagg(A)11	28	16	43	undetermined
Cluster-16104.21861	1	p2	(TA)6	12	220	231	undetermined
Cluster-16104.21868	1	p2	(AT)7	14	1133	1146	undetermined
Cluster-16104.88941	1	p1	(A)18	18	786	803	utr3
Cluster-16104.88946	1	p1	(T)10	10	41	50	utr5
Cluster-16104.88949	1	p1	(A)10	10	8	17	undetermined
Cluster-16104.24333	1	p1	(A)21	21	1	21	utr3
Cluster-16104.14498	1	p3	(TGA)5	15	1236	1250	utr5
Cluster-16104.14494	1	p1	(A)10	10	63	72	undetermined
Cluster-16104.5384	1	p1	(A)12	12	814	825	undetermined
Cluster-16104.5386	1	p1	(A)18	18	1	18	undetermined
Cluster-16104.88653	1	p1	(A)11	11	233	243	undetermined
Cluster-16104.56830	1	p3	(GAG)5	15	1128	1142	cds
Cluster-16104.56832	1	p2	(GA)8	16	109	124	undetermined
Cluster-16104.56833	1	c	(TC)11cctccctctcc(CT)6	45	1	45	undetermined
Cluster-12260.0	1	p3	(GTT)6	18	4	21	undetermined
Cluster-20997.0	1	p3	(TGT)5	15	273	287	undetermined
Cluster-16104.55561	1	p1	(T)15	15	292	306	undetermined
Cluster-16104.55560	1	p1	(A)10	10	59	68	undetermined
Cluster-16104.55560	2	p1	(A)20	20	319	338	undetermined
Cluster-14988.1	1	p3	(CAG)5	15	953	967	undetermined
Cluster-14809.0	1	p1	(T)15	15	10	24	undetermined
Cluster-16104.77093	1	p1	(A)10	10	94	103	undetermined
Cluster-16104.77097	1	p1	(T)11	11	2753	2763	undetermined
Cluster-16104.50888	1	p3	(TAC)5	15	419	433	utr3
Cluster-16104.50885	1	p1	(T)16	16	1	16	utr5
Cluster-23006.0	1	p3	(AAC)5	15	1220	1234	undetermined
Cluster-1160.0	1	p3	(GAA)5	15	18	32	undetermined
Cluster-16104.36896	1	p1	(T)14	14	105	118	undetermined
Cluster-16104.35702	1	p1	(T)10	10	20	29	undetermined
Cluster-15008.0	1	p3	(GAT)5	15	2792	2806	cds
Cluster-16104.75532	1	p1	(T)10	10	342	351	undetermined
Cluster-164.0	1	p1	(A)10	10	65	74	utr3
Cluster-17213.0	1	p2	(AT)7	14	134	147	utr3
Cluster-17213.0	2	p1	(A)13	13	650	662	utr3
Cluster-16104.46285	1	p1	(A)12	12	147	158	undetermined
Cluster-16104.75008	1	p1	(A)14	14	3360	3373	utr3
Cluster-16104.34070	1	p3	(AAG)5	15	133	147	utr5
Cluster-16104.34075	1	p3	(AAG)5	15	1416	1430	undetermined
Cluster-16104.34076	1	p1	(T)11	11	782	792	utr5
Cluster-16104.34077	1	p1	(T)11	11	782	792	utr3
Cluster-16104.85701	1	p2	(TG)6	12	53	64	undetermined
Cluster-1241.0	1	p2	(AG)7	14	537	550	utr5
Cluster-19051.0	1	p1	(A)10	10	1105	1114	undetermined
Cluster-16104.31046	1	p1	(A)10	10	274	283	utr3
Cluster-631.0	1	p3	(GCT)5	15	220	234	cds
Cluster-16104.49378	1	c	(A)10gaacaacagttttccatgtgtttctgaacatgaccattgccttgttaatgatcattgtcttgttaagatccttttgctggctattg(T)10	106	2078	2183	utr3
Cluster-16104.49377	1	p3	(AGG)5	15	2557	2571	utr5
Cluster-16104.52812	1	p1	(A)15	15	2098	2112	undetermined
Cluster-16104.52815	1	p2	(TA)11	22	1	22	undetermined
Cluster-16104.45711	1	p1	(T)20	20	1	20	undetermined
Cluster-16104.45713	1	p3	(GAC)5	15	2458	2472	utr5
Cluster-16104.45719	1	p1	(A)10	10	318	327	utr3
Cluster-16104.45718	1	p1	(A)11	11	1827	1837	utr3
Cluster-16104.6389	1	p3	(CAA)6	18	320	337	utr5
Cluster-16104.86306	1	p1	(T)10	10	2	11	undetermined
Cluster-16104.6383	1	p3	(GAA)5	15	334	348	utr3
Cluster-16104.6384	1	p3	(GAA)5	15	332	346	utr3
Cluster-16104.29008	1	p3	(CCT)5	15	1165	1179	undetermined
Cluster-16104.29008	2	p3	(AAG)7	21	1552	1572	undetermined
Cluster-16104.29007	1	p3	(AAG)7	21	818	838	cds
Cluster-16104.29006	1	p1	(T)10	10	1124	1133	utr3
Cluster-16104.50418	1	p1	(T)10	10	519	528	undetermined
Cluster-16104.50416	1	p3	(CGG)5	15	763	777	cds
Cluster-16104.50411	1	p3	(TGC)5	15	300	314	cds
Cluster-16104.50413	1	p2	(GA)6	12	3525	3536	utr5
Cluster-13324.0	1	p2	(TA)6	12	972	983	utr5
Cluster-19452.0	1	p2	(TA)10	20	703	722	utr3
Cluster-20035.0	1	p1	(T)10	10	2857	2866	undetermined
Cluster-16104.85225	1	p1	(T)12	12	114	125	utr5
Cluster-17615.0	1	p1	(T)10	10	97	106	utr5
Cluster-16104.34829	1	p1	(A)10	10	1340	1349	undetermined
Cluster-16104.34827	1	p1	(A)11	11	148	158	undetermined
Cluster-16104.41714	1	p1	(T)12	12	1550	1561	utr3
Cluster-16104.34823	1	p2	(CT)6	12	192	203	undetermined
Cluster-16104.34822	1	p1	(A)21	21	1	21	utr3
Cluster-16104.43717	1	p2	(CT)7	14	10	23	utr5
Cluster-16104.43716	1	p5	(TGTGT)6	30	2177	2206	cds
Cluster-16104.43716	2	p1	(T)17	17	2730	2746	utr3
Cluster-16104.43714	1	p2	(AC)6	12	31	42	undetermined
Cluster-16104.43714	2	p2	(AT)7	14	207	220	undetermined
Cluster-16104.43711	1	p1	(A)10	10	351	360	undetermined
Cluster-16104.43711	2	p3	(ACC)6	18	541	558	undetermined
Cluster-17762.0	1	p1	(T)18	18	1	18	utr3
Cluster-21343.0	1	p2	(AT)7	14	1094	1107	utr5
Cluster-6811.0	1	p1	(A)10	10	275	284	undetermined
Cluster-6811.0	2	p1	(A)12	12	940	951	undetermined
Cluster-6811.0	3	p1	(A)10	10	1173	1182	undetermined
Cluster-16104.3269	1	p1	(T)10	10	416	425	undetermined
Cluster-16104.3260	1	p2	(AG)6	12	282	293	utr3
Cluster-16104.3261	1	p2	(AG)6	12	282	293	undetermined
Cluster-16104.3262	1	p2	(AG)6	12	282	293	undetermined
Cluster-16104.3263	1	p2	(AG)6	12	282	293	undetermined
Cluster-16104.3264	1	p2	(AG)6	12	282	293	utr3
Cluster-16104.83954	1	p1	(A)11	11	2	12	utr5
Cluster-16104.1599	1	p1	(T)10	10	1850	1859	undetermined
Cluster-16104.32873	1	p1	(A)11	11	364	374	undetermined
Cluster-16104.32879	1	p1	(A)10	10	12	21	undetermined
Cluster-16104.12747	1	p3	(GCA)5	15	120	134	undetermined
Cluster-16104.71556	1	p1	(A)10	10	174	183	undetermined
Cluster-16104.3849	1	p2	(TA)6	12	51	62	undetermined
Cluster-16104.3849	2	p1	(T)12	12	187	198	undetermined
Cluster-16104.89568	1	p1	(T)17	17	65	81	undetermined
Cluster-4920.0	1	p1	(T)13	13	856	868	utr3
Cluster-16104.20299	1	p1	(A)18	18	8	25	utr5
Cluster-16104.83567	1	p1	(A)13	13	79	91	utr3
Cluster-16104.72074	1	p3	(TCT)6	18	214	231	undetermined
Cluster-16104.49186	1	p1	(A)14	14	152	165	undetermined
Cluster-16104.66087	1	p3	(TTG)5	15	891	905	undetermined
Cluster-16104.49181	1	p1	(A)17	17	1177	1193	undetermined
Cluster-16104.49182	1	p1	(T)10	10	1507	1516	utr5
Cluster-16104.70205	1	p2	(TC)6	12	102	113	undetermined
Cluster-15952.1	1	p1	(T)14	14	509	522	undetermined
Cluster-18093.0	1	p1	(A)10	10	186	195	undetermined
Cluster-16104.80725	1	p1	(T)12	12	3019	3030	utr3
Cluster-16104.80724	1	p1	(T)12	12	2621	2632	utr3
Cluster-16104.54769	1	p1	(A)19	19	1	19	undetermined
Cluster-16104.54761	1	p1	(T)10	10	2631	2640	undetermined
Cluster-15028.0	1	p1	(A)14	14	1	14	undetermined
Cluster-16104.89910	1	p1	(T)12	12	3350	3361	utr3
Cluster-16104.46069	1	p1	(T)23	23	522	544	undetermined
Cluster-23122.0	1	p1	(A)11	11	631	641	undetermined
Cluster-16104.64174	1	p3	(GGT)5	15	372	386	undetermined
Cluster-16104.64174	2	p1	(T)10	10	2050	2059	undetermined
Cluster-16104.64173	1	p2	(CT)6	12	292	303	utr3
Cluster-16104.23725	1	p1	(T)10	10	1252	1261	undetermined
Cluster-16104.43016	1	p1	(A)12	12	941	952	utr3
Cluster-16104.53237	1	p1	(A)22	22	2233	2254	utr3
Cluster-16104.53236	1	p3	(TCT)6	18	132	149	undetermined
Cluster-8743.1	1	p1	(A)10	10	361	370	utr3
Cluster-16104.84693	1	p1	(A)12	12	152	163	undetermined
Cluster-11965.0	1	p2	(CA)6	12	1638	1649	utr5
Cluster-9642.0	1	p1	(T)10	10	985	994	undetermined
Cluster-16104.71294	1	p1	(T)12	12	1783	1794	undetermined
Cluster-16104.57448	1	p1	(T)21	21	5379	5399	utr3
Cluster-16104.57446	1	p1	(A)11	11	74	84	utr5
Cluster-16104.64795	1	p3	(CCA)6	18	441	458	cds
Cluster-16104.64795	2	p3	(TGC)5	15	678	692	cds
Cluster-16104.64795	3	p3	(TTG)5	15	1973	1987	cds
Cluster-16104.13471	1	p1	(A)12	12	7	18	undetermined
Cluster-16104.7287	1	p1	(A)12	12	6	17	utr5
Cluster-16104.7282	1	p2	(TA)6	12	79	90	undetermined
Cluster-15640.0	1	p2	(TA)6	12	186	197	undetermined
Cluster-16104.70016	1	p2	(AT)7	14	3212	3225	utr5
Cluster-10426.0	1	p1	(T)10	10	830	839	undetermined
Cluster-16104.78438	1	p1	(T)15	15	743	757	utr3
Cluster-16104.78439	1	p1	(T)15	15	743	757	utr3
Cluster-16104.82088	1	p1	(T)11	11	782	792	undetermined
Cluster-9714.0	1	p1	(A)10	10	281	290	utr5
Cluster-16104.62796	1	p1	(T)10	10	162	171	undetermined
Cluster-16104.62797	1	p2	(GA)6	12	1067	1078	utr5
Cluster-16104.7824	1	p2	(TA)6	12	95	106	undetermined
Cluster-16104.56315	1	p1	(A)10	10	210	219	utr5
Cluster-16104.56314	1	p1	(A)11	11	1	11	undetermined
Cluster-16104.5467	1	p1	(T)13	13	274	286	utr5
Cluster-3037.0	1	p1	(T)11	11	103	113	undetermined
Cluster-7059.0	1	p1	(T)19	19	1	19	undetermined
Cluster-7059.0	2	p1	(A)14	14	158	171	undetermined
Cluster-16104.33350	1	p1	(A)10	10	103	112	undetermined
Cluster-16104.33350	2	p1	(T)10	10	342	351	undetermined
Cluster-19474.0	1	p1	(A)11	11	9	19	utr3
Cluster-16104.78736	1	p3	(CTC)6	18	333	350	undetermined
Cluster-16104.77752	1	p3	(CTT)5	15	1210	1224	utr5
Cluster-16104.77755	1	p1	(T)10	10	3942	3951	undetermined
Cluster-16104.77756	1	p1	(T)10	10	3512	3521	undetermined
Cluster-16104.50924	1	p3	(TGT)5	15	7370	7384	utr3
Cluster-16104.85774	1	p1	(A)10	10	465	474	utr3
Cluster-21618.0	1	p4	(CCTC)5	20	576	595	utr3
Cluster-16104.18395	1	p1	(A)10	10	1493	1502	undetermined
Cluster-16104.36777	1	p3	(GGT)6	18	1674	1691	utr3
Cluster-16104.73851	1	p1	(A)11	11	927	937	undetermined
Cluster-16092.0	1	p1	(T)12	12	215	226	undetermined
Cluster-16104.71249	1	p1	(T)12	12	563	574	undetermined
Cluster-16104.30669	1	p1	(T)10	10	198	207	undetermined
Cluster-16104.31209	1	p1	(T)11	11	1218	1228	utr3
Cluster-16104.47293	1	c	(T)10ctcaacgttacagcaatgctgatttgtatatcatacagattcacgctctaaaatccatag(T)10	80	87	166	undetermined
Cluster-16104.88554	1	p3	(GAG)5	15	1881	1895	cds
Cluster-16104.46749	1	p1	(A)10	10	902	911	undetermined
Cluster-16104.46748	1	p2	(AG)7	14	4088	4101	undetermined
Cluster-16104.46747	1	p1	(T)15	15	1214	1228	utr5
Cluster-16104.2768	1	p1	(A)10	10	498	507	undetermined
Cluster-16104.2769	1	p3	(AAT)6	18	1	18	undetermined
Cluster-16104.66020	1	p3	(GTG)8	24	1363	1386	utr5
Cluster-16104.66028	1	p1	(T)13	13	117	129	undetermined
Cluster-16104.66028	2	p1	(T)11	11	478	488	undetermined
Cluster-18970.0	1	p1	(T)13	13	42	54	undetermined
Cluster-16514.0	1	p1	(A)10	10	137	146	utr5
Cluster-16104.1754	1	p1	(A)18	18	1	18	undetermined
Cluster-16104.1759	1	p3	(GCC)5	15	78	92	utr5
Cluster-8982.0	1	p3	(GTT)6	18	5	22	undetermined
Cluster-16104.28254	1	p1	(T)16	16	1	16	undetermined
Cluster-16104.77550	1	p2	(TA)7	14	278	291	undetermined
Cluster-16104.69114	1	c	(A)10gtttttaataattaatcatttgtgttgttatatt(TA)9	62	342	403	undetermined
Cluster-16104.51640	1	p3	(AGA)5	15	78	92	utr3
Cluster-16104.51640	2	p3	(CAA)5	15	2775	2789	utr5
Cluster-16104.51640	3	p3	(CAA)6	18	3045	3062	utr5
Cluster-16104.51640	4	p2	(AT)10	20	3954	3973	utr5
Cluster-16104.51641	1	p3	(CAA)5	15	2771	2785	utr5
Cluster-16104.51641	2	p3	(CAA)6	18	3041	3058	utr5
Cluster-16104.51641	3	p2	(AT)10	20	3870	3889	utr5
Cluster-16104.51647	1	p1	(T)10	10	1807	1816	utr3
Cluster-16104.51645	1	p1	(A)21	21	1	21	utr5
Cluster-16104.40741	1	p1	(T)16	16	23	38	utr5
Cluster-16104.40744	1	p2	(TC)6	12	5314	5325	utr5
Cluster-16104.21283	1	p1	(A)10	10	872	881	undetermined
Cluster-16104.73422	1	p3	(ATA)6	18	1	18	undetermined
Cluster-16104.73423	1	p1	(T)15	15	370	384	undetermined
Cluster-16104.73425	1	p1	(T)12	12	2004	2015	undetermined
Cluster-16104.75865	1	p1	(A)11	11	838	848	utr5
Cluster-16104.61323	1	p3	(AGG)5	15	1819	1833	utr5
Cluster-12407.0	1	p3	(AGC)6	18	833	850	undetermined
Cluster-9835.2	1	p2	(AT)8	16	300	315	undetermined
Cluster-9835.2	2	p1	(A)12	12	710	721	undetermined
Cluster-6430.0	1	p3	(TTA)6	18	1700	1717	utr5
Cluster-16104.66800	1	p1	(T)10	10	41	50	utr3
Cluster-16104.66800	2	p1	(T)11	11	168	178	utr3
Cluster-16104.66801	1	p2	(TA)10	20	220	239	undetermined
Cluster-16104.66808	1	p1	(T)10	10	41	50	undetermined
Cluster-16104.66808	2	p1	(T)11	11	168	178	undetermined
Cluster-16104.2471	1	p2	(TA)6	12	327	338	utr5
Cluster-16104.2479	1	p1	(T)11	11	323	333	undetermined
Cluster-16104.83213	1	p3	(CAA)5	15	1404	1418	undetermined
Cluster-16104.83216	1	p3	(ACA)5	15	678	692	undetermined
Cluster-9316.0	1	p1	(A)10	10	304	313	utr3
Cluster-16104.62004	1	p1	(A)19	19	1	19	undetermined
Cluster-16104.62005	1	p1	(A)19	19	1	19	undetermined
Cluster-20504.0	1	p2	(TA)6	12	194	205	undetermined
Cluster-16104.42523	1	p1	(T)21	21	1	21	utr3
Cluster-16104.42523	2	p1	(T)10	10	304	313	utr3
Cluster-15730.0	1	p1	(A)18	18	461	478	undetermined
Cluster-16104.42522	1	p1	(T)21	21	1	21	undetermined
Cluster-16104.42522	2	p1	(T)10	10	304	313	undetermined
Cluster-16104.42522	3	p2	(AT)6	12	2507	2518	undetermined
Cluster-16104.48536	1	p1	(T)10	10	983	992	utr3
Cluster-14905.0	1	p1	(T)11	11	179	189	undetermined
Cluster-2268.0	1	c	(A)11ttaattaagtataaaataataataaccgc(A)10	50	1972	2021	utr3
Cluster-16104.19118	1	p1	(A)14	14	3	16	undetermined
Cluster-16104.89204	1	p1	(T)11	11	362	372	undetermined
Cluster-21605.0	1	p1	(T)12	12	226	237	utr3
Cluster-16104.87198	1	p1	(T)13	13	149	161	undetermined
Cluster-16104.19273	1	p1	(T)11	11	1292	1302	utr3
Cluster-11038.0	1	p2	(AT)6	12	12	23	utr3
Cluster-18714.0	1	p2	(AT)10	20	1995	2014	undetermined
Cluster-16104.19277	1	p1	(A)14	14	198	211	undetermined
Cluster-9079.0	1	p1	(A)12	12	150	161	undetermined
Cluster-9079.0	2	p3	(TGC)5	15	1120	1134	undetermined
Cluster-21836.3	1	p1	(T)10	10	1084	1093	utr3
Cluster-16104.22392	1	p2	(AT)6	12	13	24	undetermined
Cluster-16104.22393	1	p1	(A)10	10	10	19	undetermined
Cluster-16104.85789	1	p1	(T)10	10	232	241	undetermined
Cluster-16104.68075	1	p1	(T)13	13	1475	1487	utr3
Cluster-16104.87811	1	p1	(T)11	11	10	20	undetermined
Cluster-16104.69336	1	p2	(TA)6	12	1	12	utr3
Cluster-16104.69336	2	p1	(A)12	12	155	166	utr3
Cluster-19528.0	1	p1	(T)11	11	267	277	undetermined
Cluster-16104.69331	1	p2	(AG)11	22	81	102	utr5
Cluster-16104.26885	1	p1	(A)10	10	351	360	undetermined
Cluster-16104.56689	1	p1	(A)11	11	492	502	utr3
Cluster-16104.89412	1	p1	(T)10	10	149	158	undetermined
Cluster-16104.69332	1	p1	(T)10	10	998	1007	undetermined
Cluster-16104.89410	1	p4	(TGTA)5	20	1	20	undetermined
Cluster-16104.24726	1	p4	(TGCT)5	20	3014	3033	undetermined
Cluster-16104.7321	1	p1	(T)11	11	763	773	undetermined
Cluster-16104.19528	1	p1	(A)11	11	172	182	undetermined
Cluster-9451.0	1	p1	(T)16	16	538	553	undetermined
Cluster-23599.2	1	p1	(A)13	13	1050	1062	cds
Cluster-16104.70013	1	p1	(A)12	12	94	105	utr5
Cluster-16104.83308	1	p1	(T)10	10	1367	1376	undetermined
Cluster-16104.70624	1	p3	(CTG)5	15	471	485	utr5
Cluster-16104.39246	1	p2	(AG)7	14	3981	3994	undetermined
Cluster-16104.4674	1	p3	(CTT)5	15	590	604	utr5
Cluster-16104.4678	1	p2	(CA)9	18	6	23	undetermined
Cluster-16104.4679	1	p2	(TG)10	20	1	20	undetermined
Cluster-12676.0	1	p1	(A)10	10	108	117	undetermined
Cluster-15809.0	1	p1	(T)12	12	147	158	undetermined
Cluster-16104.58484	1	p1	(A)15	15	1787	1801	undetermined
Cluster-10581.0	1	p2	(TG)8	16	314	329	undetermined
Cluster-16104.9794	1	p1	(T)16	16	1	16	undetermined
Cluster-16104.33656	1	p1	(T)10	10	942	951	utr3
Cluster-16104.54861	1	p1	(T)16	16	1	16	utr3
Cluster-16104.54869	1	p1	(A)10	10	1158	1167	undetermined
Cluster-16104.15307	1	p1	(A)16	16	1	16	undetermined
Cluster-16104.15306	1	p1	(A)16	16	1	16	undetermined
Cluster-16104.46838	1	p3	(TGG)8	24	1400	1423	undetermined
Cluster-16104.46832	1	p3	(CTT)5	15	84	98	utr5
Cluster-16104.46834	1	p3	(GTG)7	21	647	667	undetermined
Cluster-16104.141	1	p2	(TG)11	22	1	22	utr3
Cluster-16104.147	1	p1	(T)11	11	285	295	undetermined
Cluster-16104.51331	1	p1	(A)11	11	117	127	undetermined
Cluster-16104.51337	1	p1	(A)19	19	1	19	utr5
Cluster-20510.0	1	p1	(T)14	14	366	379	undetermined
Cluster-16104.87781	1	p2	(AG)7	14	10	23	undetermined
Cluster-16104.10087	1	p1	(A)11	11	454	464	undetermined
Cluster-16104.10085	1	p1	(A)10	10	35	44	undetermined
Cluster-16104.10088	1	p1	(A)10	10	289	298	undetermined
Cluster-17965.0	1	p3	(AAC)5	15	469	483	cds
Cluster-16104.37303	1	p3	(ATT)5	15	40	54	undetermined
Cluster-16104.37303	2	p2	(TA)6	12	236	247	undetermined
Cluster-16104.37303	3	p1	(A)10	10	1159	1168	undetermined
Cluster-16104.37300	1	p1	(A)16	16	5659	5674	utr3
Cluster-15875.0	1	p3	(GTT)5	15	1	15	undetermined
Cluster-15875.1	1	p3	(GTT)5	15	388	402	undetermined
Cluster-7576.9	1	p1	(T)10	10	71	80	undetermined
Cluster-16104.86785	1	p1	(A)10	10	523	532	undetermined
Cluster-16104.86782	1	p1	(T)10	10	628	637	undetermined
Cluster-7496.0	1	p2	(AG)6	12	781	792	undetermined
Cluster-20861.0	1	p2	(GT)6	12	125	136	utr5
Cluster-5997.0	1	p3	(ATT)5	15	1	15	utr5
Cluster-16104.61135	1	p1	(A)13	13	190	202	undetermined
Cluster-5354.0	1	p1	(A)14	14	12	25	undetermined
Cluster-5354.0	2	p1	(A)11	11	407	417	undetermined
Cluster-13568.6	1	p1	(A)11	11	395	405	undetermined
Cluster-16104.88609	1	p1	(A)14	14	174	187	utr3
Cluster-16104.63721	1	p1	(T)10	10	696	705	utr3
Cluster-16104.88604	1	p1	(T)10	10	26	35	utr3
Cluster-16104.88605	1	p1	(T)10	10	26	35	utr3
Cluster-7698.0	1	p1	(A)10	10	348	357	undetermined
Cluster-16104.62398	1	p1	(T)12	12	1190	1201	undetermined
Cluster-16104.83580	1	p3	(TTA)6	18	458	475	undetermined
Cluster-16104.84053	1	p2	(TC)6	12	37	48	undetermined
Cluster-3136.0	1	p1	(A)10	10	369	378	undetermined
Cluster-16104.47318	1	p3	(TCC)5	15	756	770	utr5
Cluster-16104.47316	1	p1	(T)11	11	1444	1454	undetermined
Cluster-16104.18633	1	p2	(AT)6	12	651	662	undetermined
Cluster-17612.0	1	p2	(AT)7	14	10	23	undetermined
Cluster-16104.63221	1	p1	(A)11	11	153	163	undetermined
Cluster-16104.63221	2	p1	(T)10	10	694	703	undetermined
Cluster-16104.63223	1	p2	(TA)6	12	1044	1055	undetermined
Cluster-16104.1096	1	p3	(AGA)6	18	1	18	undetermined
Cluster-16104.1093	1	p3	(AGC)5	15	578	592	undetermined
Cluster-16104.60758	1	p1	(T)15	15	759	773	utr3
Cluster-16104.60754	1	p3	(TGA)7	21	513	533	utr5
Cluster-16104.48809	1	p1	(T)11	11	367	377	utr5
Cluster-16104.48801	1	p1	(A)10	10	47	56	utr3
Cluster-16104.48806	1	p2	(AT)6	12	2015	2026	undetermined
Cluster-16104.36850	1	p2	(CT)6	12	41	52	utr5
Cluster-16104.36857	1	c	(CA)7gaattgttgttgaatttgatttatgcttttcgatgcc(T)11	62	984	1045	undetermined
Cluster-16104.22402	1	p1	(A)13	13	194	206	undetermined
Cluster-16104.67250	1	p2	(AT)6	12	363	374	utr5
Cluster-16104.67251	1	p3	(AGA)5	15	3921	3935	undetermined
Cluster-16104.67252	1	p3	(AGA)5	15	3982	3996	utr5
Cluster-18931.0	1	p1	(T)11	11	93	103	undetermined
Cluster-16104.61487	1	p1	(A)10	10	155	164	undetermined
Cluster-16104.71720	1	p1	(T)11	11	2044	2054	undetermined
Cluster-16104.30668	1	p1	(T)12	12	242	253	undetermined
Cluster-16104.18163	1	p1	(A)10	10	175	184	utr3
Cluster-4241.0	1	p1	(T)12	12	31	42	utr5
Cluster-16104.20802	1	p3	(CAA)7	21	194	214	utr3
Cluster-16104.64506	1	c	(TAA)5ttgctgtaaatctaagggcttgcaacagcatcatacattctgcttgcgcgtgttccatctaacgcttgtcatgcta(AT)9	109	1473	1581	utr3
Cluster-16104.7657	1	p1	(T)12	12	1180	1191	undetermined
Cluster-16104.82049	1	p1	(A)12	12	1533	1544	undetermined
Cluster-16104.76147	1	p1	(T)10	10	1149	1158	utr5
Cluster-16104.76144	1	p3	(CTT)5	15	691	705	cds
Cluster-16104.76144	2	p3	(CAC)6	18	2842	2859	cds
Cluster-16104.87439	1	p1	(T)13	13	1277	1289	utr5
Cluster-16104.87439	2	p1	(A)13	13	1461	1473	utr5
Cluster-16104.65675	1	p1	(T)10	10	280	289	undetermined
Cluster-16104.65677	1	p1	(A)12	12	1410	1421	undetermined
Cluster-16104.12151	1	p2	(CA)8	16	730	745	undetermined
Cluster-16104.12150	1	p1	(T)13	13	359	371	undetermined
Cluster-16104.12159	1	p3	(CTT)5	15	41	55	undetermined
Cluster-16104.76018	1	p3	(ACT)6	18	2120	2137	cds
Cluster-16104.4308	1	p3	(AAC)5	15	511	525	undetermined
Cluster-16104.5652	1	p2	(TA)6	12	259	270	undetermined
Cluster-16104.70673	1	p2	(TC)6	12	353	364	undetermined
Cluster-16104.39911	1	p1	(T)21	21	1363	1383	utr3
Cluster-16104.48471	1	p1	(T)20	20	2963	2982	utr3
Cluster-16104.48476	1	p3	(CAC)5	15	279	293	undetermined
Cluster-16104.48475	1	p3	(CCA)6	18	160	177	utr3
Cluster-16104.63116	1	p1	(T)10	10	869	878	utr3
Cluster-16104.43337	1	p1	(T)10	10	1641	1650	undetermined
Cluster-16104.43331	1	p3	(CCA)6	18	305	322	utr5
Cluster-16104.43331	2	p3	(GAG)6	18	853	870	cds
Cluster-16104.43330	1	p1	(A)10	10	1678	1687	undetermined
Cluster-16104.43332	1	p3	(TTG)5	15	1640	1654	utr3
Cluster-16104.43338	1	p1	(A)14	14	1007	1020	undetermined
Cluster-16104.18947	1	p1	(A)10	10	3269	3278	utr5
Cluster-16104.78950	1	p1	(T)14	14	191	204	undetermined
Cluster-22099.0	1	p3	(TCC)7	21	344	364	undetermined
Cluster-16104.74626	1	p2	(TA)11	22	1356	1377	utr3
Cluster-16104.74621	1	p2	(TA)11	22	960	981	undetermined
Cluster-16104.74620	1	p3	(AGA)5	15	1249	1263	cds
Cluster-4906.0	1	p1	(A)13	13	11	23	utr3
Cluster-16104.42001	1	p3	(GGA)5	15	146	160	utr5
Cluster-16104.12971	1	p1	(A)10	10	881	890	utr3
Cluster-16104.12972	1	p1	(A)10	10	51	60	utr5
Cluster-19438.0	1	p3	(GGT)5	15	451	465	cds
Cluster-16104.59617	1	p1	(T)10	10	81	90	undetermined
Cluster-18345.1	1	p3	(ATT)5	15	94	108	utr5
Cluster-18345.0	1	p3	(ATT)5	15	94	108	utr5
Cluster-16104.27331	1	p2	(AC)8	16	209	224	undetermined
Cluster-16104.32264	1	p1	(T)11	11	48	58	undetermined
Cluster-16104.56721	1	p1	(T)10	10	32	41	undetermined
Cluster-16104.28028	1	c*	(A)10(AT)6*	21	13	33	utr3
Cluster-16104.17801	1	p2	(TA)10	20	537	556	undetermined
Cluster-14114.0	1	p1	(T)10	10	982	991	undetermined
Cluster-16104.8321	1	p3	(CAG)5	15	312	326	cds
Cluster-1187.0	1	p2	(TG)6	12	571	582	utr3
Cluster-16104.28684	1	p1	(T)10	10	898	907	undetermined
Cluster-16104.28685	1	p1	(A)12	12	893	904	undetermined
Cluster-16104.52729	1	p1	(T)19	19	1	19	undetermined
Cluster-16104.35802	1	p3	(GAA)7	21	234	254	utr5
Cluster-16104.35800	1	p1	(A)21	21	1	21	undetermined
Cluster-14194.0	1	p1	(T)10	10	860	869	undetermined
Cluster-16104.14756	1	p1	(A)10	10	655	664	undetermined
Cluster-23104.0	1	p1	(T)19	19	1	19	utr3
Cluster-16104.74624	1	p2	(AT)9	18	1	18	undetermined
Cluster-16104.9053	1	p1	(A)11	11	442	452	undetermined
Cluster-16104.40315	1	p3	(TGG)5	15	4231	4245	utr5
Cluster-2398.0	1	p3	(AAT)6	18	2291	2308	utr5
Cluster-16104.44546	1	p1	(A)10	10	197	206	utr3
Cluster-7131.0	1	p1	(T)10	10	542	551	utr3
Cluster-16104.44540	1	p1	(A)10	10	765	774	utr5
Cluster-16104.44549	1	p1	(A)11	11	1328	1338	undetermined
Cluster-16104.10127	1	p1	(T)10	10	1284	1293	undetermined
Cluster-16104.10122	1	p6	(TGTGGG)6	36	1128	1163	utr5
Cluster-16104.10123	1	p1	(A)10	10	54	63	utr3
Cluster-18661.0	1	c	(A)10tacggtaaaatcaattacttgttaagtaatttgt(A)11	55	90	144	utr3
Cluster-16104.85151	1	p2	(TA)6	12	532	543	cds
Cluster-16104.58568	1	p1	(A)11	11	1839	1849	undetermined
Cluster-16104.2824	1	p1	(A)19	19	1	19	undetermined
Cluster-16104.2826	1	c	(AG)7aaggaagcacttagttcaaggcaactggatttctgccaccaaaattaaaaccacccccgat(TTC)5	90	338	427	utr5
Cluster-16104.2821	1	p1	(T)13	13	38	50	undetermined
Cluster-16104.81887	1	p2	(AT)7	14	154	167	undetermined
Cluster-16104.31615	1	c	(T)14ctttcc(T)19	39	1	39	undetermined
Cluster-6293.0	1	p1	(A)11	11	48	58	cds
Cluster-16104.17476	1	p3	(CCG)6	18	452	469	cds
Cluster-16104.59822	1	p3	(CCA)5	15	170	184	utr5
Cluster-16104.59822	2	p1	(A)12	12	1953	1964	utr3
Cluster-16104.59823	1	p1	(T)11	11	1145	1155	utr5
Cluster-16104.59824	1	p1	(A)10	10	1222	1231	undetermined
Cluster-16104.9368	1	p1	(T)15	15	694	708	undetermined
Cluster-38.0	1	p1	(A)12	12	407	418	utr3
Cluster-16104.83620	1	p1	(T)10	10	519	528	undetermined
Cluster-21434.0	1	p1	(T)11	11	590	600	utr3
Cluster-16104.89871	1	p3	(CGT)6	18	1361	1378	utr5
Cluster-16104.89872	1	p3	(CGT)6	18	1433	1450	undetermined
Cluster-3711.0	1	p1	(A)11	11	946	956	undetermined
Cluster-16104.48103	1	p1	(A)10	10	78	87	undetermined
Cluster-16104.48100	1	p3	(TTC)7	21	786	806	cds
Cluster-10.0	1	p1	(T)11	11	446	456	undetermined
Cluster-16104.49855	1	p3	(TCT)5	15	465	479	utr5
Cluster-12438.0	1	p1	(T)13	13	1765	1777	undetermined
Cluster-16104.63386	1	p1	(A)16	16	1	16	utr3
Cluster-16104.63387	1	p1	(A)16	16	1	16	utr3
Cluster-16104.63384	1	p3	(AGA)5	15	2192	2206	utr5
Cluster-16104.63382	1	p3	(AGA)5	15	2157	2171	undetermined
Cluster-16104.63383	1	p3	(AGA)5	15	2144	2158	undetermined
Cluster-16104.63381	1	p3	(GGA)6	18	2274	2291	utr5
Cluster-17820.1	1	p1	(A)10	10	429	438	undetermined
Cluster-16104.63388	1	p1	(A)16	16	1	16	undetermined
Cluster-16104.71886	1	p3	(GAG)6	18	675	692	cds
Cluster-16104.71883	1	p1	(T)10	10	3069	3078	utr3
Cluster-16104.79617	1	p3	(AGG)5	15	248	262	cds
Cluster-16104.66409	1	p2	(AG)11	22	1	22	undetermined
Cluster-10456.0	1	p2	(AT)6	12	276	287	undetermined
Cluster-16104.81418	1	p1	(A)10	10	1144	1153	utr3
Cluster-20654.0	1	p1	(A)19	19	4	22	undetermined
Cluster-16104.30665	1	p1	(A)10	10	1525	1534	undetermined
Cluster-16104.30738	1	p2	(TA)6	12	93	104	undetermined
Cluster-16104.30738	2	p1	(A)10	10	752	761	undetermined
Cluster-16104.30730	1	p1	(A)10	10	1831	1840	utr3
Cluster-16104.30737	1	p3	(CAC)5	15	1413	1427	undetermined
Cluster-16104.30736	1	p3	(CAC)5	15	1233	1247	utr5
Cluster-16104.6392	1	p1	(T)10	10	1124	1133	utr3
Cluster-7567.0	1	p2	(AT)11	22	503	524	undetermined
Cluster-19358.0	1	p1	(A)10	10	133	142	utr3
Cluster-19358.0	2	p3	(AAG)5	15	2585	2599	utr5
Cluster-16104.33286	1	p1	(A)10	10	2218	2227	undetermined
Cluster-16104.33287	1	p1	(A)10	10	108	117	undetermined
Cluster-16104.33285	1	p2	(AT)10	20	4619	4638	utr3
Cluster-16104.26308	1	p1	(T)12	12	36	47	undetermined
Cluster-16104.25641	1	p1	(A)21	21	2118	2138	utr3
Cluster-16104.25640	1	p1	(A)21	21	2979	2999	utr3
Cluster-16104.25643	1	p1	(A)21	21	2301	2321	utr3
Cluster-16104.13169	1	p2	(AG)8	16	2301	2316	utr5
Cluster-16104.13167	1	p2	(AG)8	16	2413	2428	utr5
Cluster-16104.82798	1	p1	(T)11	11	92	102	undetermined
Cluster-16104.82798	2	p1	(T)10	10	508	517	undetermined
Cluster-16104.40998	1	p3	(TTC)7	21	1	21	undetermined
Cluster-16104.40998	2	p1	(T)11	11	2314	2324	undetermined
Cluster-16104.79692	1	p3	(CAA)5	15	315	329	undetermined
Cluster-16104.79696	1	p1	(A)10	10	1958	1967	undetermined
Cluster-17888.0	1	c	(A)11tgtattattgatatttatacctcctactatgttaatttg(T)11	61	851	911	utr3
Cluster-16104.12692	1	p1	(T)10	10	1930	1939	utr5
Cluster-16104.4409	1	p1	(A)10	10	154	163	undetermined
Cluster-16104.4408	1	p1	(A)10	10	154	163	undetermined
Cluster-16104.18461	1	p2	(TC)7	14	42	55	utr5
Cluster-16104.18460	1	p1	(T)10	10	353	362	utr5
Cluster-16104.18462	1	p2	(TC)7	14	42	55	undetermined
Cluster-16104.18464	1	p1	(A)10	10	237	246	undetermined
Cluster-16104.375	1	p1	(T)11	11	251	261	undetermined
Cluster-16104.5750	1	p1	(T)10	10	132	141	undetermined
Cluster-16104.5754	1	p2	(TA)10	20	1	20	undetermined
Cluster-16104.74117	1	p1	(T)10	10	984	993	undetermined
Cluster-16104.79614	1	p2	(AT)6	12	103	114	undetermined
Cluster-16104.74119	1	p1	(T)10	10	984	993	undetermined
Cluster-16104.74118	1	p1	(T)10	10	984	993	cds
Cluster-16104.26451	1	p2	(GA)9	18	1	18	undetermined
Cluster-16104.38142	1	p1	(T)12	12	13	24	undetermined
Cluster-16104.38144	1	p1	(T)14	14	497	510	undetermined
Cluster-18419.0	1	p1	(A)11	11	99	109	utr3
Cluster-15405.0	1	p1	(T)11	11	1254	1264	utr3
Cluster-16104.13909	1	p3	(TTA)6	18	1	18	undetermined
Cluster-16104.13908	1	p3	(TTA)6	18	1	18	undetermined
Cluster-16104.13907	1	p3	(TTA)6	18	1	18	undetermined
Cluster-16104.13906	1	p2	(TG)6	12	1085	1096	utr3
Cluster-16104.55732	1	p1	(T)21	21	3722	3742	utr3
Cluster-16104.55736	1	p1	(T)12	12	26	37	undetermined
Cluster-16104.55736	2	p1	(T)12	12	3205	3216	undetermined
Cluster-16104.60826	1	p2	(AC)8	16	138	153	undetermined
Cluster-16104.10456	1	p1	(T)10	10	225	234	undetermined
Cluster-16104.10458	1	p1	(A)11	11	19	29	utr3
Cluster-16104.24651	1	p2	(TA)8	16	380	395	utr3
Cluster-8495.0	1	p1	(T)10	10	25	34	undetermined
Cluster-8495.0	2	p1	(T)10	10	397	406	undetermined
Cluster-19925.2	1	p1	(T)10	10	1099	1108	undetermined
Cluster-19925.2	2	p1	(T)13	13	1219	1231	undetermined
Cluster-16104.53779	1	p4	(GATT)5	20	26	45	undetermined
Cluster-16104.17100	1	p1	(A)10	10	845	854	undetermined
Cluster-16104.45962	1	p1	(A)10	10	7734	7743	utr3
Cluster-16104.7528	1	p3	(GAA)5	15	1607	1621	utr5
Cluster-13531.0	1	p2	(AT)7	14	161	174	undetermined
Cluster-16104.59593	1	p1	(T)10	10	252	261	utr3
Cluster-16104.46435	1	p1	(A)10	10	760	769	utr3
Cluster-16104.46431	1	p1	(T)10	10	788	797	utr3
Cluster-16104.46433	1	p1	(A)10	10	760	769	utr3
Cluster-16104.46432	1	p1	(T)10	10	676	685	undetermined
Cluster-16104.4211	1	p3	(AAC)5	15	1080	1094	undetermined
Cluster-16104.40872	1	p2	(CT)7	14	41	54	undetermined
Cluster-16104.40872	2	p3	(TCT)6	18	228	245	undetermined
Cluster-16104.40872	3	p1	(T)10	10	1903	1912	undetermined
Cluster-16104.34243	1	p1	(T)10	10	133	142	utr5
Cluster-16104.34243	2	p3	(ATT)5	15	1897	1911	utr3
Cluster-16104.34248	1	p1	(T)10	10	654	663	undetermined
Cluster-20187.0	1	p3	(GAT)5	15	9	23	undetermined
Cluster-18464.0	1	p1	(A)20	20	1	20	utr3
Cluster-18583.0	1	p1	(T)19	19	386	404	undetermined
Cluster-16104.78959	1	p2	(AT)6	12	2113	2124	undetermined
Cluster-16104.79383	1	p1	(A)12	12	298	309	undetermined
Cluster-16104.78955	1	p1	(T)11	11	437	447	undetermined
Cluster-13295.0	1	p2	(TG)6	12	185	196	undetermined
Cluster-16104.49528	1	p1	(A)22	22	1	22	utr5
Cluster-19274.0	1	p3	(CAA)6	18	70	87	utr5
Cluster-13170.0	1	p1	(A)10	10	87	96	utr5
Cluster-16104.45184	1	p2	(AT)6	12	70	81	undetermined
Cluster-16104.45184	2	p2	(AT)6	12	1900	1911	undetermined
Cluster-16104.45185	1	p3	(CAT)6	18	342	359	cds
Cluster-16104.45185	2	p3	(GGA)6	18	889	906	utr5
Cluster-16104.45186	1	c	(TG)6gggtaactgaaaaaaatgcatgtacaaaacaattacctttgaacaccttcagtaaaaatctctagttca(TG)6gggtaactgaaaaaaatgcatgtacaaaacaattacctttgaacaccttcagtaaaaatctctagttca(TG)6	174	2986	3159	utr5
Cluster-16104.11198	1	p1	(T)20	20	1661	1680	undetermined
Cluster-16104.47129	1	p2	(AT)9	18	621	638	undetermined
Cluster-16104.29300	1	p3	(GAA)5	15	75	89	utr5
Cluster-16104.29301	1	p3	(GAA)5	15	75	89	utr5
Cluster-16104.16729	1	p1	(A)10	10	80	89	utr3
Cluster-16104.16729	2	p1	(T)14	14	207	220	utr3
Cluster-16104.12915	1	p1	(A)10	10	706	715	undetermined
Cluster-11268.0	1	p1	(T)10	10	395	404	undetermined
Cluster-16104.41984	1	p1	(A)19	19	1003	1021	utr5
Cluster-16104.41984	2	p1	(A)11	11	2050	2060	utr3
Cluster-16104.41985	1	p1	(A)11	11	1729	1739	utr3
Cluster-16104.43588	1	p1	(T)10	10	111	120	utr5
Cluster-6106.2	1	c	(T)10gataaaatgggctcagtaaaagaatttttttgggtagttcttcaattaaattttcatttttattacatgaatctgtc(AT)7	101	404	504	undetermined
Cluster-6106.0	1	p1	(A)10	10	229	238	undetermined
Cluster-6106.1	1	c	(T)10gataaaatgggctcagtaaaagaatttttttgggtagttcttcaattaaattttcatttttattacatgaatctgtc(AT)7	101	487	587	undetermined
Cluster-22903.0	1	p3	(TAT)5	15	96	110	utr5
Cluster-16104.78638	1	p1	(T)10	10	411	420	undetermined
Cluster-16104.78639	1	p1	(T)10	10	238	247	undetermined
Cluster-16104.78631	1	p3	(AGA)5	15	101	115	undetermined
Cluster-16104.35382	1	p3	(TCA)5	15	1019	1033	cds
Cluster-16104.73917	1	p2	(TG)7	14	468	481	undetermined
Cluster-16104.37721	1	p3	(ATA)5	15	427	441	undetermined
Cluster-16104.37721	2	p1	(T)13	13	929	941	undetermined
Cluster-16104.37720	1	p1	(A)10	10	12	21	utr5
Cluster-16104.37723	1	p1	(A)19	19	2296	2314	utr3
Cluster-16104.48602	1	p2	(AG)6	12	257	268	undetermined
Cluster-16104.48603	1	p1	(T)21	21	1	21	undetermined
Cluster-1966.0	1	p1	(A)13	13	399	411	undetermined
Cluster-16104.23978	1	c	(CT)6ccactgtagtgacagacccacacaaacct(AG)6	53	253	305	undetermined
Cluster-16104.23978	2	p1	(A)12	12	1445	1456	undetermined
Cluster-16104.23974	1	p1	(A)16	16	627	642	utr3
Cluster-16104.68900	1	p1	(T)12	12	1925	1936	utr3
Cluster-16104.68907	1	p3	(GGT)5	15	552	566	undetermined
Cluster-16104.49959	1	p2	(AT)7	14	3175	3188	undetermined
Cluster-16104.49958	1	p3	(AAT)5	15	1094	1108	cds
Cluster-16104.49953	1	p1	(A)16	16	5512	5527	utr3
Cluster-16104.49952	1	p1	(A)16	16	5736	5751	undetermined
Cluster-16104.1256	1	p3	(TCT)5	15	1063	1077	utr5
Cluster-16104.1255	1	p3	(TCT)5	15	333	347	utr5
Cluster-16104.62994	1	p1	(T)10	10	328	337	undetermined
Cluster-16104.62994	2	p1	(T)10	10	598	607	undetermined
Cluster-6007.0	1	p2	(AT)6	12	114	125	undetermined
Cluster-16104.77119	1	p1	(T)12	12	568	579	utr3
Cluster-16104.77119	2	p3	(GTT)5	15	1152	1166	utr5
Cluster-16104.20403	1	p1	(A)10	10	925	934	undetermined
Cluster-21798.1	1	p1	(A)10	10	1579	1588	cds
Cluster-16104.63646	1	p1	(A)10	10	81	90	undetermined
Cluster-16104.81598	1	p1	(A)10	10	766	775	undetermined
Cluster-16104.81598	2	p1	(A)12	12	970	981	undetermined
Cluster-5988.0	1	p1	(A)10	10	288	297	undetermined
Cluster-16104.32449	1	p2	(CA)6	12	254	265	undetermined
Cluster-17349.0	1	p1	(T)10	10	272	281	cds
Cluster-16104.24416	1	p2	(GT)6	12	110	121	undetermined
Cluster-16104.24413	1	p2	(AT)7	14	44	57	undetermined
Cluster-16104.24412	1	p2	(AT)7	14	44	57	undetermined
Cluster-16104.24411	1	p3	(TTC)5	15	112	126	utr3
Cluster-16104.24411	2	c	(AT)6gtaactaagaactttttatttggtgtacgtataagtgtacattttactaagcctgttaagtactaatcatcctgtga(GCT)5	104	789	892	undetermined
Cluster-16519.0	1	p2	(TA)8	16	537	552	undetermined
Cluster-20355.2	1	p1	(A)10	10	181	190	undetermined
Cluster-16104.16113	1	p1	(A)10	10	94	103	undetermined
Cluster-16104.73147	1	p1	(A)10	10	1	10	utr3
Cluster-16104.73146	1	p1	(A)22	22	1	22	undetermined
Cluster-16104.39713	1	p2	(AT)10	20	1	20	undetermined
Cluster-16104.39716	1	p1	(T)10	10	731	740	undetermined
Cluster-16104.39717	1	p1	(T)10	10	572	581	undetermined
Cluster-16104.72289	1	p3	(TGC)5	15	906	920	cds
Cluster-16104.23196	1	p1	(A)11	11	185	195	undetermined
Cluster-16104.61643	1	p1	(A)10	10	599	608	undetermined
Cluster-16104.19679	1	p1	(A)10	10	363	372	undetermined
Cluster-16104.9002	1	p1	(T)11	11	1	11	undetermined
Cluster-22325.0	1	p2	(CA)11	22	694	715	utr3
Cluster-2374.0	1	p1	(A)21	21	1306	1326	utr3
Cluster-13570.0	1	p1	(A)14	14	554	567	cds
Cluster-6352.2	1	p1	(A)16	16	2617	2632	utr3
Cluster-16104.2132	1	p1	(A)11	11	26	36	undetermined
Cluster-16104.2132	2	p1	(A)14	14	157	170	undetermined
Cluster-16104.72238	1	p3	(GAT)5	15	778	792	cds
Cluster-16104.72238	2	p2	(AT)6	12	1150	1161	utr3
Cluster-16104.72239	1	p3	(CCT)5	15	874	888	cds
Cluster-16104.9240	1	p1	(A)19	19	1375	1393	utr3
Cluster-16104.9242	1	p1	(T)10	10	336	345	undetermined
Cluster-16104.3669	1	p1	(T)10	10	146	155	undetermined
Cluster-16104.27994	1	p1	(T)13	13	128	140	undetermined
Cluster-16104.27994	2	p1	(T)10	10	752	761	undetermined
Cluster-14179.0	1	p1	(A)11	11	1	11	undetermined
Cluster-16104.14964	1	p1	(A)22	22	1	22	undetermined
Cluster-16104.14965	1	p1	(A)22	22	1	22	undetermined
Cluster-16104.14967	1	p1	(A)22	22	1	22	utr5
Cluster-16104.62525	1	p1	(A)12	12	461	472	undetermined
Cluster-16104.14383	1	p2	(GA)6	12	1889	1900	cds
Cluster-16104.14388	1	p2	(AT)8	16	409	424	undetermined
Cluster-16104.14389	1	p2	(AT)11	22	1	22	utr3
Cluster-13557.0	1	p1	(T)10	10	1294	1303	utr3
Cluster-16104.11602	1	p4	(ATAA)5	20	4	23	undetermined
Cluster-16104.11603	1	p2	(TA)9	18	81	98	undetermined
Cluster-16104.11609	1	p4	(AAAT)5	20	212	231	undetermined
Cluster-16104.17601	1	p1	(A)10	10	229	238	undetermined
Cluster-16104.17602	1	p1	(A)10	10	229	238	undetermined
Cluster-19307.0	1	p3	(ATA)7	21	1	21	undetermined
Cluster-17400.0	1	p3	(AAG)5	15	209	223	undetermined
Cluster-17400.0	2	p1	(T)12	12	390	401	undetermined
Cluster-22772.0	1	p1	(A)10	10	333	342	undetermined
Cluster-16104.88716	1	p2	(AT)6	12	50	61	utr5
Cluster-16104.88717	1	p1	(T)11	11	69	79	undetermined
Cluster-16104.54368	1	p1	(A)10	10	67	76	utr3
Cluster-16104.54362	1	p1	(A)17	17	1	17	utr5
Cluster-16104.36393	1	p1	(A)10	10	1936	1945	utr3
Cluster-16104.88712	1	p1	(T)11	11	12	22	undetermined
Cluster-16104.35414	1	p2	(CT)7	14	93	106	utr5
Cluster-16104.35413	1	p1	(A)12	12	43	54	undetermined
Cluster-16104.35413	2	p1	(T)10	10	3970	3979	undetermined
Cluster-16104.76263	1	p1	(T)12	12	12	23	undetermined
Cluster-13944.0	1	p1	(A)12	12	7	18	utr3
Cluster-1257.0	1	p1	(T)20	20	350	369	undetermined
Cluster-16104.37815	1	p3	(CGG)8	24	2311	2334	utr5
Cluster-16104.44137	1	c	(A)11tccactaagtatttgggtagcgtaatagtagttcttaa(T)10	59	707	765	undetermined
Cluster-12720.0	1	p1	(A)19	19	3	21	undetermined
Cluster-16104.49358	1	c	(A)18g(A)17	36	1	36	utr5
Cluster-16104.49358	2	p1	(A)10	10	2255	2264	utr3
Cluster-16104.51078	1	p3	(ATT)6	18	1	18	undetermined
Cluster-16104.49281	1	c	(CCT)5ccaccggg(ACC)6	41	286	326	undetermined
Cluster-16104.6098	1	p1	(T)10	10	115	124	undetermined
Cluster-16104.6093	1	c	(TA)6aacacacg(GA)8	36	759	794	utr5
Cluster-16104.49353	1	p2	(AG)6	12	3569	3580	utr5
Cluster-16104.29718	1	p1	(T)13	13	279	291	undetermined
Cluster-16104.45666	1	p1	(T)10	10	124	133	undetermined
Cluster-19635.0	1	p3	(ATT)5	15	973	987	undetermined
Cluster-16104.71232	1	p1	(T)10	10	44	53	undetermined
Cluster-16104.50300	1	p2	(CA)6	12	283	294	utr5
Cluster-14945.0	1	c	(A)20tttg(A)17	41	1	41	undetermined
Cluster-22159.1	1	p2	(AG)11	22	5	26	undetermined
Cluster-16104.42575	1	p1	(T)11	11	2158	2168	utr3
Cluster-16104.42571	1	p1	(A)13	13	177	189	utr3
Cluster-16104.42578	1	p1	(T)10	10	7	16	utr3
Cluster-16104.47607	1	p1	(A)15	15	874	888	undetermined
Cluster-16104.68200	1	p1	(T)11	11	97	107	utr5
Cluster-16104.68201	1	p1	(T)11	11	97	107	utr5
Cluster-16104.70540	1	p3	(GAT)5	15	1471	1485	cds
Cluster-16104.78773	1	p1	(A)12	12	793	804	undetermined
Cluster-16104.78771	1	p3	(GAT)5	15	1471	1485	undetermined
Cluster-16104.19465	1	p3	(AAG)6	18	1	18	undetermined
Cluster-16104.22901	1	p1	(T)11	11	1033	1043	undetermined
Cluster-16104.22908	1	p2	(TC)6	12	770	781	undetermined
Cluster-16104.42392	1	p1	(A)10	10	114	123	undetermined
Cluster-16104.20198	1	p1	(A)11	11	190	200	undetermined
Cluster-4334.0	1	p1	(A)12	12	561	572	undetermined
Cluster-4334.0	2	p1	(A)12	12	907	918	undetermined
Cluster-16104.43623	1	p1	(T)10	10	19	28	undetermined
Cluster-16104.43623	2	p1	(T)10	10	1098	1107	undetermined
Cluster-16104.43622	1	p1	(T)23	23	621	643	undetermined
Cluster-16104.79267	1	p1	(T)11	11	781	791	undetermined
Cluster-16104.705	1	p3	(GTT)7	21	1	21	undetermined
Cluster-16104.21243	1	p1	(A)11	11	218	228	undetermined
Cluster-16104.90099	1	p1	(A)14	14	44	57	undetermined
Cluster-16104.30346	1	p1	(A)13	13	13	25	undetermined
Cluster-16104.24997	1	p1	(T)14	14	195	208	utr3
Cluster-16104.24995	1	p1	(T)12	12	1283	1294	utr3
Cluster-16104.62814	1	p1	(A)16	16	1	16	utr5
Cluster-1775.0	1	p2	(AT)11	22	1	22	undetermined
Cluster-14394.1	1	p1	(T)10	10	75	84	undetermined
Cluster-14394.0	1	p1	(T)10	10	75	84	undetermined
Cluster-16104.26730	1	p1	(T)10	10	1445	1454	utr3
Cluster-16104.26731	1	p1	(T)10	10	1308	1317	undetermined
Cluster-16104.26736	1	p1	(T)10	10	591	600	undetermined
Cluster-16104.36982	1	p1	(A)10	10	135	144	undetermined
Cluster-16104.50782	1	p1	(T)12	12	2026	2037	utr3
Cluster-16104.60410	1	p1	(A)11	11	2221	2231	utr3
Cluster-6257.0	1	p1	(A)11	11	175	185	undetermined
Cluster-8043.0	1	p1	(A)10	10	695	704	undetermined
Cluster-16104.85203	1	p1	(T)21	21	1309	1329	utr3
Cluster-16104.85201	1	p1	(A)19	19	592	610	undetermined
Cluster-16104.85200	1	p1	(A)19	19	742	760	undetermined
Cluster-16104.10829	1	p3	(AAG)7	21	2066	2086	undetermined
Cluster-16104.10823	1	p1	(T)10	10	147	156	undetermined
Cluster-16104.10825	1	p2	(AG)8	16	1345	1360	undetermined
Cluster-16104.10825	2	p2	(AT)6	12	2537	2548	undetermined
Cluster-16104.10824	1	p2	(AT)6	12	1956	1967	utr3
Cluster-16104.80269	1	p3	(TAT)5	15	156	170	undetermined
Cluster-16104.23658	1	p1	(A)10	10	1582	1591	utr5
Cluster-16104.23659	1	p1	(T)12	12	148	159	undetermined
Cluster-16104.2077	1	p2	(CA)9	18	1179	1196	utr3
Cluster-16104.53307	1	p2	(GA)7	14	862	875	undetermined
Cluster-16104.16284	1	p3	(ATT)5	15	43	57	utr5
Cluster-16104.7598	1	p2	(TA)10	20	1	20	undetermined
Cluster-16104.76011	1	p1	(A)20	20	1	20	utr3
Cluster-16104.7594	1	p1	(T)14	14	1276	1289	utr3
Cluster-7761.0	1	p3	(GAT)5	15	320	334	cds
Cluster-16104.15952	1	c	(A)10g(A)10	21	818	838	utr3
Cluster-16104.1156	1	p3	(TTG)5	15	217	231	cds
Cluster-16104.57533	1	p1	(T)21	21	1	21	utr3
Cluster-16104.57536	1	p1	(A)18	18	1	18	undetermined
Cluster-16104.57536	2	p3	(ACA)5	15	211	225	undetermined
Cluster-16104.57537	1	p1	(A)12	12	1	12	undetermined
Cluster-16104.57538	1	p1	(A)16	16	1	16	utr5
Cluster-16104.13501	1	p3	(TCT)7	21	1	21	undetermined
Cluster-16104.13500	1	p1	(A)12	12	151	162	undetermined
Cluster-16104.65138	1	p1	(A)10	10	250	259	undetermined
Cluster-16104.12455	1	p1	(A)13	13	659	671	undetermined
Cluster-16104.12452	1	c	(GA)10gggggagagagagtaatgggagaa(AG)6	56	1	56	undetermined
Cluster-16104.12452	2	p2	(TC)7	14	210	223	undetermined
Cluster-16104.12453	1	p2	(TA)6	12	184	195	utr5
Cluster-16104.12450	1	p3	(TTC)7	21	1	21	undetermined
Cluster-16104.12450	2	p2	(TC)7	14	529	542	undetermined
Cluster-16104.12451	1	p3	(TTC)7	21	1	21	undetermined
Cluster-16104.12451	2	p2	(TC)7	14	529	542	undetermined
Cluster-16104.4026	1	p1	(T)20	20	908	927	undetermined
Cluster-6326.0	1	p1	(A)11	11	648	658	undetermined
Cluster-3311.0	1	p1	(A)12	12	329	340	undetermined
Cluster-16104.54866	1	p1	(T)11	11	1337	1347	utr5
Cluster-16104.54866	2	p1	(T)11	11	1464	1474	cds
Cluster-4314.0	1	p1	(T)10	10	100	109	undetermined
Cluster-18219.0	1	p1	(T)11	11	136	146	undetermined
Cluster-16104.71856	1	p3	(GGA)5	15	2027	2041	utr5
Cluster-10875.0	1	p3	(TTA)6	18	1	18	undetermined
Cluster-10875.0	2	p1	(A)12	12	473	484	undetermined
Cluster-16104.74535	1	p1	(T)12	12	492	503	utr5
Cluster-16104.74534	1	p2	(TA)6	12	117	128	undetermined
Cluster-16104.74530	1	p2	(AT)8	16	1	16	undetermined
Cluster-5213.0	1	p2	(GT)7	14	20	33	undetermined
Cluster-7513.0	1	p1	(A)11	11	129	139	utr3
Cluster-13834.0	1	p1	(A)10	10	97	106	utr3
Cluster-16104.37595	1	p1	(A)10	10	3427	3436	utr5
Cluster-16104.37592	1	p3	(CCT)6	18	451	468	utr5
Cluster-16104.44897	1	p1	(T)10	10	2248	2257	utr3
Cluster-16104.44898	1	p3	(GGT)6	18	2331	2348	undetermined
Cluster-16104.44898	2	p3	(CAC)6	18	2769	2786	undetermined
Cluster-16104.82203	1	p2	(AT)9	18	742	759	undetermined
Cluster-18281.2	1	p2	(AT)8	16	12	27	undetermined
Cluster-18281.2	2	c	(A)14ttataaccaatcacagcagagaacttgatgttgaagtattaactttaaatttgtgtgtgtttt(G)12	89	140	228	undetermined
Cluster-16104.42800	1	p1	(A)11	11	206	216	undetermined
Cluster-16104.76015	1	p1	(T)10	10	636	645	undetermined
Cluster-7764.0	1	p3	(ATT)7	21	1	21	undetermined
Cluster-18423.0	1	p3	(TCC)7	21	1	21	utr5
Cluster-18423.0	2	p1	(A)10	10	449	458	cds
Cluster-5871.0	1	p1	(T)11	11	7	17	utr3
Cluster-7920.0	1	p1	(A)11	11	358	368	undetermined
Cluster-16743.0	1	p1	(T)12	12	48	59	undetermined
Cluster-16743.0	2	p1	(T)14	14	1156	1169	undetermined
Cluster-22870.0	1	p3	(TTA)5	15	371	385	undetermined
Cluster-16104.31331	1	p2	(AT)10	20	1	20	undetermined
Cluster-16104.32676	1	p2	(CT)8	16	38	53	undetermined
Cluster-16104.32677	1	p1	(A)15	15	1081	1095	utr5
Cluster-16104.66158	1	p3	(AAC)6	18	1312	1329	undetermined
Cluster-15301.0	1	p1	(A)10	10	1	10	undetermined
Cluster-16104.67686	1	p3	(AAG)6	18	3021	3038	undetermined
Cluster-17018.0	1	p1	(A)10	10	587	596	undetermined
Cluster-16104.6976	1	p1	(A)12	12	10	21	undetermined
Cluster-16104.44070	1	p1	(A)11	11	658	668	utr3
Cluster-16104.68794	1	p1	(A)11	11	1753	1763	utr5
Cluster-16104.68796	1	p1	(T)14	14	664	677	utr3
Cluster-16104.68792	1	p1	(T)10	10	568	577	undetermined
Cluster-2503.0	1	p1	(A)10	10	7	16	utr3
Cluster-16104.90192	1	p3	(AGC)7	21	95	115	undetermined
Cluster-16104.41169	1	p1	(A)10	10	1032	1041	undetermined
Cluster-19505.0	1	p3	(GGC)5	15	2539	2553	cds
Cluster-16104.72697	1	p3	(TCT)5	15	453	467	cds
Cluster-1629.0	1	p1	(T)14	14	2	15	undetermined
Cluster-12419.0	1	p1	(A)10	10	50	59	undetermined
Cluster-16104.72690	1	p1	(T)19	19	1	19	undetermined
Cluster-16104.18756	1	p3	(TCT)5	15	743	757	utr3
Cluster-16104.51774	1	p2	(AG)8	16	147	162	undetermined
Cluster-16104.73511	1	p1	(T)11	11	367	377	undetermined
Cluster-16104.73511	2	p1	(T)10	10	1565	1574	undetermined
Cluster-16104.73518	1	p2	(AG)9	18	1333	1350	cds
Cluster-16104.72640	1	p1	(A)13	13	350	362	undetermined
Cluster-16104.2506	1	p1	(A)10	10	547	556	utr5
Cluster-16104.2507	1	p1	(T)12	12	715	726	undetermined
Cluster-16104.2504	1	c	(A)10gggttttctgtacaaaaccaagtatttagtccattcctctgcgtgaaatagattaaaccgaatacc(T)15	91	388	478	undetermined
Cluster-16104.39326	1	p1	(A)10	10	2814	2823	utr5
Cluster-16104.39323	1	p1	(T)10	10	19	28	undetermined
Cluster-16104.3455	1	p1	(A)11	11	219	229	undetermined
Cluster-16104.3452	1	p1	(A)10	10	387	396	undetermined
Cluster-16104.66979	1	p2	(CT)7	14	99	112	utr5
Cluster-16104.66970	1	p1	(T)10	10	1108	1117	utr3
Cluster-19181.0	1	p3	(GGC)5	15	353	367	utr5
Cluster-16104.33243	1	p1	(T)21	21	1426	1446	utr5
Cluster-16104.87237	1	p2	(AT)8	16	231	246	undetermined
Cluster-7427.0	1	p1	(A)17	17	247	263	undetermined
Cluster-16104.65442	1	p1	(A)13	13	1699	1711	utr3
Cluster-16104.65441	1	p3	(TGT)5	15	1121	1135	undetermined
Cluster-16104.20017	1	p1	(T)13	13	335	347	utr5
Cluster-16104.63840	1	p1	(T)12	12	363	374	utr3
Cluster-19423.0	1	p2	(CA)8	16	172	187	undetermined
Cluster-16104.25143	1	p1	(T)10	10	88	97	undetermined
Cluster-16104.48223	1	p1	(T)10	10	120	129	undetermined
Cluster-16104.48223	2	p3	(GGT)5	15	343	357	undetermined
Cluster-16104.56973	1	p1	(A)10	10	2217	2226	utr5
Cluster-16104.56974	1	p1	(A)10	10	2217	2226	utr3
Cluster-16104.56976	1	p1	(A)10	10	471	480	undetermined
Cluster-21613.0	1	p1	(T)10	10	192	201	utr3
Cluster-21613.0	2	p1	(C)10	10	351	360	utr3
Cluster-16104.66187	1	p1	(A)10	10	75	84	utr3
Cluster-16104.73266	1	p2	(AG)6	12	32	43	undetermined
Cluster-16104.78423	1	p3	(TGT)6	18	1	18	utr5
Cluster-16104.78422	1	p1	(T)10	10	1258	1267	utr3
Cluster-10930.0	1	p2	(TA)6	12	46	57	cds
Cluster-16104.74888	1	p3	(TCT)5	15	270	284	cds
Cluster-16104.55401	1	p1	(A)23	23	1446	1468	utr3
Cluster-16104.55406	1	p2	(AT)8	16	1584	1599	utr3
Cluster-16104.55406	2	p3	(TCT)5	15	2492	2506	utr3
Cluster-16104.53806	1	p2	(AT)11	22	1	22	undetermined
Cluster-16104.53806	2	p2	(AT)7	14	1280	1293	undetermined
Cluster-16104.53805	1	p1	(T)10	10	170	179	undetermined
Cluster-18888.0	1	p3	(CGG)5	15	1459	1473	undetermined
Cluster-16104.10989	1	p3	(TCT)5	15	257	271	undetermined
Cluster-16104.69982	1	p2	(GA)6	12	1932	1943	utr5
Cluster-16104.78425	1	p2	(AT)7	14	1	14	undetermined
Cluster-16104.27566	1	p3	(TCC)5	15	196	210	utr5
Cluster-16104.27563	1	p1	(A)11	11	418	428	undetermined
Cluster-16104.87956	1	p1	(T)10	10	787	796	undetermined
Cluster-16104.64184	1	p1	(A)11	11	973	983	undetermined
Cluster-16104.64181	1	p2	(AG)6	12	487	498	utr5
Cluster-21700.0	1	p2	(TA)7	14	2227	2240	utr3
Cluster-21700.0	2	p3	(AAT)7	21	2367	2387	utr3
Cluster-16104.7253	1	p1	(T)11	11	16	26	undetermined
Cluster-12133.0	1	p1	(A)10	10	22	31	undetermined
Cluster-17464.0	1	p1	(T)11	11	338	348	undetermined
Cluster-16104.58977	1	p3	(CTT)5	15	1147	1161	utr5
Cluster-16104.58972	1	p1	(T)10	10	820	829	undetermined
Cluster-16104.24037	1	p3	(AGA)5	15	623	637	utr5
Cluster-16104.24036	1	p1	(T)13	13	75	87	undetermined
Cluster-8505.0	1	p3	(AAC)7	21	1	21	utr5
Cluster-8505.0	2	p3	(AGA)5	15	864	878	cds
Cluster-16104.21392	1	p1	(T)12	12	1017	1028	utr3
Cluster-14511.1	1	p3	(ATG)5	15	38	52	undetermined
Cluster-16104.21390	1	p2	(GA)6	12	1731	1742	utr5
Cluster-16104.69334	1	p1	(T)10	10	1358	1367	undetermined
Cluster-16104.45456	1	p3	(TTG)5	15	718	732	utr5
Cluster-16104.45455	1	p1	(A)10	10	1484	1493	utr3
Cluster-16104.45451	1	p3	(GAA)5	15	1	15	utr5
Cluster-16104.58392	1	p1	(T)10	10	421	430	undetermined
Cluster-16104.52993	1	p3	(TTC)5	15	573	587	utr5
Cluster-16104.58394	1	p2	(AG)7	14	168	181	utr5
Cluster-16104.58399	1	p4	(TGTT)5	20	2374	2393	utr3
Cluster-16104.50591	1	p1	(A)11	11	151	161	utr3
Cluster-16104.50590	1	p1	(A)10	10	2941	2950	utr3
Cluster-16104.50593	1	p2	(TG)6	12	1215	1226	utr5
Cluster-16104.50597	1	p1	(A)21	21	1053	1073	utr3
Cluster-21065.0	1	c	(TA)6aaacatgttttttat(TA)6tttaaataaaaatgtaataactaattcaacaatttattgcatcaacccatgttccaagtctttttgtgtac(A)10	120	861	980	utr3
Cluster-16104.28832	1	p2	(AG)8	16	54	69	undetermined
Cluster-16104.28838	1	p2	(AT)6	12	606	617	undetermined
Cluster-16104.46903	1	p2	(TC)6	12	51	62	undetermined
Cluster-16104.30708	1	p1	(A)10	10	1040	1049	undetermined
Cluster-16104.34944	1	p2	(GA)7	14	1576	1589	utr5
Cluster-16104.81445	1	p1	(T)11	11	458	468	utr3
Cluster-16104.10798	1	p1	(A)10	10	102	111	undetermined
Cluster-16104.10797	1	p1	(A)10	10	102	111	utr3
Cluster-16010.0	1	p1	(T)14	14	7	20	undetermined
Cluster-16104.86994	1	p3	(CTT)5	15	1068	1082	undetermined
Cluster-16104.86992	1	p1	(T)10	10	216	225	undetermined
Cluster-29.0	1	p1	(T)10	10	405	414	undetermined
Cluster-16104.66457	1	p3	(AGA)5	15	14	28	utr3
Cluster-16104.42108	1	p2	(TA)6	12	158	169	utr3
Cluster-16104.17227	1	p1	(T)10	10	52	61	undetermined
Cluster-16104.17224	1	p1	(T)11	11	93	103	undetermined
Cluster-16104.87384	1	p3	(GTT)5	15	294	308	cds
Cluster-16104.3923	1	p2	(TA)7	14	461	474	undetermined
Cluster-16104.3922	1	p2	(TG)9	18	7	24	utr5
Cluster-16104.3924	1	p2	(AC)10	20	622	641	undetermined
Cluster-16104.38308	1	p3	(TCT)6	18	80	97	utr3
Cluster-16104.43273	1	p1	(T)10	10	4564	4573	utr3
Cluster-16104.80661	1	p2	(AG)7	14	4670	4683	utr5
Cluster-16104.19456	1	p3	(GGA)5	15	1375	1389	cds
Cluster-16104.26960	1	p1	(T)19	19	1	19	utr3
Cluster-16104.26964	1	p1	(T)10	10	2336	2345	undetermined
Cluster-16104.26967	1	p1	(T)10	10	2258	2267	utr3
Cluster-16104.46170	1	p1	(T)10	10	82	91	utr3
Cluster-16104.46173	1	p1	(T)11	11	14	24	undetermined
Cluster-16104.72601	1	p3	(CGG)6	18	77	94	undetermined
Cluster-16104.34163	1	p1	(A)10	10	1372	1381	utr5
Cluster-16104.34168	1	p1	(A)11	11	163	173	undetermined
Cluster-16104.88734	1	p1	(A)16	16	2545	2560	utr5
Cluster-16104.87905	1	p3	(TCC)6	18	423	440	cds
Cluster-16104.88732	1	p1	(A)16	16	3739	3754	undetermined
Cluster-16104.84124	1	p1	(A)15	15	1	15	utr3
Cluster-16104.84123	1	p1	(T)10	10	59	68	undetermined
Cluster-16104.47225	1	p1	(A)12	12	172	183	utr3
Cluster-16104.49043	1	p1	(A)18	18	1	18	undetermined
Cluster-16104.49042	1	p1	(T)10	10	3527	3536	utr3
Cluster-16104.49044	1	p1	(T)10	10	3738	3747	utr3
Cluster-16104.49048	1	p3	(CAC)6	18	105	122	undetermined
Cluster-16104.49048	2	p3	(TCA)5	15	252	266	undetermined
Cluster-16104.49048	3	p3	(TCA)5	15	428	442	undetermined
Cluster-16104.49048	4	c	(GCC)5acctccccctccaccgcctttcagctggttgttctgttgatttccaccacctccacccttctgattgttcttgtt(ACC)6	108	661	768	undetermined
Cluster-16104.49048	5	c	(A)10gaaataaataggctccagttcctcaa(AG)6	48	1560	1607	undetermined
Cluster-16104.89336	1	p1	(A)10	10	249	258	undetermined
Cluster-16104.79058	1	p3	(GGA)5	15	1967	1981	utr5
Cluster-16104.1780	1	p3	(TCT)5	15	81	95	undetermined
Cluster-16104.1787	1	p2	(AT)6	12	45	56	undetermined
Cluster-16104.68615	1	p1	(T)19	19	659	677	utr3
Cluster-16104.68614	1	p2	(GA)9	18	1199	1216	utr3
Cluster-16104.68614	2	p1	(T)10	10	1491	1500	utr3
Cluster-16104.61869	1	p2	(TA)11	22	1432	1453	utr3
Cluster-16104.61977	1	p1	(A)11	11	1850	1860	utr3
Cluster-16104.61975	1	p1	(T)14	14	357	370	undetermined
Cluster-20294.0	1	p1	(A)10	10	83	92	utr3
Cluster-16104.73493	1	p1	(A)12	12	170	181	utr3
Cluster-16104.73491	1	p2	(CT)6	12	183	194	utr3
Cluster-16104.73490	1	p1	(T)10	10	76	85	undetermined
Cluster-16104.73499	1	p2	(AT)6	12	216	227	utr5
Cluster-16104.73498	1	p1	(T)10	10	73	82	undetermined
Cluster-16104.23449	1	p2	(CT)6	12	216	227	undetermined
Cluster-21530.0	1	p1	(A)10	10	38	47	utr5
Cluster-21530.0	2	c	(T)12aaatgacttgataaaaagttaactcagtattaaacc(A)11cgcgcattgttactcgttgttaaacgataa(T)11	100	186	285	utr5
Cluster-21530.0	3	p3	(GAT)5	15	1209	1223	cds
Cluster-16104.23445	1	p1	(T)11	11	1	11	undetermined
Cluster-16104.2207	1	p1	(A)14	14	209	222	undetermined
Cluster-16104.86568	1	p2	(CA)6	12	194	205	utr3
Cluster-16104.20930	1	p2	(CT)6	12	271	282	undetermined
Cluster-16104.20932	1	p2	(CT)6	12	271	282	undetermined
Cluster-16104.20933	1	p1	(A)10	10	364	373	undetermined
Cluster-16104.20933	2	p2	(AT)7	14	2025	2038	undetermined
Cluster-16104.20934	1	p1	(T)11	11	505	515	undetermined
Cluster-16104.18097	1	p2	(AT)9	18	663	680	undetermined
Cluster-16104.69565	1	p1	(T)13	13	60	72	undetermined
Cluster-16104.69565	2	c	(CCG)6ccccgacccgcgcgccctcccgagggaggacgcggggccggggggcggagacgggggaggagga(GGAC)5	102	398	499	undetermined
Cluster-16104.69566	1	p1	(T)13	13	60	72	utr5
Cluster-16104.69566	2	c	(CCG)6ccccgacccgcgcgccctcccgagggaggacgcggggccggggggcggagacgggggaggagga(GGAC)5	102	400	501	utr5
Cluster-16104.26191	1	p1	(A)10	10	329	338	undetermined
Cluster-16104.26193	1	p1	(A)11	11	285	295	utr5
Cluster-16104.86382	1	p2	(TA)6	12	149	160	undetermined
Cluster-14230.0	1	p3	(TTG)6	18	404	421	undetermined
Cluster-10775.0	1	c	(TA)8attagaagagtatacgagacaaaagcctataaaaaactgtctatttaattttaaaa(T)10	82	63	144	undetermined
Cluster-16104.85227	1	p1	(T)11	11	12	22	utr3
Cluster-16104.3552	1	p1	(T)17	17	398	414	undetermined
Cluster-16104.3556	1	p3	(TCT)5	15	365	379	undetermined
Cluster-16104.3557	1	p1	(T)10	10	118	127	undetermined
Cluster-16104.43785	1	p1	(T)13	13	2121	2133	utr3
Cluster-6579.0	1	p1	(A)10	10	532	541	utr5
Cluster-16104.43786	1	p1	(T)13	13	2256	2268	utr3
Cluster-16104.83805	1	p1	(A)18	18	1	18	undetermined
Cluster-16104.24137	1	c	(T)10acctaattaaaaaaatga(T)12catattgtcaacaaaaatttcagatttttttttccaaaaactaaattttccaaaagaaaataag(T)10	114	319	432	undetermined
Cluster-16104.57904	1	p2	(AT)6	12	327	338	undetermined
Cluster-16104.57903	1	p1	(A)15	15	1	15	utr3
Cluster-16104.57902	1	p1	(T)11	11	323	333	undetermined
Cluster-16104.57902	2	p1	(A)10	10	855	864	undetermined
Cluster-16104.70286	1	p1	(A)21	21	1953	1973	undetermined
Cluster-14218.2	1	p1	(A)17	17	1	17	utr3
Cluster-16104.86690	1	p1	(A)12	12	201	212	utr5
Cluster-16104.78298	1	p1	(A)10	10	4366	4375	undetermined
Cluster-21485.1	1	p1	(T)10	10	133	142	cds
Cluster-16104.25263	1	p1	(T)14	14	1018	1031	undetermined
Cluster-16104.25262	1	p1	(T)14	14	866	879	utr3
Cluster-16104.25266	1	p1	(T)18	18	1843	1860	utr3
Cluster-16104.9546	1	p3	(TCC)6	18	423	440	undetermined
Cluster-16104.9545	1	p3	(AAT)6	18	1	18	utr3
Cluster-16104.9545	2	p3	(CTC)8	24	2519	2542	utr5
Cluster-16104.9542	1	p2	(TA)7	14	969	982	undetermined
Cluster-16104.74969	1	c	(T)17gtttttaaaatctaagatttg(T)10	48	1	48	undetermined
Cluster-16104.74969	2	c	(T)10cccaaatctgttttgttttacattactgatttttttctc(T)10	59	292	350	undetermined
Cluster-16104.74963	1	p1	(T)11	11	418	428	undetermined
Cluster-16104.74961	1	p1	(T)11	11	418	428	undetermined
Cluster-653.0	1	p1	(T)11	11	340	350	utr3
Cluster-16104.51994	1	c	(GA)6ggggaagtggggagagtgggaaggaggaggatgtttgggaagagaggattgtgactgat(AG)6	83	2451	2533	utr5
Cluster-16104.51993	1	c	(GA)6ggggaagtggggagagtgggaaggaggaggatgtttgggaagagaggattgtgactgat(AG)6	83	2274	2356	undetermined
Cluster-16104.51991	1	p2	(TA)6	12	2742	2753	utr3
Cluster-16104.70288	1	p1	(A)11	11	1043	1053	undetermined
Cluster-10669.2	1	p1	(G)22	22	1	22	undetermined
Cluster-16104.57120	1	p1	(A)10	10	733	742	utr3
Cluster-16104.57124	1	p1	(A)20	20	1	20	undetermined
Cluster-16104.82071	1	p1	(A)19	19	4	22	utr3
Cluster-16104.59940	1	p2	(GA)6	12	1102	1113	undetermined
Cluster-16104.79610	1	p1	(A)11	11	250	260	undetermined
Cluster-16104.79873	1	p1	(A)10	10	1526	1535	utr5
Cluster-16104.79871	1	p1	(A)11	11	242	252	utr3
Cluster-16104.79875	1	p1	(T)16	16	308	323	undetermined
Cluster-16104.27242	1	p2	(TA)6	12	4486	4497	utr3
Cluster-16104.27240	1	p2	(AG)6	12	2355	2366	utr5
Cluster-16104.56654	1	p1	(T)10	10	203	212	undetermined
Cluster-16104.56659	1	p1	(A)10	10	863	872	utr3
Cluster-16104.44204	1	p2	(TA)6	12	471	482	utr5
Cluster-16104.44204	2	p2	(TA)6	12	704	715	utr5
Cluster-16104.44204	3	p1	(T)11	11	1929	1939	utr5
Cluster-16104.44205	1	p2	(AT)9	18	769	786	utr5
Cluster-16104.16041	1	p1	(A)11	11	81	91	undetermined
Cluster-16104.51560	1	p1	(A)21	21	1	21	undetermined
Cluster-16104.8433	1	p2	(AT)6	12	701	712	undetermined
Cluster-16104.45558	1	p2	(AT)11	22	1	22	utr5
Cluster-16104.45551	1	p3	(TGA)5	15	506	520	utr3
Cluster-15474.0	1	p1	(A)12	12	133	144	undetermined
Cluster-13729.0	1	p1	(T)10	10	256	265	undetermined
Cluster-16104.37185	1	p1	(T)11	11	3466	3476	utr5
Cluster-460.0	1	p1	(A)10	10	1	10	undetermined
Cluster-16104.51384	1	p2	(AT)6	12	107	118	undetermined
Cluster-16104.40000	1	p2	(GA)7	14	508	521	utr5
Cluster-14981.0	1	p3	(CCT)5	15	693	707	utr5
Cluster-16104.79453	1	p1	(A)12	12	1	12	utr5
Cluster-16104.89945	1	p1	(T)10	10	682	691	undetermined
Cluster-16104.11329	1	p1	(T)10	10	74	83	undetermined
Cluster-16104.11328	1	p1	(T)10	10	74	83	undetermined
Cluster-16817.0	1	p1	(A)13	13	329	341	undetermined
Cluster-16104.36279	1	p1	(A)10	10	126	135	undetermined
Cluster-16104.72038	1	p1	(A)10	10	13	22	utr3
Cluster-16104.36273	1	p1	(A)10	10	444	453	utr5
Cluster-13500.0	1	p1	(A)10	10	1690	1699	utr3
Cluster-16104.10053	1	p2	(TA)7	14	48	61	undetermined
Cluster-16104.10056	1	p1	(T)11	11	316	326	undetermined
Cluster-16104.10056	2	p1	(T)10	10	1529	1538	undetermined
Cluster-16104.10056	3	p1	(T)15	15	2118	2132	undetermined
Cluster-16104.10057	1	p1	(A)10	10	59	68	undetermined
Cluster-16104.33989	1	p1	(T)12	12	74	85	undetermined
Cluster-4749.0	1	p1	(T)16	16	1	16	undetermined
Cluster-16104.76101	1	p3	(GTG)5	15	1	15	utr5
Cluster-16104.33985	1	p1	(A)10	10	42	51	undetermined
Cluster-16104.76104	1	p1	(A)10	10	15	24	undetermined
Cluster-16104.2957	1	p1	(T)10	10	1150	1159	undetermined
Cluster-16104.2956	1	p1	(T)11	11	1657	1667	utr3
Cluster-16104.75564	1	p1	(T)10	10	364	373	undetermined
Cluster-16104.31724	1	p1	(A)10	10	135	144	undetermined
Cluster-16104.31729	1	p1	(A)21	21	1	21	utr3
Cluster-16104.82662	1	p1	(A)10	10	130	139	undetermined
Cluster-16104.82662	2	p1	(A)12	12	277	288	undetermined
Cluster-16104.23801	1	p1	(A)19	19	1	19	utr5
[truncated: 17,838 more rows]
