# Supplementary material for: Inflorescence Transcriptome Sequencing and Development of New EST-SSR Markers in Common Buckwheat (Fagopyrum esculentum)
Source: Plants (Basel). 2022 Mar 10;11(6):742. doi: 10.3390/plants11060742 (PMC8950064; doi:10.3390/plants11060742)
Supplement: Supplementary file 1 [file plants-11-00742-s001.zip › Table S5.xlsx]

## Sheet: SSR information
Table S5. Description of the repeats identified and the percentage of each class.
Repeats	5	6	7	8	9	10	11	12	13	14	>=15	total
A/T	-	-	-	-	-	5369	2344	1351	732	526	1991	12313
C/G	-	-	-	-	-	31	18	23	16	4	40	134
AC/GT	-	181	82	54	33	20	29	2			0	401
AG/CT	-	618	291	138	65	32	39	4			0	1187
AT/AT	-	802	375	293	243	284	96				0	2093
CG/CG	-	7	2	1							0	10
AAC/GTT	294	98	71	3							1	467
AAG/CTT	815	296	138	9				1			4	1263
AAT/ATT	296	173	129	2		1					0	601
ACC/GGT	273	140	56	15							0	484
ACG/CGT	80	35	24	2							0	141
ACT/AGT	54	13	14		1						0	82
AGC/CTG	192	69	30	2							0	293
AGG/CCT	243	62	24	4							0	333
ATC/ATG	352	151	64	1							0	568
CCG/CGG	100	59	22	4							0	185
AAAC/GTTT	13	1	1								0	15
AAAG/CTTT	14	8									0	22
AAAT/ATTT	48	4									0	52
AAGC/CTTG	3										0	3
AAGG/CCTT				1							0	1
AATC/ATTG	4										0	4
AATG/ATTC	2										0	2
AATT/AATT	2										0	2
ACAG/CTGT	1										0	1
ACAT/ATGT	9										0	9
ACCG/CGGT		1									0	1
ACGC/CGTG	1	1									0	2
ACGG/CCGT	4	1									0	5
ACGT/ACGT	1										0	1
ACTC/AGTG	1										0	1
AGAT/ATCT	8	2									0	10
AGCC/CTGG	1										0	1
AGCG/CGCT	2										0	2
AGCT/AGCT	2										0	2
AGGC/CCTG		1									0	1
AGGG/CCCT	10	1									1	12
ATCC/ATGG	2										0	2
ATCG/ATCG	1										0	1
ATGC/ATGC	1										0	1
AAAAG/CTTTT	3										0	3
AAAAT/ATTTT	1		1								0	2
AAATT/AATTT	1										0	1
AACAC/GTGTT		1									0	1
AACAG/CTGTT	3										0	3
AACCC/GGGTT	1										0	1
AACCT/AGGTT	1										0	1
AAGGT/ACCTT	1										0	1
AATAT/ATATT		1								1	0	2
AATGT/ACATT		3	1								0	4
AATTC/AATTG	2										0	2
ACCAG/CTGGT	2										0	2
ACCCT/AGGGT	1										0	1
ACCGG/CCGGT	1										0	1
AGCCC/CTGGG	1										0	1
AGCCT/AGGCT	2										0	2
AAACCG/CGGTTT			1								0	1
AAAGGG/CCCTTT		1									0	1
AACCAG/CTGGTT	1		1								0	2
AAGCAC/CTTGTG	1		1								0	2
AAGCTC/AGCTTG		1									0	1
AATCAC/ATTGTG	1										0	1
ACACCC/GGGTGT		1									0	1
ACCAGC/CTGGTG	1										0	1
ACCGTC/ACGGTG	1										0	1
ACGAGG/CCTCGT	1										0	1
AGATGG/ATCTCC	2	1				1					0	4
ATCATG/ATCATG	4										0	4
											0
