# Supplementary material for: Inflorescence Transcriptome Sequencing and Development of New EST-SSR Markers in Common Buckwheat (Fagopyrum esculentum)
Source: Plants (Basel). 2022 Mar 10;11(6):742. doi: 10.3390/plants11060742 (PMC8950064; doi:10.3390/plants11060742)
Supplement: Supplementary file 1 [file plants-11-00742-s001.zip › Table S6.xlsx]

## Sheet: Sheet1
Table S6. Primers designed according to SSR loci by Primer3.0.
ID	SSR nr.	SSR type	SSR	size	start	end	FORWARD PRIMER1 (5'-3')	Tm	size	REVERSE PRIMER1 (5'-3')	Tm	size	PRODUCT1 size (bp)	start (bp)	end (bp)	FORWARD PRIMER2 (5'-3')	Tm	size	REVERSE PRIMER2 (5'-3')	Tm	size	PRODUCT2 size (bp)	start (bp)	end (bp)	FORWARD PRIMER3 (5'-3')	Tm	size	REVERSE PRIMER3 (5'-3')	Tm	size	PRODUCT3 size (bp)	start (bp)	end (bp)
Cluster-16104.12500	1	p1	(A)10	10	119	128	ACGCGTTTTGGAAATTGAGCT	59.663	21	CCTCTCCCGTCCCTCCTTAA	60.032	20	215	43	257	ACGCGTTTTGGAAATTGAGCT	59.663	21	GCTCCTCCTCCCTCCCATAA	60.105	20	171	43	213	ACGCGTTTTGGAAATTGAGCT	59.663	21	CAAACATCCCTCTCCCGTCC	60.108	20	223	43	265
Cluster-17283.4	1	p1	(A)11	11	52	62	AGTTCCCCAGAATTGGTAAAGGA	59.339	23	TTGATGTGGTCATGCCGTGA	59.964	20	158	25	182	AGTTCCCCAGAATTGGTAAAGGA	59.339	23	TCTTGATGTGGTCATGCCGT	59.675	20	160	25	184	AGTTCCCCAGAATTGGTAAAGGA	59.339	23	TGATGTGGTCATGCCGTGAG	60.392	20	157	25	181
Cluster-1212.0	1	p1	(T)18	18	1	18
Cluster-16104.11755	1	p1	(A)10	10	335	344	TGGCCGGCCAAAAATTTCAG	59.965	20	TAACAACACCCAGCCAGCAA	60.106	20	260	168	427	GGCCGGCCAAAAATTTCAGT	59.965	20	TAACAACACCCAGCCAGCAA	60.106	20	259	169	427	TGGCCGGCCAAAAATTTCAG	59.965	20	ACAACACCCAGCCAGCAATA	59.888	20	258	168	425
Cluster-16104.11755	2	p3	(GAT)5	15	2127	2141	CAGTGATGCTTCTGGAGACGA	59.797	21	TGGGGAGTGAACCAAATGTGA	59.503	21	187	2038	2224	AGTGATGCTTCTGGAGACGA	58.45	20	TGGGGAGTGAACCAAATGTGA	59.503	21	186	2039	2224	TCCAGTGATGCTTCTGGAGAC	59.448	21	TGGGGAGTGAACCAAATGTGA	59.503	21	189	2036	2224
Cluster-16104.11757	1	p1	(A)12	12	2495	2506	TCCTCGTCTGTGATAAAAACGT	57.753	22	ACCACAACAACAACCAAACCA	59.029	21	270	2457	2726	TCCTCGTCTGTGATAAAAACGTT	58.376	23	ACCACAACAACAACCAAACCA	59.029	21	270	2457	2726	TTCCTCGTCTGTGATAAAAACGT	58.376	23	ACCACAACAACAACCAAACCA	59.029	21	271	2456	2726
Cluster-16104.11751	1	p1	(A)13	13	2743	2755	CGTCACCGTATCCGACTCTG	59.972	20	TCATCAATTTCTACCCTTGGCA	57.685	22	274	2585	2858	CGTCACCGTATCCGACTCTG	59.972	20	TTCATCAATTTCTACCCTTGGCA	58.328	23	275	2585	2859	CGTCACCGTATCCGACTCTG	59.972	20	TCAATTTCTACCCTTGGCATTTGT	59.162	24	271	2585	2855
Cluster-16104.11758	1	p1	(T)10	10	340	349	AAGCACTTGAGTTGGCCTGT	60.107	20	TGTGGAGCACAAGGAAGAAGA	59.232	21	251	190	440	AAGCACTTGAGTTGGCCTGT	60.107	20	TGTGGAGCACAAGGAAGAAGAA	59.827	22	251	190	440	AAGCACTTGAGTTGGCCTGT	60.107	20	TGTGGAGCACAAGGAAGAAG	57.739	20	251	190	440
Cluster-924.0	1	p1	(T)10	10	199	208	CGACTCTCAATGTCAGTCAAGC	59.334	22	AGGACCACAACAAACAGCCA	60.034	20	237	16	252	TGTCAGTCAAGCTCAACATGT	57.802	21	AGGACCACAACAAACAGCCA	60.034	20	227	26	252	ACTCTCAATGTCAGTCAAGCTCA	59.677	23	AGGACCACAACAAACAGCCA	60.034	20	235	18	252
Cluster-20337.0	1	p1	(A)10	10	188	197	TGAATCTCCAATAAATATGCAGTGGA	58.711	26	CGGAAATGGGCCTTTTGCAA	59.965	20	195	154	348	TGAATCTCCAATAAATATGCAGTGGA	58.711	26	CAAGCCTTGATCGAGTCGGA	59.827	20	211	154	364	TGAATCTCCAATAAATATGCAGTGGA	58.711	26	TGATCGAGTCGGAAATGGGC	60.179	20	204	154	357
Cluster-20337.0	2	p1	(T)11	11	771	781
Cluster-16104.87156	1	p2	(TG)6	12	718	729	GGACAGCATGGCCTGTTTTG	60.038	20	GAGGTGTAATTGGGTGGCCT	59.668	20	242	532	773	GGACAGCATGGCCTGTTTTG	60.038	20	AGAGGTGTAATTGGGTGGCC	59.668	20	243	532	774	AAGGAGAAGGGAGGTCGACT	59.59	20	GAGGTGTAATTGGGTGGCCT	59.668	20	276	498	773
Cluster-12681.0	1	p2	(AT)9	18	470	487
Cluster-12109.0	1	p3	(ATA)7	21	1	21
Cluster-16104.16808	1	p1	(A)10	10	31	40	TGGCATATGACCATCACTGCA	59.788	21	TTGTTTGGGCCTGAGGAAGA	59.15	20	100	5	104	TGGCATATGACCATCACTGCA	59.788	21	TCATTTGTTTGGGCCTGAGGA	59.853	21	104	5	108	TGGCATATGACCATCACTGCA	59.788	21	TTGTTTGGGCCTGAGGAAGAG	60.203	21	100	5	104
Cluster-2308.0	1	p1	(T)13	13	442	454	CCCAAGCGTCCAAGAAGTCT	59.965	20	ACCAGCAGAACAGGTTGCTT	60.107	20	149	408	556	CCCAAGCGTCCAAGAAGTCT	59.965	20	AACCAGCAGAACAGGTTGCT	60.107	20	150	408	557	GCTATGTCTCAGCCACGGTT	60.108	20	ACCAGCAGAACAGGTTGCTT	60.107	20	173	384	556
Cluster-16104.16806	1	p1	(T)11	11	556	566	GCCACTCGACAATCACAACAG	59.805	21	TCTCCACAATGCCTGCTACA	59.017	20	246	399	644	GCCACTCGACAATCACAACA	58.774	20	TCTCCACAATGCCTGCTACA	59.017	20	246	399	644	TGCCACTCGACAATCACAAC	58.774	20	TCTCCACAATGCCTGCTACA	59.017	20	247	398	644
Cluster-13544.0	1	p2	(AT)9	18	1	18
Cluster-13544.0	2	p1	(T)10	10	291	300	TGTGGGAGCAAATGAGCAGT	59.889	20	AGGACGAGAACATTTCCAACT	57.228	21	160	172	331	TTGAGCCTGTTGCCACATCT	59.889	20	AGGACGAGAACATTTCCAACT	57.228	21	228	104	331	GCAGTTGTTCGACCTCTTGC	59.764	20	AGGACGAGAACATTTCCAACT	57.228	21	145	187	331
Cluster-11518.1	1	p4	(TTTA)5	20	1909	1928
Cluster-16104.45935	1	p3	(CCT)6	18	755	772	CGCAGACACATCATTGCAGG	59.902	20	TCGCATGATGAGATGCCTCC	59.966	20	147	666	812	GGCCCTCACCTTCTTTCCAA	59.888	20	TCGCATGATGAGATGCCTCC	59.966	20	247	566	812	TCTTTGCCCTTTCTGCAGCT	60.179	20	TCGCATGATGAGATGCCTCC	59.966	20	184	629	812
Cluster-16104.35545	1	p1	(A)13	13	808	820
Cluster-16104.35544	1	p1	(A)20	20	1	20
Cluster-16104.35549	1	p1	(T)10	10	1633	1642	TGCGATGTTTAAGGGCGAGA	59.752	20	CCCCACCCTTCTCTTTGCAT	59.96	20	136	1554	1689	TGATGATGGCTGTTCGTCCT	59.095	20	CCCCACCCTTCTCTTTGCAT	59.96	20	100	1590	1689	ATGATGGCTGTTCGTCCTCC	59.821	20	TTCCCCCACCCTTCTCTTTG	59.223	20	101	1592	1692
Cluster-16104.65757	1	p4	(AAAT)5	20	1	20
Cluster-16104.65756	1	p1	(A)14	14	189	202	GCCTATTGCCTCGAATACCAGA	59.963	22	AGGTGATTGAACTCCTGCCG	60.036	20	235	109	343	AGCCTATTGCCTCGAATACCAG	59.962	22	AGGTGATTGAACTCCTGCCG	60.036	20	236	108	343	GCCTATTGCCTCGAATACCAGA	59.963	22	GTCTTGGTACGGGGGAGTTG	60.037	20	138	109	246
Cluster-16104.65756	2	p2	(CT)7	14	6684	6697	CGAAGCATCGCCTTGAGTTG	59.904	20	AGAGGTGGCCAGAGACTGAT	59.958	20	277	6459	6735	AACCGGCAAGAAGTGGTGAA	60.107	20	AGAGGTGGCCAGAGACTGAT	59.958	20	223	6513	6735	AAACCGGCAAGAAGTGGTGA	60.107	20	AGAGGTGGCCAGAGACTGAT	59.958	20	224	6512	6735
Cluster-16104.65754	1	p1	(A)10	10	2565	2574	GGGGCTAATCTGAGGGAGGA	60.105	20	GAAAAGGGGGTGGGACGTAG	60.036	20	265	2404	2668	ACAACAACCTCGGGTTTCGA	59.821	20	GAAAAGGGGGTGGGACGTAG	60.036	20	167	2502	2668	CGATGAACAGTGGGGGCTAA	59.748	20	GAAAAGGGGGTGGGACGTAG	60.036	20	277	2392	2668
Cluster-16104.65752	1	p1	(T)10	10	1681	1690	CGAGCCAGTTTGGAGAACGA	60.32	20	ACGAAGAGTCATATGGTGCCA	59.169	21	231	1493	1723	TCGAGCCAGTTTGGAGAACG	60.32	20	ACGAAGAGTCATATGGTGCCA	59.169	21	232	1492	1723	CGAGCCAGTTTGGAGAACGA	60.32	20	ACCATCCACTTTCAAACGACG	59.129	21	249	1493	1741
Cluster-16104.65752	2	p2	(TA)7	14	1842	1855
Cluster-16104.89737	1	c	(T)11gtttactcccattttaattgc(T)11	43	697	739	CTCACCTTCCTTCCACCGTC	60.037	20	CGTCCTCTCTCCCCCTCAAA	60.615	20	216	598	813	CACCTTCCTTCCACCGTCAA	59.892	20	CGTCCTCTCTCCCCCTCAAA	60.615	20	214	600	813	ACCTTCCTTCCACCGTCAAC	59.892	20	CGTCCTCTCTCCCCCTCAAA	60.615	20	213	601	813
Cluster-16104.89733	1	p3	(TCT)5	15	145	159	CGCCCTAATCACCACTCACA	59.751	20	GTGGTATTGAGGTGGGGTGG	60.034	20	263	92	354	CACGCCCTAATCACCACTCA	59.751	20	GTGGTATTGAGGTGGGGTGG	60.034	20	265	90	354	CGCCCTAATCACCACTCACA	59.751	20	GTGCCCTGCTTCTCCATCTT	60.035	20	156	92	247
Cluster-16104.89733	2	p1	(A)13	13	1092	1104	TGGGTGCTAGCTGTTTCCAA	59.524	20	TTTCTCTTAATCTCGATCGATTTCG	57.39	25	159	1037	1195	TTGGGTGCTAGCTGTTTCCA	59.524	20	TTTCTCTTAATCTCGATCGATTTCG	57.39	25	160	1036	1195	GGGTGCTAGCTGTTTCCAAC	59.118	20	TTTCTCTTAATCTCGATCGATTTCG	57.39	25	158	1038	1195
Cluster-16104.65751	1	p1	(T)10	10	1699	1708	CGAGCCAGTTTGGAGAACGA	60.32	20	ACGAAGAGTCATATGGTGCCA	59.169	21	231	1511	1741	TCGAGCCAGTTTGGAGAACG	60.32	20	ACGAAGAGTCATATGGTGCCA	59.169	21	232	1510	1741	CGAGCCAGTTTGGAGAACGA	60.32	20	ACCATCCACTTTCAAACGACG	59.129	21	249	1511	1759
Cluster-16104.65751	2	p2	(TA)7	14	1860	1873
Cluster-16104.84279	1	p3	(CGG)6	18	2268	2285	GGGAGCCATCTCTTGCTTGT	60.035	20	TCGTCTGACGGTCTCTCTGT	59.965	20	112	2238	2349	TGGGAGCCATCTCTTGCTTG	60.035	20	TCGTCTGACGGTCTCTCTGT	59.965	20	113	2237	2349	GGGAGCCATCTCTTGCTTGT	60.035	20	ACGGTCTCTCTGTCTCAGCT	59.962	20	105	2238	2342
Cluster-16104.84278	1	p1	(T)12	12	3543	3554	GCCGCAGCATGTATGTGTTT	59.829	20	TGCATATGGCTGATGGGAGT	58.857	20	251	3332	3582	AAGATGGCCGCAGCATGTAT	60.179	20	TGCATATGGCTGATGGGAGT	58.857	20	257	3326	3582	TAAGATGGCCGCAGCATGTA	59.532	20	TGCATATGGCTGATGGGAGT	58.857	20	258	3325	3582
Cluster-16104.58630	1	p2	(GA)6	12	1387	1398	GCAGGCTCCTTGAGAACTGT	59.964	20	AGGAGACAAAGAGGCACGTG	59.966	20	226	1282	1507	AAGCCTGCGGAAATGAGGAA	59.962	20	AGGAGACAAAGAGGCACGTG	59.966	20	181	1327	1507	GCAGGCTCCTTGAGAACTGT	59.964	20	AGACAAAGAGGCACGTGCTT	60.179	20	223	1282	1504
Cluster-16104.58634	1	p3	(CCT)5	15	878	892	CATGTCTCCTCTTGGCCGTT	60.036	20	AGGAGGAGGAGAAGGCTGAG	60.032	20	117	805	921	CATGTCTCCTCTTGGCCGTT	60.036	20	GGCCCAACAGAATGTGGAGA	59.962	20	230	805	1034	CATGTCTCCTCTTGGCCGTT	60.036	20	ACCTTGGGTAGTTGCTGTGG	59.89	20	248	805	1052
Cluster-13286.0	1	p1	(A)10	10	155	164	ACTCACCATACCCACAACCA	58.559	20	TGGAGGTGCAAATACGCAGA	59.677	20	279	39	317	ACTCACCATACCCACAACCAA	59.222	21	TGGAGGTGCAAATACGCAGA	59.677	20	279	39	317	AACTCACCATACCCACAACCA	59.222	21	TGGAGGTGCAAATACGCAGA	59.677	20	280	38	317
Cluster-16104.44680	1	p1	(T)18	18	2380	2397
Cluster-16104.44681	1	p1	(T)18	18	2484	2501
Cluster-16104.44685	1	p2	(TA)9	18	1	18
Cluster-16104.44685	2	p2	(AG)6	12	278	289	ACGGTTCGTGAACGTGAAGA	59.899	20	TTTTTGTTTGCTCCGGCGAG	59.97	20	262	204	465	AGAACGGTTCGTGAACGTGA	59.899	20	TTTTTGTTTGCTCCGGCGAG	59.97	20	265	201	465	ACGGTTCGTGAACGTGAAGA	59.899	20	GACTTCTGTTGGCCGAGTCA	59.966	20	232	204	435
Cluster-16104.44686	1	p3	(GTA)6	18	1019	1036	AACCGGCACTTTGAAGTTGC	59.898	20	GGAGAACAGTTCGAGCAGCT	60.038	20	127	969	1095	TCTCCTTAGGCCAGCATTGC	60.107	20	GGAGAACAGTTCGAGCAGCT	60.038	20	203	893	1095	CATTGCCATTGCTGTCCACC	60.109	20	GGAGAACAGTTCGAGCAGCT	60.038	20	189	907	1095
Cluster-16104.56489	1	c	(T)15aattttttaatttattttgttttttttatttgtatttaaa(T)14	69	1	69
Cluster-23276.0	1	p3	(AAT)5	15	346	360	CGACAGATCGGTAGGCAGTG	60.249	20	AGCACACATTCCAGTTTGCAC	59.932	21	132	298	429	AGGATTCGATTGGTTGGCCA	59.669	20	AGCACACATTCCAGTTTGCAC	59.932	21	252	178	429	CGACAGATCGGTAGGCAGTG	60.249	20	GCACACATTCCAGTTTGCACA	60.202	21	131	298	428
Cluster-16104.45155	1	p1	(A)12	12	225	236	CCCACGTACATGACTCACCA	59.394	20	AGGGCTTTGACCACATCTGG	59.961	20	209	95	303	ACCCACGTACATGACTCACC	59.393	20	AGGGCTTTGACCACATCTGG	59.961	20	210	94	303	CCCACGTACATGACTCACCA	59.394	20	GCTTTGACCACATCTGGCAC	59.758	20	206	95	300
Cluster-10717.0	1	p1	(A)10	10	108	117	AGGACATATAAGTGTTGACATGGT	57.686	24	GGGATGGGCACACAGTTTTG	59.682	20	234	12	245	AGGACATATAAGTGTTGACATGGT	57.686	24	TGAAGGAATCACGGGATGGG	59.454	20	246	12	257	AGGACATATAAGTGTTGACATGGT	57.686	24	ACCGAAGAAGGCAAACAAGC	59.331	20	151	12	162
Cluster-16104.32239	1	p1	(T)11	11	1259	1269	TTCTCTTGGACACACTCGGC	59.966	20	CGTGTCAGTCCCGCCTATAC	59.97	20	269	1067	1335	CTCTTGGACACACTCGGCTT	59.966	20	CGTGTCAGTCCCGCCTATAC	59.97	20	267	1069	1335	TGGACACACTCGGCTTGTTT	60.107	20	CGTGTCAGTCCCGCCTATAC	59.97	20	263	1073	1335
Cluster-16104.79134	1	p1	(A)13	13	1704	1716	AGCCATAACAGGACTACCCA	57.736	20	GTATGGAAGTGCTGCTGGGT	60.035	20	273	1632	1904	AGCCATAACAGGACTACCCA	57.736	20	TGTATGGAAGTGCTGCTGGG	60.035	20	274	1632	1905	AGCCATAACAGGACTACCCA	57.736	20	TGCTGGGTTCAGATTCGACC	60.036	20	261	1632	1892
Cluster-16104.79135	1	p1	(A)13	13	1702	1714	AGCCATAACAGGACTACCCA	57.736	20	GTATGGAAGTGCTGCTGGGT	60.035	20	273	1630	1902	AGCCATAACAGGACTACCCA	57.736	20	TGTATGGAAGTGCTGCTGGG	60.035	20	274	1630	1903	AGCCATAACAGGACTACCCA	57.736	20	CGGACCATTTCGAGGGTTCA	60.037	20	196	1630	1825
Cluster-16104.79133	1	p1	(T)15	15	2	16
Cluster-16104.68354	1	p1	(T)11	11	2333	2343	TAGCCGGATCTCTGCAATGC	60.25	20	AAATGCCTTTGACGCTGTGG	59.685	20	227	2289	2515	TAGCCGGATCTCTGCAATGC	60.25	20	ATGCCTTTGACGCTGTGGAA	60.537	20	225	2289	2513	TAGCCGGATCTCTGCAATGC	60.25	20	AATGCCTTTGACGCTGTGGA	60.537	20	226	2289	2514
Cluster-16104.68355	1	p1	(T)11	11	2333	2343	TAGCCGGATCTCTGCAATGC	60.25	20	AAATGCCTTTGACGCTGTGG	59.685	20	227	2289	2515	TAGCCGGATCTCTGCAATGC	60.25	20	ATGCCTTTGACGCTGTGGAA	60.537	20	225	2289	2513	TAGCCGGATCTCTGCAATGC	60.25	20	AATGCCTTTGACGCTGTGGA	60.537	20	226	2289	2514
Cluster-16104.68358	1	p1	(T)18	18	732	749
Cluster-16104.78660	1	p1	(A)10	10	2292	2301	AGAGCTTCCTTTTCCACTTGGA	59.557	22	TGGCTTCTACATGACAGACCC	59.445	21	117	2225	2341	AGAGCTTCCTTTTCCACTTGGA	59.557	22	GGCTTCTACATGACAGACCCT	59.166	21	116	2225	2340	GAGCTTCCTTTTCCACTTGGA	58.136	21	TGGCTTCTACATGACAGACCC	59.445	21	116	2226	2341
Cluster-14527.0	1	p1	(T)10	10	333	342	AAACCACGTGGGCTCAAGAA	60.107	20	CCTTCTCACTTGTGTTGTTGCA	59.577	22	262	146	407	CCAGGCATGTCAATTGCCAA	59.391	20	TGTGGTCTCCAAGTAAGCTTCC	59.961	22	192	236	427	TCGTTACCCAGGCATGTCAA	59.312	20	TGTGGTCTCCAAGTAAGCTTCC	59.961	22	199	229	427
Cluster-1557.0	1	p3	(ATA)5	15	101	115	TGTGTCCACCATTATTGCTACCA	59.99	23	AGCAGTTGCATGCATTAGAAGA	58.65	22	229	14	242	TGTGTCCACCATTATTGCTACCA	59.99	23	GCAGTTGCATGCATTAGAAGAGA	59.624	23	228	14	241	TGTGTCCACCATTATTGCTACCA	59.99	23	AGCAGTTGCATGCATTAGAAGAG	59.623	23	229	14	242
Cluster-1557.0	2	p2	(TA)6	12	269	280	ACTCTCTTCTAATGCATGCAACTG	59.365	24	TGGTTGATGTTTAGCTGAACTATTCG	59.908	26	100	217	316	ACTCTCTTCTAATGCATGCAACT	58.159	23	TGGTTGATGTTTAGCTGAACTATTCG	59.908	26	100	217	316	TGGATCAACATCACTCAAACTCTCT	59.988	25	TGGTTGATGTTTAGCTGAACTATTCG	59.908	26	118	199	316
Cluster-9472.0	1	p3	(ATT)5	15	81	95	TGAACATGGGTACAGAAGTGACT	59.354	23	CACGATCATGGCGACTCTGT	60.179	20	205	35	239	TGAACATGGGTACAGAAGTGACT	59.354	23	TTGCCAAGAGAACAGTGGCT	59.817	20	275	35	309	TGAACATGGGTACAGAAGTGACT	59.354	23	AAGAATCCGCCAGCTTGGTT	60.251	20	243	35	277
Cluster-16104.83231	1	p3	(CTC)5	15	1798	1812	AACAAGCCAGCCGGTTCATA	59.962	20	TTTCCTGGTTCTTGGGGACG	59.89	20	277	1560	1836	AACAAGCCAGCCGGTTCATA	59.962	20	CGTTTCCTGGTTCTTGGGGA	59.89	20	279	1560	1838	ATAGGGAAGGCACAGTTCGC	60.108	20	TTTCCTGGTTCTTGGGGACG	59.89	20	213	1624	1836
Cluster-16104.5252	1	p1	(G)11	11	954	964	TGCATTCAGACTCAATCAGCA	57.938	21	CTGCAGAGGCTTCAAGGTGA	59.964	20	143	856	998	TGGCTTCAACGTCAGTAAAGT	57.812	21	CTGCAGAGGCTTCAAGGTGA	59.964	20	110	889	998	TGCATTCAGACTCAATCAGCA	57.938	21	AGTTTGCTGCAGAGGCTTCA	60.179	20	149	856	1004
Cluster-16104.68978	1	p1	(A)10	10	550	559	TGGCTCGTCGCACTTACAAT	60.038	20	AGGATAGGGAACGGTCCTACC	60.133	21	276	350	625	CCGGTGGAACCTGACAAGAA	59.892	20	AGGATAGGGAACGGTCCTACC	60.133	21	192	434	625	TGGCTCGTCGCACTTACAAT	60.038	20	GGATAGGGAACGGTCCTACC	58.664	20	275	350	624
Cluster-16104.68978	2	p2	(TA)6	12	1510	1521	ACCATAACCCTAAGTTCCCAAGT	59.079	23	GAGGAGCTACTCAAGGCAGG	59.536	20	180	1401	1580	ACCATAACCCTAAGTTCCCAAGTC	60.019	24	GAGGAGCTACTCAAGGCAGG	59.536	20	180	1401	1580	CCATAACCCTAAGTTCCCAAGTCA	60.019	24	GAGGAGCTACTCAAGGCAGG	59.536	20	179	1402	1580
Cluster-16104.75165	1	p3	(ATC)5	15	302	316	ACCATTCTAGTGCCCTTTGC	58.161	20	CAAGAAACGGCCCTCGACTA	59.754	20	224	132	355	ACCATTCTAGTGCCCTTTGC	58.161	20	AGAAACGGCCCTCGACTAAC	59.754	20	222	132	353	ACCATTCTAGTGCCCTTTGC	58.161	20	ATTGAGCAAGAAACGGCCCT	60.251	20	230	132	361
Cluster-16104.48654	1	p1	(T)21	21	1	21
Cluster-14865.0	1	p1	(A)10	10	582	591
Cluster-16104.38424	1	p1	(A)12	12	1	12
Cluster-16104.38423	1	p1	(A)10	10	15	24
Cluster-16104.38422	1	p1	(T)10	10	1561	1570	CGGAATACTTATGCATATCGTCGC	60.028	24	TCTACGTCACAAAACATTACATGAT	57.101	25	170	1448	1617	CCGGAATACTTATGCATATCGTCG	59.501	24	TCTACGTCACAAAACATTACATGAT	57.101	25	171	1447	1617	GGAATACTTATGCATATCGTCGCT	58.897	24	TCTACGTCACAAAACATTACATGAT	57.101	25	169	1449	1617
Cluster-17594.0	1	p1	(T)12	12	165	176	CATGGCTGTCGGCTACTCAA	60.108	20	AGAGGCAAAACACTTTAAACTGGA	59.046	24	244	1	244	ATGGCTGTCGGCTACTCAAG	59.823	20	AGAGGCAAAACACTTTAAACTGGA	59.046	24	243	2	244	CATGGCTGTCGGCTACTCAA	60.108	20	GAGGCAAAACACTTTAAACTGGA	57.743	23	243	1	243
Cluster-16104.23909	1	p1	(A)15	15	209	223
Cluster-16104.74418	1	p1	(T)14	14	1	14
Cluster-16104.74419	1	p1	(T)14	14	1800	1813	CAGACAGAACCCTCACCCAC	59.965	20	TCCCTGATCTAGATGCCATCA	57.735	21	240	1695	1934	GAACCCTCACCCACCCAAAA	60.106	20	TCCCTGATCTAGATGCCATCA	57.735	21	234	1701	1934	AACCCTCACCCACCCAAAAA	59.66	20	TCCCTGATCTAGATGCCATCA	57.735	21	233	1702	1934
Cluster-16104.23900	1	p1	(A)11	11	946	956	TCTCGTGACAAAGCAAGCCT	59.893	20	AGACAAGATGGGTAGCTCACT	58.174	21	230	792	1021	TCTCGTGACAAAGCAAGCCT	59.893	20	TCAGTTTTCGACTTGTGGAACC	59.06	22	190	792	981	GTCTCGTGACAAAGCAAGCC	59.764	20	AGACAAGATGGGTAGCTCACT	58.174	21	231	791	1021
Cluster-16104.23903	1	p1	(T)13	13	327	339	CAATGTCCGTGCTGCATTCC	60.179	20	GGAGACCGGGTTTAAGCCTT	59.673	20	117	288	404	CAATGTCCGTGCTGCATTCC	60.179	20	AAGGAGACCGGGTTTAAGCC	59.673	20	119	288	406	CCAATGTCCGTGCTGCATTC	60.179	20	GGAGACCGGGTTTAAGCCTT	59.673	20	118	287	404
Cluster-16104.80298	1	p6	(TGGAGA)6	36	748	783	AATAAGGGGGCAAGGAAGGC	60.032	20	GCCGGTGATAGTTCAGGCTT	60.108	20	260	725	984	CGGAACAGCTGAAGGTGGAT	60.036	20	ACACTTGAGTCCAACCCACC	59.817	20	216	600	815	TGTTGTAATGTGGGCGAGCT	59.964	20	ACACTTGAGTCCAACCCACC	59.817	20	133	683	815
Cluster-16104.77141	1	p1	(T)13	13	663	675	AGCCTTGCAATAGCGTATGGA	59.859	21	TCCGAACCGAAGAGACTTTTCT	59.373	22	148	584	731	AGCCTTGCAATAGCGTATGGA	59.859	21	CCGAACCGAAGAGACTTTTCTG	59.268	22	147	584	730	AGCCTTGCAATAGCGTATGGA	59.859	21	TCCGAACCGAAGAGACTTTTC	57.977	21	148	584	731
Cluster-12959.1	1	p1	(A)11	11	290	300
Cluster-16104.33747	1	p2	(TA)7	14	51	64	AGATTGTGCCTACTTTGTGTGT	58.179	22	TCAATTTTCTCACCAGGCGGA	59.927	21	100	2	101	AGATTGTGCCTACTTTGTGTGTT	58.793	23	TCAATTTTCTCACCAGGCGGA	59.927	21	100	2	101	AAGATTGTGCCTACTTTGTGTGT	58.793	23	TCAATTTTCTCACCAGGCGGA	59.927	21	101	1	101
Cluster-16104.33748	1	p1	(T)10	10	92	101	TGTGTTGACATTCGCATGCC	59.759	20	TGGGACATAAAAGGCCTGCA	59.592	20	217	3	219	GTGTTGACATTCGCATGCCC	60.457	20	TGGGACATAAAAGGCCTGCA	59.592	20	216	4	219	TGTGTTGACATTCGCATGCC	59.759	20	TGCGAGTGGAAATCCTGAGT	59.023	20	123	3	125
Cluster-16104.27118	1	p1	(T)10	10	1092	1101	TCCGGGTCGCAATTTGATGA	60.036	20	CTTTGAACCAATCTTATAATCCATCCA	57.865	27	157	1000	1156	TGATCCGGGTCGCAATTTGA	60.036	20	CTTTGAACCAATCTTATAATCCATCCA	57.865	27	160	997	1156	GTGATCCGGGTCGCAATTTG	59.901	20	CTTTGAACCAATCTTATAATCCATCCA	57.865	27	161	996	1156
Cluster-16104.76213	1	p1	(A)11	11	41	51
Cluster-16251.2	1	p3	(GTG)5	15	2840	2854	TCTTTGTGTGGGAGGATGCC	59.962	20	GTTTGGGCACGCATTAGCAA	60.039	20	242	2737	2978	TCTTTGTGTGGGAGGATGCC	59.962	20	TACATTCCACGGTTTGGGCA	59.889	20	253	2737	2989	TCTTTGTGTGGGAGGATGCC	59.962	20	GCTCTCCAGTTGCCGATACA	59.824	20	177	2737	2913
Cluster-16251.2	2	p1	(T)11	11	3500	3510	ACTTCATTTTGCTCCTCCCA	57.022	20	ACACATTACAGGGGTAGAATTGGA	59.462	24	194	3434	3627	ACTTCATTTTGCTCCTCCCATCT	59.989	23	ACACATTACAGGGGTAGAATTGGA	59.462	24	194	3434	3627	ACTTCATTTTGCTCCTCCCA	57.022	20	TCCTACACATTACAGGGGTAGA	57.387	22	198	3434	3631
Cluster-16251.1	1	p3	(GTG)5	15	2797	2811	TCTTTGTGTGGGAGGATGCC	59.962	20	GTTTGGGCACGCATTAGCAA	60.039	20	242	2694	2935	TCTTTGTGTGGGAGGATGCC	59.962	20	TACATTCCACGGTTTGGGCA	59.889	20	253	2694	2946	TCTTTGTGTGGGAGGATGCC	59.962	20	GCTCTCCAGTTGCCGATACA	59.824	20	177	2694	2870
Cluster-16251.1	2	p1	(T)11	11	3457	3467	ACTTCATTTTGCTCCTCCCA	57.022	20	ACACATTACAGGGGTAGAATTGGA	59.462	24	194	3391	3584	ACTTCATTTTGCTCCTCCCATCT	59.989	23	ACACATTACAGGGGTAGAATTGGA	59.462	24	194	3391	3584	ACTTCATTTTGCTCCTCCCA	57.022	20	TCCTACACATTACAGGGGTAGA	57.387	22	198	3391	3588
Cluster-16251.0	1	p3	(GTG)5	15	2716	2730	TCTTTGTGTGGGAGGATGCC	59.962	20	GTTTGGGCACGCATTAGCAA	60.039	20	242	2613	2854	TCTTTGTGTGGGAGGATGCC	59.962	20	TACATTCCACGGTTTGGGCA	59.889	20	253	2613	2865	TCTTTGTGTGGGAGGATGCC	59.962	20	GCTCTCCAGTTGCCGATACA	59.824	20	177	2613	2789
Cluster-16104.22699	1	p1	(A)10	10	3970	3979	GTCCATCCTGTCCAAGCGAA	60.036	20	TGAGTTCAACATTAATCGGTGGT	58.352	23	235	3779	4013	GGTGGGTGATCGAATGCTCA	60.108	20	TGAGTTCAACATTAATCGGTGGT	58.352	23	167	3847	4013	TGGTGGGTGATCGAATGCTC	60.108	20	TGAGTTCAACATTAATCGGTGGT	58.352	23	168	3846	4013
Cluster-16104.56501	1	p1	(A)20	20	1718	1737
Cluster-16104.22690	1	p2	(AT)10	20	705	724
Cluster-15491.0	1	p1	(A)10	10	1445	1454
Cluster-16104.22696	1	p1	(A)11	11	501	511	TCTTCTCCTCCCATGGGTGT	59.881	20	CCAGCTTCTTCCCCCTCTTT	59.299	20	270	294	563	TCTTCTCCTCCCATGGGTGT	59.881	20	GAGTGGTGCCAGCTTCTTCC	60.958	20	278	294	571	TCCTCCCATGGGTGTACAGA	59.584	20	CCAGCTTCTTCCCCCTCTTT	59.299	20	265	299	563
Cluster-16104.60547	1	p1	(A)11	11	494	504	GGTGGACCTTTCACTTTCACC	59.046	21	TCGCCATTAACGGAATGCCT	60.107	20	245	378	622	GGTGGACCTTTCACTTTCACC	59.046	21	CGGAATGCCTTCTTTGCACC	60.109	20	235	378	612	GGTGGACCTTTCACTTTCACC	59.046	21	CCCACGTTTGTGCCTTCAAC	60.249	20	273	378	650
Cluster-16104.60548	1	p1	(A)11	11	494	504	GGTGGACCTTTCACTTTCACC	59.046	21	TCGCCATTAACGGAATGCCT	60.107	20	245	378	622	GGTGGACCTTTCACTTTCACC	59.046	21	CGGAATGCCTTCTTTGCACC	60.109	20	235	378	612	GGTGGACCTTTCACTTTCACC	59.046	21	CCCACGTTTGTGCCTTCAAC	60.249	20	273	378	650
Cluster-16104.61635	1	p1	(A)10	10	704	713	TATGGCATGGGCGGAAACAT	60.106	20	TGTGTGTGTTCAGGACAACC	58.255	20	255	488	742	TTCTATGGCATGGGCGGAAA	59.743	20	TGTGTGTGTTCAGGACAACC	58.255	20	258	485	742	TATGGCATGGGCGGAAACAT	60.106	20	AGCGATAACCCTCCTTTTGTGT	59.96	22	272	488	759
Cluster-16104.61639	1	p1	(T)12	12	228	239	GATTCGGTTGAAGCACGCTT	59.483	20	GTGTCGGCAGTTTCATGAACC	60.069	21	273	119	391	TGATTCGGTTGAAGCACGCT	60.603	20	GTGTCGGCAGTTTCATGAACC	60.069	21	274	118	391	GATTCGGTTGAAGCACGCTT	59.483	20	TGTCGGCAGTTTCATGAACCT	60.203	21	272	119	390
Cluster-16104.73130	1	p1	(T)11	11	1	11
Cluster-16104.73132	1	p1	(A)12	12	255	266
Cluster-5932.0	1	p1	(T)11	11	344	354	TGGTTCGACTAATTGCCCGT	59.678	20	TCTAGAGAACGGGAGTGGGG	60.033	20	208	193	400	TGCCTATCGAGCATGACGAA	59.256	20	TCTAGAGAACGGGAGTGGGG	60.033	20	172	229	400	TTGCCTATCGAGCATGACGA	59.256	20	TCTAGAGAACGGGAGTGGGG	60.033	20	173	228	400
Cluster-5932.0	2	p1	(T)10	10	559	568	ACTTGCAATGTTGAATTCCGAGT	59.43	23	ACGTGACGAAAAGGGATGCA	60.25	20	270	471	740	GCAATGTTGAATTCCGAGTTTCC	59.08	23	ACGTGACGAAAAGGGATGCA	60.25	20	266	475	740	ACTTGCAATGTTGAATTCCGAGTT	59.962	24	ACGTGACGAAAAGGGATGCA	60.25	20	270	471	740
Cluster-16104.23122	1	p1	(A)10	10	1161	1170
Cluster-16104.23123	1	p1	(T)10	10	475	484	TGTAGGAGTTTGGTTGGGGC	59.888	20	GCTGTAACAGTTGCAGGTGAC	59.736	21	242	303	544	GAGTTTGGTTGGGGCTGAGT	60.179	20	GCTGTAACAGTTGCAGGTGAC	59.736	21	237	308	544	GAGTTTGGTTGGGGCTGAGT	60.179	20	CCAGATGGTGCTGATTGAAGC	59.596	21	277	308	584
Cluster-16104.23123	2	p1	(A)10	10	1654	1663
Cluster-16104.23120	1	p3	(TTA)5	15	476	490	TCTCGTCACGAAATTACGCA	57.665	20	GGATTATGACGCCGACGACT	59.97	20	250	438	687	TCTCGTCACGAAATTACGCA	57.665	20	AGGATTATGACGCCGACGAC	59.97	20	251	438	688	TCTCGTCACGAAATTACGCA	57.665	20	TGCGAGGGGTGGATTACAAC	60.036	20	206	438	643
Cluster-16104.23125	1	p1	(A)10	10	1141	1150
Cluster-16104.2166	1	p1	(T)10	10	677	686	TGACGGAAGCAATTGGACGT	60.25	20	GCTCACTGTCACCGTTCAGA	59.968	20	265	626	890	TGACGGAAGCAATTGGACGT	60.25	20	GAGGAGGTGCTCACTGTCAC	60.038	20	273	626	898	TGACGGAAGCAATTGGACGT	60.25	20	AGACAGAGGAGGTGCTCACT	59.886	20	278	626	903
Cluster-16104.2160	1	p2	(GA)10	20	32	51	CCCGCTGACCGCCTATAATC	60.39	20	GTGTGCTCGGGGTAACAAGA	59.966	20	212	9	220	CCCGCTGACCGCCTATAATC	60.39	20	TCTTGTGTGCTCGGGGTAAC	59.966	20	216	9	224	CCCGCTGACCGCCTATAATC	60.39	20	TGGCTTCAGCTAACCGTTGT	59.892	20	150	9	158
Cluster-16801.0	1	p1	(T)11	11	40	50	TGTCCATCTTATCATTTTCGCAGG	59.424	24	TGCTTGACTGGACTCTCCTT	58.278	20	248	2	249	TGTCCATCTTATCATTTTCGCAGG	59.424	24	TTGCTTGACTGGACTCTCCT	58.278	20	249	2	250	GTCCATCTTATCATTTTCGCAGGT	59.424	24	TGCTTGACTGGACTCTCCTT	58.278	20	247	3	249
Cluster-22267.0	1	p1	(A)10	10	889	898
Cluster-543.0	1	p1	(T)14	14	447	460	ATCCCATGAACCACGATCCG	59.893	20	CGGTTGTCACATCATGATACATCA	59.19	24	254	263	516	ATCCCATGAACCACGATCCG	59.893	20	CGGTTGTCACATCATGATACATCAA	59.706	25	254	263	516	ATCCCATGAACCACGATCCG	59.893	20	CGGTTGTCACATCATGATACATC	57.666	23	254	263	516
Cluster-14686.0	1	c	(A)11ttcacaatgaaaattgatttgtattaatttacaattagagaattaattaacttatggattatttaa(AT)6	89	586	674	ACAGAAAGTAAGTAGCACCAAGC	58.934	23	GCTGTTGAACAAACTTATGGCCT	59.994	23	221	531	751	ACAGAAAGTAAGTAGCACCAAGC	58.934	23	TGCTGTTGAACAAACTTATGGCC	60.244	23	222	531	752	ACAGAAAGTAAGTAGCACCAAGC	58.934	23	GCTGTTGAACAAACTTATGGCC	58.683	22	221	531	751
Cluster-16104.9231	1	p1	(T)13	13	184	196	GATAGACCAGCAGGCCCATC	59.964	20	GGTGGAGCGAAGAAGGAGAC	60.109	20	203	113	315	GATGATAGACCAGCAGGCCC	59.964	20	GGTGGAGCGAAGAAGGAGAC	60.109	20	206	110	315	CGCTGGGCCCATCAAGATAT	59.963	20	GGTGGAGCGAAGAAGGAGAC	60.109	20	173	143	315
Cluster-16104.15082	1	p3	(CAA)5	15	904	918	ATGCTCCAGGGACGAATGTC	59.821	20	TGTAGCCTTCAACACGTGGG	60.25	20	272	821	1092	ATGCTCCAGGGACGAATGTC	59.821	20	GTAGCCTTCAACACGTGGGT	60.25	20	271	821	1091	CCAGGGACGAATGTCGAAGT	59.753	20	TGTAGCCTTCAACACGTGGG	60.25	20	267	826	1092
Cluster-16104.15089	1	p1	(T)13	13	554	566	ATTTGACGACAGACCGGTCC	60.038	20	CCTGGGAGCCTTTCTGCAG	60.378	19	218	371	588	CGGTCTGGATCGGAACTTGA	59.469	20	CCTGGGAGCCTTTCTGCAG	60.378	19	147	442	588	TTGGCCAAAATTGTGCCCAA	59.452	20	CCTGGGAGCCTTTCTGCAG	60.378	19	243	346	588
Cluster-16104.14932	1	p1	(A)10	10	459	468	CAGCCAGCAAATCACCATCG	59.9	20	TTCAACCCACCGACGTCAAA	60.108	20	270	319	588	CTGCTCATCACTGCACAACG	59.835	20	TTCAACCCACCGACGTCAAA	60.108	20	161	428	588	CAGCCAGCAAATCACCATCG	59.9	20	ACCGACGTCAAAGAGCAACA	60.179	20	262	319	580
Cluster-16104.14935	1	p1	(T)10	10	1510	1519	GGGAAAGCTTGGGTGGAGTT	60.179	20	AGACAAAACCTCTCTTACGTGTCA	59.901	24	221	1360	1580	AGCTATATTGCTTGCCGCCA	60.179	20	AGACAAAACCTCTCTTACGTGTCA	59.901	24	251	1330	1580	GGGAAAGCTTGGGTGGAGTT	60.179	20	ACAAAACCTCTCTTACGTGTCAC	58.882	23	219	1360	1578
Cluster-16104.27929	1	p1	(A)12	12	848	859	ACCGAGGACAAAGTAATAGCCA	59.164	22	AGCTTGAAGTTCACCGTGTA	57.097	20	279	718	996	ACCGAGGACAAAGTAATAGCCA	59.164	22	TAGCTTGAAGTTCACCGTGT	57.097	20	280	718	997	TCCTGGCACAATATTTTGACACT	58.594	23	ACAAGGGTTCGGGTTAAGTGT	59.508	21	265	758	1022
Cluster-16104.62552	1	p1	(T)12	12	1119	1130	CTTACCGTTGGAGAGCCCAT	59.458	20	TGGCAATTGTCAAGCCAACA	58.882	20	166	1085	1250	TCTTACCGTTGGAGAGCCCA	60.543	20	TGGCAATTGTCAAGCCAACA	58.882	20	167	1084	1250	ATCTTACCGTTGGAGAGCCC	59.169	20	TGGCAATTGTCAAGCCAACA	58.882	20	168	1083	1250
Cluster-16104.10301	1	p1	(A)10	10	80	89	GCTGCACTCGATTTCACACC	59.833	20	AAACCACCGCACACATTGTA	58.318	20	117	20	136	GCTGCACTCGATTTCACACC	59.833	20	TAAACCACCGCACACATTGT	58.318	20	118	20	137	GCACTCGATTTCACACCAAGT	59.126	21	AACCGACATGTGGGAAGCAT	59.962	20	280	23	302
Cluster-16104.10309	1	p1	(T)10	10	1038	1047	GCCCAAACCAAAGGCCATTA	59.02	20	GCCCAAGCTCAATCGAGTTAC	59.334	21	256	1011	1266	GCCCAAACCAAAGGCCATTA	59.02	20	ACACAAGTACAAAGCCCAAGC	59.319	21	269	1011	1279	GCCCAAACCAAAGGCCATTA	59.02	20	GCCCAAGCTCAATCGAGTTA	57.976	20	256	1011	1266
Cluster-5397.1	1	p3	(ATG)5	15	571	585	GGGACCAAAGATGACTGCCA	59.962	20	GACCCATAGAGATCACGGCA	58.959	20	230	385	614	GGAGAGCTCCCATCCAACAC	60.107	20	GACCCATAGAGATCACGGCA	58.959	20	121	494	614	GGGACCAAAGATGACTGCCA	59.962	20	GAGACCCATAGAGATCACGGC	59.729	21	232	385	616
Cluster-14198.1	1	p2	(AT)6	12	1	12
Cluster-14198.0	1	p2	(TA)10	20	1	20
Cluster-14198.0	2	p1	(T)10	10	622	631	CGTTCATTCACGCGGTCTTC	59.907	20	CGCCGTCGTTTGAATGTCAA	59.766	20	271	389	659	TTTCACGTTGCATATCGCGG	59.628	20	CTTGAGCAACGCGTTGACAA	59.973	20	131	578	708	CGTTCATTCACGCGGTCTTC	59.907	20	CATCGCCGTCGTTTGAATGT	59.558	20	274	389	662
Cluster-1517.0	1	p1	(T)10	10	1222	1231	TGGGGGAAATTTCTCTGTGGT	59.214	21	TTCCTCTCAGACAGTTGCAAA	57.441	21	167	1144	1310	TGGGGGAAATTTCTCTGTGGT	59.214	21	GAATTCCTCTCAGACAGTTGCA	58.332	22	170	1144	1313	TGGGGGAAATTTCTCTGTGGT	59.214	21	TCCTCTCAGACAGTTGCAAAT	57.223	21	166	1144	1309
Cluster-16104.31875	1	p1	(A)11	11	126	136	CGAGTCATATCCGACGCTCC	60.11	20	CGAGTGAGAATAGACGCTCTCA	59.39	22	114	56	169	CCGAGTCATATCCGACGCTC	60.11	20	CGAGTGAGAATAGACGCTCTCA	59.39	22	115	55	169	CGAGTCATATCCGACGCTCC	60.11	20	TCGAGTGAGAATAGACGCTCTC	59.133	22	115	56	170
Cluster-5834.0	1	p3	(AGA)5	15	342	356	GCACTAGGCGCAATTGTGTT	59.759	20	ACCCAAGTCAGGTTCTGGTTC	59.857	21	264	255	518	GCACTAGGCGCAATTGTGTT	59.759	20	ACCCAAGTCAGGTTCTGGTT	58.777	20	264	255	518	GCACTAGGCGCAATTGTGTT	59.759	20	CACCAGCTACACCTTTACCCA	59.65	21	280	255	534
Cluster-16104.31879	1	p1	(A)17	17	1	17
Cluster-16104.55068	1	p1	(A)14	14	152	165
Cluster-16104.55064	1	p1	(A)19	19	242	260
Cluster-16104.45017	1	p1	(A)10	10	978	987	AGCCGAGGACCTGTGAAAAG	59.965	20	TCAAAACAATATGCAAGATGATCCA	57.593	25	171	845	1015	AATGAGAGACATGCAGGCCC	60.107	20	TCAAAACAATATGCAAGATGATCCA	57.593	25	247	769	1015	GCCGAGGACCTGTGAAAAGT	60.25	20	TCAAAACAATATGCAAGATGATCCA	57.593	25	170	846	1015
Cluster-16104.45015	1	p1	(A)10	10	32	41	ACTTTGGAGAGGACCTTATCAAA	57.157	23	AGAGAGACAGGGGAAGAGCC	60.325	20	264	6	269	AACTTTGGAGAGGACCTTATCAA	57.157	23	AGAGAGACAGGGGAAGAGCC	60.325	20	265	5	269	ACTTTGGAGAGGACCTTATCAAA	57.157	23	CCACAGAGCACCATGTCCTC	60.392	20	119	6	124
Cluster-16104.45015	2	p3	(AGA)5	15	1801	1815	TGCTGGTCGAATCCACCATC	60.108	20	ACAGCTGAGCCTTCTTCTCG	59.754	20	257	1665	1921	TCCATGCTGGTCGAATCCAC	60.108	20	ACAGCTGAGCCTTCTTCTCG	59.754	20	261	1661	1921	GCTGGTCGAATCCACCATCT	59.821	20	ACAGCTGAGCCTTCTTCTCG	59.754	20	256	1666	1921
Cluster-16104.45010	1	p1	(A)10	10	160	169	ACAACACTAGGCACAAAGATGA	57.915	22	TTTCGCAGCATCTGATTCGC	59.625	20	197	106	302	ACAACACTAGGCACAAAGATGA	57.915	22	TGCACTCTCGTCTTCGGTTT	59.612	20	224	106	329	ACAACACTAGGCACAAAGATGA	57.915	22	TTGCACTCTCGTCTTCGGTT	59.612	20	225	106	330
Cluster-17234.0	1	p1	(A)11	11	1066	1076	CGGCCCAATTCAACCATGTG	60.109	20	AGGTCTCTGTTTCTTCCTTTCGA	59.358	23	211	918	1128	CACGGCCCAATTCAACCATG	60.109	20	AGGTCTCTGTTTCTTCCTTTCGA	59.358	23	213	916	1128	TTACTTCAACCACGGCCCAA	59.817	20	AGGTCTCTGTTTCTTCCTTTCGA	59.358	23	223	906	1128
Cluster-16104.17650	1	p1	(T)10	10	2302	2311	TCACCAAGGCAGTGTCATATGA	59.429	22	ACGAGCGAACTCAACAGAGA	59.048	20	276	2094	2369	ATTCACCAAGGCAGTGTCAT	57.408	20	ACGAGCGAACTCAACAGAGA	59.048	20	278	2092	2369	TCACCAAGGCAGTGTCATATGA	59.429	22	AGCGAACTCAACAGAGAGGTG	60	21	273	2094	2366
Cluster-16104.17655	1	p3	(TCA)5	15	939	953	GCTCTGTTGACGCTCCTCTT	60.038	20	GGGGTTGATTACGGCGGTTA	60.108	20	200	811	1010	ATCTGTGGCGGTTGATGGTT	59.962	20	GGGGTTGATTACGGCGGTTA	60.108	20	119	892	1010	GCCGTGACTAACCATCCGAT	59.896	20	GGGGTTGATTACGGCGGTTA	60.108	20	177	834	1010
Cluster-16104.17655	2	p1	(A)12	12	1380	1391	TGTGTTTTTGTGGGTGGGGA	59.959	20	GGGGAACTTCCTGCTCTTCC	60.035	20	266	1352	1617	TGTGTTTTTGTGGGTGGGGA	59.959	20	GGGGGAACTTCCTGCTCTTC	60.035	20	267	1352	1618	TGTGTTTTTGTGGGTGGGGA	59.959	20	ACCCAGTACCCAGTAGCCAT	59.956	20	194	1352	1545
Cluster-16104.45414	1	p1	(A)13	13	6	18
Cluster-22193.0	1	p3	(ATA)7	21	1	21
Cluster-16104.44941	1	p2	(AT)9	18	1	18
Cluster-16104.44946	1	p1	(T)12	12	249	260	TCCCGCAACCATGACTTCTC	60.036	20	CAAATCGAAGGGGTGAGCCT	60.035	20	244	86	329	TCAGGAAGAGCTTCTTGCCG	60.037	20	CAAATCGAAGGGGTGAGCCT	60.035	20	220	110	329	CGCCCATCTTGAAGAGCAGA	60.108	20	CAAATCGAAGGGGTGAGCCT	60.035	20	202	128	329
Cluster-16104.44945	1	p1	(T)12	12	249	260	TCCCGCAACCATGACTTCTC	60.036	20	CAAATCGAAGGGGTGAGCCT	60.035	20	244	86	329	TCAGGAAGAGCTTCTTGCCG	60.037	20	CAAATCGAAGGGGTGAGCCT	60.035	20	220	110	329	CGCCCATCTTGAAGAGCAGA	60.108	20	CAAATCGAAGGGGTGAGCCT	60.035	20	202	128	329
Cluster-16792.0	1	p1	(A)11	11	2501	2511	ACTTAACATGTTGGCTGTGGA	57.778	21	AGCCGAAATAAGAAAGATTGAAGACT	59.118	26	268	2344	2611	ACTTAACATGTTGGCTGTGGA	57.778	21	GCCGAAATAAGAAAGATTGAAGACT	57.922	25	267	2344	2610	ACTTAACATGTTGGCTGTGGA	57.778	21	AGCCGAAATAAGAAAGATTGAAGAC	57.922	25	268	2344	2611
Cluster-16792.0	2	p1	(A)10	10	2623	2632	TGGCAACATTTGTTACCAACGT	59.573	22	TCAATTGGTTCGTCAGTCTTCT	57.663	22	158	2518	2675	TGGCAACATTTGTTACCAACGT	59.573	22	ATCAATTGGTTCGTCAGTCTTCT	58.1	23	159	2518	2676	TGGCAACATTTGTTACCAACG	57.915	21	TCAATTGGTTCGTCAGTCTTCT	57.663	22	158	2518	2675
Cluster-16104.83000	1	p1	(T)11	11	498	508	TCTTCTGATGGTTTGCCGCT	59.963	20	TCAGCTCATGTGTTTTGAACTCA	58.801	23	280	273	552	TACCACCGGAAGAGACGAGT	59.963	20	TCAGCTCATGTGTTTTGAACTCA	58.801	23	155	398	552	GCACACGTTACAAATGGCGA	59.764	20	TCAGCTCATGTGTTTTGAACTCA	58.801	23	221	332	552
Cluster-10007.0	1	p1	(T)14	14	824	837
Cluster-17991.0	1	p1	(T)13	13	245	257	CCAGGACTTGGGTTTGGTCA	59.815	20	TGATCACAAATATTCCGACAGCA	58.488	23	211	112	322	CCAGGACTTGGGTTTGGTCA	59.815	20	TTCCGACAGCAAAATGATTCAA	57.155	22	199	112	310	TAGTGCTCAACAAGGTGGCG	60.603	20	TGATCACAAATATTCCGACAGCA	58.488	23	260	63	322
Cluster-11909.0	1	p2	(AT)7	14	54	67	TGCCCAAGTCATCTAGTCATGT	59.16	22	CAAGCCGAGGTTTGACATGC	60.11	20	148	1	148	TGCCCAAGTCATCTAGTCATGT	59.16	22	AAGCCGAGGTTTGACATGCT	60.251	20	147	1	147	TGCCCAAGTCATCTAGTCATGT	59.16	22	CGAGTTCAAGCCGAGTTCGA	60.387	20	213	1	213
Cluster-12055.0	1	p1	(A)12	12	322	333	GTCGTCCGTTTTCCAGGTCT	59.967	20	AGCTTTCTTGCCTGGGTTGT	60.106	20	137	245	381	GTCTCAGCCAGTCCCTTGTC	60.037	20	AGCTTTCTTGCCTGGGTTGT	60.106	20	154	228	381	GTCGTCCGTTTTCCAGGTCT	59.967	20	TTGGTGGAGCTTTCTTGCCT	59.814	20	144	245	388
Cluster-16104.64976	1	p1	(A)11	11	489	499	CACATCAACTGTTCCCCGGA	59.964	20	CTAATGCCCTGCGTTTGCTG	60.179	20	244	301	544	GAGACTGCCCACCACATTCA	59.963	20	CTAATGCCCTGCGTTTGCTG	60.179	20	137	408	544	AAGCCCGCCTTCATCTGAAA	59.962	20	CTAATGCCCTGCGTTTGCTG	60.179	20	157	388	544
Cluster-16104.31041	1	p1	(A)20	20	1	20
Cluster-14915.0	1	p3	(CGT)5	15	260	274	TGAACCGACGACAACAGAGG	59.968	20	TTGTCTGCGTTGCTCTTGGA	60.179	20	187	159	345	TGAACCGACGACAACAGAGG	59.968	20	ACTGCTGTTGTTTCTCCCGT	59.82	20	231	159	389	TGAACCGACGACAACAGAGG	59.968	20	TGTTTCTCCCGTTTGCCTGA	59.818	20	223	159	381
Cluster-16104.64977	1	p1	(A)11	11	489	499	CACATCAACTGTTCCCCGGA	59.964	20	CTAATGCCCTGCGTTTGCTG	60.179	20	244	301	544	GAGACTGCCCACCACATTCA	59.963	20	CTAATGCCCTGCGTTTGCTG	60.179	20	137	408	544	AAGCCCGCCTTCATCTGAAA	59.962	20	CTAATGCCCTGCGTTTGCTG	60.179	20	157	388	544
Cluster-16104.32586	1	p1	(A)12	12	66	77	AGCAGCAAGATTACCAAAAAGCA	59.678	23	GGGCATAGGTCTAGTGCGAG	59.684	20	259	2	260	AGCAGCAAGATTACCAAAAAGCA	59.678	23	GCCTTAGACCCACTCCGTTT	59.676	20	189	2	190	AGCAGCAAGATTACCAAAAAGCA	59.678	23	TGGGCATAGGTCTAGTGCGA	60.397	20	260	2	261
Cluster-16104.32586	2	p3	(TCA)5	15	503	517	TGCTGTTGCAGATGGCCATA	60.034	20	ATCCTCCCCAACTCCATCGA	60.031	20	231	412	642	GTTTGCCATATGCTGCAGGG	59.896	20	ATCCTCCCCAACTCCATCGA	60.031	20	211	432	642	GCAGATGGCCATAGTTTGCC	59.613	20	ATCCTCCCCAACTCCATCGA	60.031	20	224	419	642
Cluster-16104.32586	3	p1	(A)14	14	1564	1577	GCATTCTGCTTTATGCCTGCA	59.864	21	GACCTGAAATCCACCCTGCA	59.962	20	217	1499	1715	TGCATTCTGCTTTATGCCTGC	59.864	21	GACCTGAAATCCACCCTGCA	59.962	20	218	1498	1715	GCATTCTGCTTTATGCCTGCA	59.864	21	ATCCACCCTGCAACTGGTTT	59.812	20	209	1499	1707
Cluster-16104.52574	1	p1	(A)14	14	2554	2567
Cluster-16104.52577	1	p1	(A)10	10	298	307	CAACGCAGTCTAGCCAGCTA	59.827	20	CTACGTTGTTGCGTATGCCG	59.976	20	280	218	497	CAACGCAGTCTAGCCAGCTA	59.827	20	ACGGATGGATAACGACGAGC	59.97	20	244	218	461	CAACGCAGTCTAGCCAGCTA	59.827	20	GACGAGCCCTATGGAGAAGC	59.967	20	231	218	448
Cluster-16104.1598	1	p1	(A)11	11	41	51	TTCGTAATCAAACCAAGATCATTTTC	57.036	26	TGTTGCATCACCGAGGTACC	60.037	20	278	12	289	TTCGTAATCAAACCAAGATCATTTTC	57.036	26	AACTGGGTTGAGCTCATGCA	59.889	20	201	12	212	TTCGTAATCAAACCAAGATCATTTTC	57.036	26	CATCACCGAGGTACCTTGCA	59.751	20	273	12	284
Cluster-16104.1596	1	p1	(T)11	11	177	187	TGCAAAAACGAACCGGTGAT	58.974	20	GAACCCGTAACCGTTTCCCT	59.965	20	157	65	221	TGCAAAAACGAACCGGTGAT	58.974	20	AGAACCCGTAACCGTTTCCC	59.965	20	158	65	222	ATGCAAAAACGAACCGGTGA	58.974	20	GAACCCGTAACCGTTTCCCT	59.965	20	158	64	221
Cluster-16104.28416	1	p1	(A)13	13	15	27
Cluster-16104.28416	2	p3	(TTA)5	15	169	183	TGAAACTGTGGTGACGGATGT	59.86	21	ACATGTGCGTTAGTGTTGTAGT	58.276	22	249	91	339	TGAAACTGTGGTGACGGATGT	59.86	21	AACATGTGCGTTAGTGTTGTAGT	58.876	23	250	91	340	TGAAACTGTGGTGACGGATG	58.122	20	ACATGTGCGTTAGTGTTGTAGT	58.276	22	249	91	339
Cluster-16104.28414	1	p1	(A)10	10	670	679	GAGGGGGTGGAAAGGTTGAG	59.962	20	TCCGAAAAATCTCGCCACCA	59.964	20	126	620	745	GAGGGGGTGGAAAGGTTGAG	59.962	20	CCTGCGGCTCAGTTAAGGAA	60.036	20	253	620	872	AACGTCTTCCTTGCTGTCGT	59.896	20	TCCGAAAAATCTCGCCACCA	59.964	20	171	575	745
Cluster-16104.80728	1	p3	(GAA)5	15	1654	1668	CACTTTCCTGAGGCACCCAT	59.961	20	TCTGACTTGCACATTCCTCCA	59.301	21	210	1533	1742	TGCAGGCTTCTTGAACCCAA	60.106	20	TCTGACTTGCACATTCCTCCA	59.301	21	244	1499	1742	TTGACCCACTTTCCTGAGGC	59.89	20	TCTGACTTGCACATTCCTCCA	59.301	21	216	1527	1742
Cluster-16104.26520	1	p1	(T)11	11	407	417	GGTGCAACTCTTTTCTAGCGC	60.136	21	TCCATGACATCTCATTAGAACTGA	57.203	24	273	179	451	GGTGCAACTCTTTTCTAGCGC	60.136	21	CTCCATGACATCTCATTAGAACTGA	58.186	25	274	179	452	AGCGCATGAACATCTGTAGGT	59.792	21	TCCATGACATCTCATTAGAACTGA	57.203	24	257	195	451
Cluster-22720.0	1	p1	(T)12	12	237	248	AGACAACAAACACCCCACGT	60.035	20	CTTTGGTGGGCTCGGTTACT	59.964	20	190	188	377	GTTACGTCCGCTGAGACGAT	59.902	20	CTTTGGTGGGCTCGGTTACT	59.964	20	245	133	377	GCAGACAACAAACACCCCAC	59.898	20	CTTTGGTGGGCTCGGTTACT	59.964	20	192	186	377
Cluster-16104.41078	1	p3	(TTC)5	15	16	30
Cluster-16104.81092	1	c	(G)22t(G)23	46	1	46
Cluster-16104.81093	1	p3	(ATG)6	18	866	883	TGTGCAGTTAGACAGGTTTGGT	60.093	22	CGCTGGTTTTCTATGCATCTGT	59.32	22	183	758	940	GTGTGCAGTTAGACAGGTTTGG	59.709	22	CGCTGGTTTTCTATGCATCTGT	59.32	22	184	757	940	TGTGCAGTTAGACAGGTTTGGT	60.093	22	TCGCTGGTTTTCTATGCATCTG	59.062	22	184	758	941
Cluster-16104.81093	2	p1	(A)22	22	2465	2486
Cluster-16104.81099	1	p1	(T)13	13	1248	1260	ACAATACCTGCAGCCTCTCT	58.422	20	TCATTCCGTGCAAGAACCCA	59.89	20	168	1176	1343	TGAACAATACCTGCAGCCTCT	59.37	21	TCATTCCGTGCAAGAACCCA	59.89	20	171	1173	1343	ACAATACCTGCAGCCTCTCT	58.422	20	AGAGACCCTGTGGAACCTGA	59.809	20	209	1176	1384
Cluster-16104.6065	1	p1	(A)10	10	430	439	GGCAAATGCTCAAATTCCTGGA	59.766	22	TGATCACACACGCTCATGCT	60.037	20	277	288	564	AGGCAAATGCTCAAATTCCTGG	59.765	22	TGATCACACACGCTCATGCT	60.037	20	278	287	564	GGCAAATGCTCAAATTCCTGG	58.375	21	TGATCACACACGCTCATGCT	60.037	20	277	288	564
Cluster-16104.6064	1	p1	(A)10	10	380	389	GCAAATGCTCAAGTTCCCGG	60.109	20	TGATCACACACGCTCATGCT	60.037	20	278	237	514	TGCAAATGCTCAAGTTCCCG	59.402	20	TGATCACACACGCTCATGCT	60.037	20	279	236	514	GCAAATGCTCAAGTTCCCGG	60.109	20	CACACGCTCATGCTTTTCCA	59.407	20	272	237	508
Cluster-7541.0	1	p1	(T)11	11	68	78	AGCAAAACATCTCTCGAACCA	57.874	21	AGGGCTCTAGTCTCCCAAGG	60.032	20	131	42	172	AGCAAAACATCTCTCGAACCA	57.874	21	GGGCTCTAGTCTCCCAAGGA	60.032	20	130	42	171	AGCAAAACATCTCTCGAACCA	57.874	21	TCACCACTGCGCCCTAATTT	59.962	20	103	42	144
Cluster-16104.79079	1	p2	(TA)10	20	1	20
Cluster-16104.79070	1	p2	(AT)7	14	1563	1576	TGGAAAGGAGGGAGAAGAAGTG	59.36	22	ATGCCAATGTTGTGCTCTTTT	57.243	21	164	1537	1700	TGGAAAGGAGGGAGAAGAAGTG	59.36	22	AATGCCAATGTTGTGCTCTTT	57.243	21	165	1537	1701	TGGAAAGGAGGGAGAAGAAGTG	59.36	22	TGCCAATGTTGTGCTCTTTTAGA	59.112	23	163	1537	1699
Cluster-16104.79077	1	p2	(AT)7	14	266	279	GCCAGTTCACACTTCACACC	59.337	20	GCATGTTTCTGCTGCAGCTT	60.039	20	145	229	373	GCCAGTTCACACTTCACACC	59.337	20	CTCGCCTATAGCCTTCTCGC	60.11	20	280	229	508	GCCAGTTCACACTTCACACC	59.337	20	GGAACCCTAATCGCCATGGT	59.817	20	107	229	335
Cluster-16104.6269	1	p1	(T)10	10	21	30
Cluster-16104.41690	1	p3	(GAA)5	15	317	331	TCCTCCGGTAAGCTTTGCTG	60.036	20	TCACTGTCATTACCCTCATCGT	58.903	22	156	222	377	CGGTAAGCTTTGCTGGCAAG	60.11	20	TCACTGTCATTACCCTCATCGT	58.903	22	151	227	377	CTCCTCCGGTAAGCTTTGCT	59.749	20	TCACTGTCATTACCCTCATCGT	58.903	22	157	221	377
Cluster-16104.41692	1	p1	(T)10	10	546	555	TGCAGTACTCACACTGGTGT	58.88	20	TGCCAAAGCCAGGTTGTTTG	59.822	20	224	517	740	TGCAGTACTCACACTGGTGT	58.88	20	CATGCCAAAGCCAGGTTGTT	59.606	20	226	517	742	TGCAGTACTCACACTGGTGT	58.88	20	AACATGCCAAAGCCAGGTTG	59.606	20	228	517	744
Cluster-16104.39051	1	p2	(AT)8	16	26	41
Cluster-16104.39051	2	p1	(A)19	19	541	559
Cluster-16104.39052	1	p1	(A)20	20	337	356	TCAACAACGACCATAGAGGCT	59.1	21	AGAGAAAGAGTTCCGGAGAGG	58.547	21	268	258	525	GTCAACAACGACCATAGAGGC	59	21	AGAGAAAGAGTTCCGGAGAGG	58.547	21	269	257	525	AGAGGCTTTTTCAAAGGGGACA	60.091	22	AGAGAAAGAGTTCCGGAGAGG	58.547	21	254	272	525
Cluster-16104.39055	1	p1	(A)13	13	207	219
Cluster-16104.70598	1	p1	(A)10	10	172	181	ACAAGAGCACACACATTCGA	57.761	20	ATTTGGCAGCAACCCCTGAT	60.252	20	237	92	328	ACAAGAGCACACACATTCGA	57.761	20	CAGCAACCCCTGATCCATCA	59.743	20	231	92	322	ACAAGAGCACACACATTCGA	57.761	20	CAATTTGGCAGCAACCCCTG	60.321	20	239	92	330
Cluster-17009.0	1	p1	(A)10	10	78	87	ACAATTAACAGCAACTGAAGTTAGTCT	59.501	27	TCGGACAAAACAAAACTGCTGA	59.25	22	207	46	252	ACAATTAACAGCAACTGAAGTTAGT	57.432	25	TCGGACAAAACAAAACTGCTGA	59.25	22	207	46	252	ACAATTAACAGCAACTGAAGTTAGTC	58.36	26	TCGGACAAAACAAAACTGCTGA	59.25	22	207	46	252
Cluster-16104.43692	1	p1	(A)12	12	1	12
Cluster-16104.43693	1	p1	(A)12	12	1	12
Cluster-16104.43691	1	p1	(A)12	12	1	12
Cluster-16104.58638	1	p1	(T)11	11	1262	1272
Cluster-16104.77115	1	p1	(T)15	15	8	22
Cluster-16104.67911	1	p2	(CT)6	12	183	194	TGCTCACTTCTTCCATGGCT	59.305	20	AGGATGGTCGGATTCGCATC	59.966	20	205	151	355	TGCTCACTTCTTCCATGGCT	59.305	20	GAGGATGGTCGGATTCGCAT	59.966	20	206	151	356	TGCTCACTTCTTCCATGGCT	59.305	20	CGGTGTTAGCGAATGCCTTG	59.903	20	225	151	375
Cluster-16104.67916	1	p1	(A)10	10	2173	2182
Cluster-16104.67915	1	p3	(ATT)6	18	724	741	GCTTCAGGAGCCTTTGTCTAAC	59.255	22	ACTGCTTAAACTAGAGGGGCA	58.734	21	263	522	784	GCTTCAGGAGCCTTTGTCTA	57.23	20	ACTGCTTAAACTAGAGGGGCA	58.734	21	263	522	784	AGGAGCCTTTGTCTAACATGGA	59.087	22	ACTGCTTAAACTAGAGGGGCA	58.734	21	258	527	784
Cluster-16104.67915	2	p1	(T)12	12	987	998	AGGCAAGGTATCATCACTGTGT	59.427	22	TCCACGTTGGATAGGAGCTTC	59.519	21	248	863	1110	AGGCAAGGTATCATCACTGTGT	59.427	22	CCACGTTGGATAGGAGCTTCT	59.517	21	247	863	1109	AGGCAAGGTATCATCACTGTGT	59.427	22	TCCACGTTGGATAGGAGCTT	58.431	20	248	863	1110
Cluster-16104.1905	1	p1	(T)14	14	562	575	AAAGGTGAGGGAAGCCGATG	60.035	20	TGCTGCCTTTCTAGGAACTGT	59.3	21	275	331	605	TAGGGGTGTTGCAAACCCTG	60.179	20	TGCTGCCTTTCTAGGAACTGT	59.3	21	213	393	605	AAAGGTGAGGGAAGCCGATG	60.035	20	TGCTGCCTTTCTAGGAACTGTT	59.893	22	275	331	605
Cluster-16104.1902	1	p1	(T)14	14	562	575	AAAGGTGAGGGAAGCCGATG	60.035	20	TGCTGCCTTTCTAGGAACTGT	59.3	21	275	331	605	TAGGGGTGTTGCAAACCCTG	60.179	20	TGCTGCCTTTCTAGGAACTGT	59.3	21	213	393	605	AAAGGTGAGGGAAGCCGATG	60.035	20	TGCTGCCTTTCTAGGAACTGTT	59.893	22	275	331	605
Cluster-14387.0	1	p2	(CG)6	12	143	154	AACACCCGTACCGTTGTTGG	60.815	20	GTATCGGCGGCGTTTGTAAC	59.975	20	223	66	288	AACACCCGTACCGTTGTTGG	60.815	20	GAGAGGTTACGAGCGGTCAG	59.901	20	203	66	268	AACACCCGTACCGTTGTTGG	60.815	20	TGCTACAGCTGCTGTATCGG	59.897	20	236	66	301
Cluster-16104.21238	1	p2	(AT)7	14	125	138	AGCCAATCAGTTGAAGAAAACAA	57.403	23	AACAGGAACGAGAGAAGGCG	60.038	20	199	39	237	AGCCAATCAGTTGAAGAAAACAA	57.403	23	GAACGAGAGAAGGCGGAGAG	59.9	20	194	39	232	AGCCAATCAGTTGAAGAAAACAA	57.403	23	GCGGGGATGAAAGAGAGAGG	59.894	20	240	39	278
Cluster-20931.0	1	p3	(ATA)5	15	8	22
Cluster-16104.28228	1	p1	(A)11	11	55	65	TGCAGACGTCGTCGCTTAC	60.442	19	CAAAGGCGCCTGCACTATTC	59.901	20	243	0	242	TGCAGACGTCGTCGCTTAC	60.442	19	GAGATGTCCGGACCCAAAGG	60.108	20	257	0	256	TGCAGACGTCGTCGCTTAC	60.442	19	GGAGATGTCCGGACCCAAAG	60.108	20	258	0	257
Cluster-16104.63114	1	p1	(T)10	10	735	744	TCGCATTGTCCTATCATAGGCT	59.1	22	TGGAATGAGTACACGTGTCCG	60.068	21	262	570	831	TCGCATTGTCCTATCATAGGCT	59.1	22	GGAATGAGTACACGTGTCCGA	59.799	21	261	570	830	TCGCATTGTCCTATCATAGGC	57.681	21	TGGAATGAGTACACGTGTCCG	60.068	21	262	570	831
Cluster-16104.63113	1	p1	(A)10	10	78	87	CGCCCGGATTATTCAGCTCT	59.966	20	TCAAGCACGAATCCTCCACC	60.036	20	240	49	288	CGCCCGGATTATTCAGCTCT	59.966	20	TCAAAGCCCCAGCGAATTGA	60.251	20	138	49	186	ACGCCCGGATTATTCAGCTC	60.25	20	TCAAGCACGAATCCTCCACC	60.036	20	241	48	288
Cluster-18584.0	1	p1	(A)10	10	998	1007	TAGCGCGAGGATGGAAAGTT	59.465	20	AGCAGCAAGTTCACTTCCCA	59.817	20	272	960	1231	TTAGCGCGAGGATGGAAAGT	59.465	20	AGCAGCAAGTTCACTTCCCA	59.817	20	273	959	1231	TCATTAGCGCGAGGATGGAA	59.25	20	AGCAGCAAGTTCACTTCCCA	59.817	20	276	956	1231
Cluster-16104.46778	1	p3	(TTG)5	15	560	574	CCAAGTCTGCCTCTGCTGAA	59.964	20	GAAGCCACGGTTCCAACAAC	59.97	20	202	400	601	CCAAGTCTGCCTCTGCTGAA	59.964	20	GGGCTAGTGCACCTGTGAAT	60.035	20	257	400	656	CCAAGTCTGCCTCTGCTGAA	59.964	20	AACAGACCAAGGGCTAGTGC	59.963	20	267	400	666
Cluster-16104.80391	1	p1	(T)10	10	584	593	ATCGCGTGTTCCCCTTGAAT	60.035	20	GACCTAGAGTCGTGGGAGGT	60.034	20	225	463	687	ATCGCGTGTTCCCCTTGAAT	60.035	20	CCTAGAGTCGTGGGAGGTGA	60.034	20	223	463	685	ATCGCGTGTTCCCCTTGAAT	60.035	20	GACCTGTCTCACGGAACCTG	60.038	20	253	463	715
Cluster-13609.0	1	p1	(T)10	10	972	981	CCGGACTAGCCTGCGAATAG	60.039	20	CGCATCGTTTTAGGCAGTCG	59.975	20	184	824	1007	CCGGACTAGCCTGCGAATAG	60.039	20	CCCACTACATAGTCGCGCAT	59.968	20	199	824	1022	CAATCCGTATGCCTTCCGGA	59.894	20	CGCATCGTTTTAGGCAGTCG	59.975	20	230	778	1007
Cluster-16104.53952	1	p3	(GAT)5	15	1069	1083	GATCTGTTGCCGGATCGCTA	59.968	20	TGTCCCCTTTTCCAAAACCGA	60.064	21	219	914	1132	TGCCGGATCGCTAACCATTT	60.107	20	TGTCCCCTTTTCCAAAACCGA	60.064	21	212	921	1132	TTGCCGGATCGCTAACCATT	60.107	20	TGTCCCCTTTTCCAAAACCGA	60.064	21	213	920	1132
Cluster-16104.53953	1	p3	(GAT)5	15	991	1005	GATCTGTTGCCGGATCGCTA	59.968	20	TGTCCCCTTTTCCAAAACCGA	60.064	21	219	836	1054	TGCCGGATCGCTAACCATTT	60.107	20	TGTCCCCTTTTCCAAAACCGA	60.064	21	212	843	1054	TTGCCGGATCGCTAACCATT	60.107	20	TGTCCCCTTTTCCAAAACCGA	60.064	21	213	842	1054
Cluster-16104.10850	1	p4	(ATTT)5	20	692	711	CCAAAGACACCGGCATGTTG	60.039	20	TGAATGAATGTATTACATGTGACATCC	58.161	27	260	485	744	CCAAAGACACCGGCATGTTG	60.039	20	ATGAATGTATTACATGTGACATCCTT	57.015	26	257	485	741	CCAAAGACACCGGCATGTTG	60.039	20	AATGAATGTATTACATGTGACATCCT	57.015	26	258	485	742
Cluster-16104.10856	1	p1	(T)10	10	331	340	TCAAATTAAGCTGGTGCACTGA	58.515	22	GCACATTACCACCTGGACGA	60.037	20	210	227	436	TCAAATTAAGCTGGTGCACTGA	58.515	22	ACCTGGACGACCAAATGCTT	59.89	20	200	227	426	TCAAATTAAGCTGGTGCACTGA	58.515	22	ACCACCTGGACGACCAAATG	60.251	20	203	227	429
Cluster-16104.10857	1	p1	(A)10	10	883	892	AGGTAACAGGGTGGCGAATG	60.035	20	TGAATGTAAGATTTTTGGCGTGA	57.303	23	271	691	961	GAAGGTAACAGGGTGGCGAA	59.964	20	TGAATGTAAGATTTTTGGCGTGA	57.303	23	273	689	961	GGGTGTTAGCATTCCCCGAT	59.817	20	TGAATGTAAGATTTTTGGCGTGA	57.303	23	162	800	961
Cluster-16104.71418	1	p2	(CT)8	16	291	306	GGTTGCCACAGTGAGATGGA	59.963	20	GCCTGGTTTGCCAAATCTGG	60.037	20	238	163	400	GGTTGCCACAGTGAGATGGA	59.963	20	CACATTGCCTGGTTTGCCAA	59.894	20	244	163	406	TGGTTGCCACAGTGAGATGG	60.251	20	GCCTGGTTTGCCAAATCTGG	60.037	20	239	162	400
Cluster-16104.22154	1	p1	(A)13	13	377	389	TACGCAGGAGTCAAGCGTTT	59.967	20	ACCACACACACACACACAGT	59.964	20	223	307	529	TTACGCAGGAGTCAAGCGTT	59.967	20	ACCACACACACACACACAGT	59.964	20	224	306	529	TACGCAGGAGTCAAGCGTTT	59.967	20	TGAAGTCGGCGCTCATCAAT	60.108	20	246	307	552
Cluster-16104.22154	2	p2	(TG)8	16	513	528	TACGCAGGAGTCAAGCGTTT	59.967	20	TGAAGTCGGCGCTCATCAAT	60.108	20	246	307	552	TTACGCAGGAGTCAAGCGTT	59.967	20	TGAAGTCGGCGCTCATCAAT	60.108	20	247	306	552	TACGCAGGAGTCAAGCGTTT	59.967	20	GAAGTCGGCGCTCATCAATG	59.697	20	245	307	551
Cluster-16104.22158	1	c	(A)10tcttatttcatcatggcttgacagtatggaagaaggcttttgctgctaaagattacaaaatattt(A)10	85	250	334	TGTACTTGCCCCACTCCATT	58.928	20	AAGAGGAACTGGCATGGCTC	60.035	20	238	164	401	TGTACTTGCCCCACTCCATT	58.928	20	CAAGGCACTGGAGGTGTAGG	60.036	20	267	164	430	TGTACTTGCCCCACTCCATT	58.928	20	AAGGAGCAAGAGGAACTGGC	59.963	20	245	164	408
Cluster-16104.22158	2	p1	(A)10	10	1188	1197	TGCCTCTTGAAAAGCAACAACA	59.505	22	ACAATATTTGTTGAGGATGCCTGT	58.981	24	257	1128	1384	TGCCTCTTGAAAAGCAACAACA	59.505	22	ACTGACGTTGAATTTCTGATCAACA	59.473	25	279	1128	1406	TGCCTCTTGAAAAGCAACAACAA	60.056	23	ACAATATTTGTTGAGGATGCCTGT	58.981	24	257	1128	1384
Cluster-16104.54600	1	p2	(TA)11	22	1	22
Cluster-15627.0	1	p1	(A)10	10	469	478	TGGTACTGGAAAGTCCTTGTCG	59.963	22	CGAATCACGATTGACGACCG	59.434	20	276	242	517	GGTACTGGAAAGTCCTTGTCGT	59.963	22	CGAATCACGATTGACGACCG	59.434	20	275	243	517	ACTGGAAAGTCCTTGTCGTTGA	59.83	22	CGAATCACGATTGACGACCG	59.434	20	272	246	517
Cluster-16104.53371	1	p1	(A)20	20	2040	2059
Cluster-16104.53376	1	p1	(A)10	10	4408	4417	TGGTATGGCTGGGTGAATGT	59.001	20	ACTACGTCGTTTTCCCCCAC	59.966	20	255	4384	4638	TGGTATGGCTGGGTGAATGT	59.001	20	CTCCCCATTCCTCCCGACTA	60.106	20	271	4384	4654	ACTTTGGTATGGCTGGGTGA	58.928	20	ACTACGTCGTTTTCCCCCAC	59.966	20	259	4380	4638
Cluster-16104.43204	1	p1	(T)11	11	2155	2165	CTCGCAATGCAATGGGGAAG	59.898	20	TGACCAAATGTGCATACCCCA	59.924	21	276	1988	2263	TCCCTAGATAAGCCTGGGCA	59.732	20	TGACCAAATGTGCATACCCCA	59.924	21	220	2044	2263	CTCGCAATGCAATGGGGAAG	59.898	20	GACCAAATGTGCATACCCCA	58.154	20	275	1988	2262
Cluster-15574.0	1	p1	(A)10	10	338	347	TCAGCTTTGTTCCTACTGAGGT	59.027	22	TGCATCCTACCCAGACAAGT	58.343	20	253	221	473	CTCAGCTTTGTTCCTACTGAGGT	59.993	23	TGCATCCTACCCAGACAAGT	58.343	20	254	220	473	TCTCAGCTTTGTTCCTACTGAGG	59.741	23	TGCATCCTACCCAGACAAGT	58.343	20	255	219	473
Cluster-16104.13356	1	p1	(A)12	12	186	197	TGGAGACTTGCCTGTTGTGG	60.179	20	GCTAGCAGCGTGGAAATTGT	59.195	20	244	38	281	TGGAGACTTGCCTGTTGTGG	60.179	20	GCTAGCAGCGTGGAAATTGTT	59.8	21	244	38	281	TGGAGACTTGCCTGTTGTGG	60.179	20	CCATGACAAACCTTGGAACGT	59.046	21	278	38	315
Cluster-14037.0	1	p1	(A)10	10	148	157	GGCAGCTGTAGGTATGTGCA	60.108	20	ATACTTTGGTGGCCAGGTGC	60.612	20	210	94	303	GGCAGCTGTAGGTATGTGCA	60.108	20	GCATACTTTGGTGGCCAGGT	60.612	20	212	94	305	TGGCAGCTGTAGGTATGTGC	60.108	20	ATACTTTGGTGGCCAGGTGC	60.612	20	211	93	303
Cluster-16104.7520	1	p1	(T)11	11	2056	2066	TGTTTTCGGATGGTGTCCTGA	59.582	21	TCGGATGGTACTTGTGCTTT	57.149	20	257	1946	2202	TGTTTTCGGATGGTGTCCTGA	59.582	21	TTCGGATGGTACTTGTGCTT	57.149	20	258	1946	2203	TGTTTTCGGATGGTGTCCTGA	59.582	21	TTTCGGATGGTACTTGTGCT	57.149	20	259	1946	2204
Cluster-16104.34900	1	p3	(CTT)5	15	48	62	CGCAGCAAGTACAACATCCG	59.905	20	GGTGGATCCATCGACAACCA	59.748	20	135	8	142	CATCCGCAACTGCTCAAACC	60.11	20	GGTGGATCCATCGACAACCA	59.748	20	121	22	142	GCAGCAAGTACAACATCCGC	60.179	20	GGTGGATCCATCGACAACCA	59.748	20	134	9	142
Cluster-16104.15980	1	p2	(AT)9	18	718	735
Cluster-16104.15987	1	p1	(A)16	16	9	24
Cluster-16104.15986	1	c	(T)11gaaagtttataaggtgatttcatatgtatgactgaataacattttgctttgtagtcttctgtaaaagcatacactgaagtttctagtagaaaatg(T)10	116	443	558	ACTCCATCCTACGTGTGTGA	58.081	20	CCCCTCTAGTTCTTCCAACACC	60.027	22	221	389	609	GTGAACTCCATCCTACGTGTGT	60.029	22	CCCCTCTAGTTCTTCCAACACC	60.027	22	225	385	609	TGAACTCCATCCTACGTGTGTG	60.029	22	CCCCTCTAGTTCTTCCAACACC	60.027	22	224	386	609
Cluster-16104.12405	1	p1	(T)10	10	847	856	ATATCACCGCAAGCCCTTGG	60.466	20	AGCTCGTGTTTGTCCAACCA	60.107	20	236	663	898	CGCAAGCCCTTGGTATTGTT	59.112	20	AGCTCGTGTTTGTCCAACCA	60.107	20	229	670	898	CCGCAAGCCCTTGGTATTGT	60.965	20	AGCTCGTGTTTGTCCAACCA	60.107	20	230	669	898
Cluster-16104.12405	2	p3	(GTC)5	15	2200	2214	CTCCCGTCGCGAAAGATGTA	59.9	20	CCCGAACAGACAAAACAGCG	60.041	20	185	2101	2285	ATTGTCTTCCCAGCCCATCG	60.107	20	CCCGAACAGACAAAACAGCG	60.041	20	254	2032	2285	CCGGAGTTTGCCAGACGATA	59.825	20	CCCGAACAGACAAAACAGCG	60.041	20	142	2144	2285
Cluster-16104.67744	1	c	(T)10g(T)13	24	797	820
Cluster-4321.0	1	p1	(T)10	10	2	11
Cluster-16104.27685	1	p1	(T)10	10	180	189	CCAACTTTGGGTGTACTCACA	58.074	21	TGGTCACTAAACATTAAGGTTGATGG	59.567	26	130	143	272	CCAACTTTGGGTGTACTCACA	58.074	21	GGTCACTAAACATTAAGGTTGATGGA	59.342	26	129	143	271	CCAACTTTGGGTGTACTCACA	58.074	21	GGTCACTAAACATTAAGGTTGATGG	58.147	25	129	143	271
Cluster-16104.40476	1	p3	(GGA)5	15	3	17
Cluster-16104.58247	1	p1	(A)12	12	2145	2156	CAGCTGGAAGTGGATGCAGA	60.036	20	CCGCTTCCCAATCAACTCGA	60.391	20	207	2053	2259	TCAGCTGGAAGTGGATGCAG	60.036	20	CCGCTTCCCAATCAACTCGA	60.391	20	208	2052	2259	CAGCTGGAAGTGGATGCAGA	60.036	20	CCATACAAAGCTTGTCCGCC	59.548	20	181	2053	2233
Cluster-16104.58240	1	p3	(CAG)6	18	2884	2901	ATACCACAACGGCTTGAGCA	59.964	20	CGTTGCTGAAGCGCACTG	60.127	18	215	2709	2923	CAGCCACAGCAAATTCAGCA	59.684	20	CGTTGCTGAAGCGCACTG	60.127	18	197	2727	2923	AGCTCATACCACAACGGCTT	59.675	20	CGTTGCTGAAGCGCACTG	60.127	18	220	2704	2923
Cluster-16104.6239	1	p1	(T)10	10	4871	4880	TGCATCTAAGCAGTGTAAGGT	57.019	21	AGTGAGTGTGCAGCAATGGA	59.891	20	272	4737	5008	TGCATCTAAGCAGTGTAAGGT	57.019	21	TGCAGCAATGGAGGTGGAAA	60.179	20	264	4737	5000	TGCATCTAAGCAGTGTAAGGTT	57.714	22	AGTGAGTGTGCAGCAATGGA	59.891	20	272	4737	5008
Cluster-16104.56295	1	p1	(A)10	10	1442	1451	TGTGGATTGTGTGATGATACATAGA	57.877	25	GGATGATGGTTTGCACTGACC	59.526	21	247	1334	1580	TTGTGGATTGTGTGATGATACATAGA	58.436	26	GGATGATGGTTTGCACTGACC	59.526	21	248	1333	1580	ATTTGTGGATTGTGTGATGATACAT	57.35	25	GGATGATGGTTTGCACTGACC	59.526	21	250	1331	1580
Cluster-7500.0	1	p3	(GTG)5	15	288	302	ACGTGTTGGAGGTGTTGGAG	60.179	20	ACCCATAAAGGCGCCATTGA	60.034	20	154	186	339	GACGTGTTGGAGGTGTTGGA	60.179	20	ACCCATAAAGGCGCCATTGA	60.034	20	155	185	339	ACGTGTTGGAGGTGTTGGAG	60.179	20	CACCCATAAAGGCGCCATTG	59.897	20	155	186	340
Cluster-16104.8874	1	p3	(TCT)5	15	138	152	GTCTGTGGGAAAGCTGTTGC	59.688	20	TCACCAAACCCTAAAAGTTACCT	57.608	23	228	33	260	GCCGACTGTGACACACTTGA	60.53	20	TCACCAAACCCTAAAAGTTACCT	57.608	23	165	96	260	GTCTGTGGGAAAGCTGTTGC	59.688	20	ATCACCAAACCCTAAAAGTTACCT	58.039	24	229	33	261
Cluster-16104.8878	1	p1	(T)10	10	435	444
Cluster-11685.0	1	p1	(A)11	11	223	233	TCCCAGTCAAGTTCTCCCGT	60.471	20	TCCATCATCCTCGAACCTTGAC	59.831	22	240	149	388	TCCCAGTCAAGTTCTCCCGT	60.471	20	CCATCATCCTCGAACCTTGACT	59.831	22	239	149	387	TCCCAGTCAAGTTCTCCCGT	60.471	20	AGTGCTTTCGGTGGAAATGA	57.73	20	212	149	360
Cluster-16104.82259	1	p1	(T)10	10	1393	1402	TGCTTGATTCGAGACCGTCA	59.399	20	CAGGCGGCAATATGACAAGC	59.97	20	246	1316	1561	TTCGAGACCGTCAAGCTAGG	59.191	20	CAGGCGGCAATATGACAAGC	59.97	20	239	1323	1561	TGCTTGATTCGAGACCGTCA	59.399	20	GCATCAGGCGGCAATATGAC	59.761	20	250	1316	1565
Cluster-7310.0	1	p2	(TA)7	14	861	874	CCGTCAAGTTAGCCAAGGGT	59.964	20	AACGTGGTGAGTGGTGAGTC	59.896	20	249	769	1017	CAAGGGTGCCATGAAAACGG	60.038	20	AACGTGGTGAGTGGTGAGTC	59.896	20	236	782	1017	CCAAGGGTGCCATGAAAACG	60.038	20	AACGTGGTGAGTGGTGAGTC	59.896	20	237	781	1017
Cluster-7310.0	2	p3	(TTA)6	18	1065	1082
Cluster-23390.0	1	p1	(A)15	15	194	208	AGACAGCCATTCCAAGGGTT	59.22	20	CAATGGCTGGACAGGGTTCT	59.961	20	151	159	309	AGACAGCCATTCCAAGGGTT	59.22	20	GGGTTGGGGCGCTGAATATA	59.89	20	230	159	388	AGACAGCCATTCCAAGGGTT	59.22	20	CATTGCAATGGCTGGACAGG	59.825	20	156	159	314
Cluster-16104.77176	1	p1	(A)11	11	1406	1416	CTTGGAGCGGCGAATTGATG	59.971	20	AGTCCAAACCCGCTTAAGAGG	59.997	21	231	1215	1445	TGGAGCGGCGAATTGATGTA	59.823	20	AGTCCAAACCCGCTTAAGAGG	59.997	21	229	1217	1445	TATCCACCCAACTTGGAGCG	59.748	20	AGTCCAAACCCGCTTAAGAGG	59.997	21	242	1204	1445
Cluster-16104.77177	1	p1	(T)11	11	13	23
Cluster-1823.0	1	p3	(ATT)7	21	1	21
Cluster-16104.43109	1	p1	(T)10	10	797	806	GGGCATACCAACCACACCAA	60.541	20	AGTGCCATTCAGAGCCAGTC	60.036	20	190	694	883	GGCATACCAACCACACCAAC	59.399	20	AGTGCCATTCAGAGCCAGTC	60.036	20	189	695	883	GGGCATACCAACCACACCAA	60.541	20	AACAGTGCCATTCAGAGCCA	59.889	20	193	694	886
Cluster-16104.33576	1	p1	(A)10	10	352	361	AGGATGTTACCCAAAATCCCCC	60.023	22	TGGCAAGAGATAACCACAAGTCA	59.928	23	258	173	430	TGCTGAAGTACTGATATGCCCC	59.895	22	GTGGAACAATGACCTTCTGTGTG	59.996	23	218	262	479	CCCAAAATCCCCCAACTTTGT	58.946	21	TGGCAAGAGATAACCACAAGTCA	59.928	23	249	182	430
Cluster-15837.0	1	p2	(TG)6	12	186	197	GAGTTGAACGTGTGCAGGGA	60.532	20	ACAGTCCTGCGTTCCAAACA	60.107	20	100	146	245	GAGTTGAACGTGTGCAGGGA	60.532	20	CACAGTCCTGCGTTCCAAAC	59.692	20	101	146	246	AGTTGAACGTGTGCAGGGAG	60.533	20	CACAGTCCTGCGTTCCAAAC	59.692	20	100	147	246
Cluster-22838.0	1	p3	(GAT)6	18	595	612	ACATCAGTTGTCGGTTCGCT	59.966	20	CCACCACCGAGAAATGATTTGT	59.18	22	173	533	705	AGCGCCCAACCTAGAGAAAC	60.036	20	CCACCACCGAGAAATGATTTGT	59.18	22	191	515	705	CAGCGCCCAACCTAGAGAAA	60.036	20	CCACCACCGAGAAATGATTTGT	59.18	22	192	514	705
Cluster-16104.67852	1	c	(A)12ggaataaataaatggattctacaataagtatttattctatttatatatctgtgaaatatacaaaataggaaaaacc(A)13	101	128	228	TGGTACCTAAAGCCAAAACTGA	57.559	22	AGGTGTTTATGAAACTGCCTCA	57.901	22	251	36	286	TTGGTACCTAAAGCCAAAACTGA	58.206	23	AGGTGTTTATGAAACTGCCTCA	57.901	22	252	35	286	AGCCAAAACTGATAACAGCAAA	57.065	22	AGGTGTTTATGAAACTGCCTCA	57.901	22	241	46	286
Cluster-15312.0	1	p3	(GTC)6	18	1	18
Cluster-15312.1	1	p3	(ACG)7	21	1	21
Cluster-15312.1	2	p1	(A)10	10	371	380	CCGTCGCTACAACTCGCTAT	59.971	20	GATCTCCGAGACCGCGTTAC	60.317	20	127	292	418	GCAGCACACAATATTGCGGT	59.829	20	GATCTCCGAGACCGCGTTAC	60.317	20	231	188	418	ACGCAGCACACAATATTGCG	60.179	20	GATCTCCGAGACCGCGTTAC	60.317	20	233	186	418
Cluster-3994.0	1	p1	(T)12	12	64	75	TTTGCGACCCACCACTAGAC	59.966	20	ATCACAAGGTGCACGATCGT	60.037	20	249	5	253	TTTGCGACCCACCACTAGAC	59.966	20	ACGATCACAAGGTGCACGAT	60.037	20	252	5	256	GTTTGCGACCCACCACTAGA	59.966	20	ATCACAAGGTGCACGATCGT	60.037	20	250	4	253
Cluster-16104.66185	1	p1	(A)12	12	942	953	GGTGCATCCCCTATAAGCCC	59.962	20	CCCAAAACTACCTCACCTGCA	60.203	21	200	836	1035	GGTGCATCCCCTATAAGCCC	59.962	20	ACCCAAAACTACCTCACCTGC	60.203	21	201	836	1036	GCGAATGGTGCATCCCCTAT	60.251	20	CCCAAAACTACCTCACCTGCA	60.203	21	206	830	1035
Cluster-16104.66182	1	p3	(GTG)6	18	1419	1436	TGCATTGGGAAGACAGGGTC	59.962	20	AACCATGTAGCTACGCCCTC	59.536	20	218	1242	1459	CTGCATTGGGAAGACAGGGT	59.961	20	AACCATGTAGCTACGCCCTC	59.536	20	219	1241	1459	CGGTAGCATCTTCCCGAGTG	60.249	20	AGACTGATGGAGCTCCTGGA	59.662	20	251	1347	1597
Cluster-16104.21136	1	p1	(A)10	10	124	133	TGCTTCACCAGAGTGCGTAT	59.392	20	CCCGTAACCCCCTTTTGTGT	60.179	20	190	72	261	TGCTTCACCAGAGTGCGTAT	59.392	20	ACCCGTAACCCCCTTTTGTG	60.179	20	191	72	262	ATGCTTCACCAGAGTGCGTA	59.392	20	CCCGTAACCCCCTTTTGTGT	60.179	20	191	71	261
Cluster-16104.21131	1	p1	(A)10	10	13	22
Cluster-16104.32626	1	p2	(TA)11	22	1	22
Cluster-16104.21139	1	p1	(T)11	11	1228	1238	AGCATGAAACTCGGCAATTGT	59.111	21	ACAAGTCCGCTCATGAGTGT	59.318	20	251	1075	1325	AGCATGAAACTCGGCAATTGT	59.111	21	AGACAAGTCCGCTCATGAGTG	60.067	21	253	1075	1327	AGCATGAAACTCGGCAATTGTT	59.703	22	ACAAGTCCGCTCATGAGTGT	59.318	20	251	1075	1325
Cluster-16104.6929	1	p1	(T)13	13	39	51	CCAGCCGTGGGTATGATTGA	59.82	20	CAAACAGCACCTTACCGCAA	59.334	20	224	13	236	CCAGCCGTGGGTATGATTGA	59.82	20	TCCAAACAGCACCTTACCGC	60.887	20	226	13	238	CCAGCCGTGGGTATGATTGA	59.82	20	CAAACAGCACCTTACCGCAAA	59.934	21	224	13	236
Cluster-16104.6923	1	p1	(A)12	12	1	12
Cluster-8492.0	1	p1	(T)10	10	135	144	GGTAAATTTCGGGGGATGGGT	60.063	21	TCGTTTGTACTGTTCCTCCGT	59.317	21	263	76	338	AGGTAAATTTCGGGGGATGGG	59.783	21	TCGTTTGTACTGTTCCTCCGT	59.317	21	264	75	338	GGTAAATTTCGGGGGATGGGT	60.063	21	TCGTTTGTACTGTTCCTCCGTT	59.899	22	263	76	338
Cluster-16104.1659	1	p2	(AT)7	14	153	166	TGTCCCAACCACAAAACCCT	59.663	20	TGGACCACTTCAATGCACCA	59.815	20	191	10	200	TGTCCCAACCACAAAACCCT	59.663	20	GGCTGGTGTTCAAGGCTACA	60.251	20	269	10	278	GTGTCCCAACCACAAAACCC	59.538	20	TGGACCACTTCAATGCACCA	59.815	20	192	9	200
Cluster-16104.89310	1	p1	(T)10	10	1332	1341	ATCTTCAGCTGCTCGGCATT	60.107	20	GTGTTAGCCCGGAGATTCGA	59.541	20	223	1185	1407	TGCAGAGGATCTTCAGCTGC	60.108	20	GTGTTAGCCCGGAGATTCGA	59.541	20	231	1177	1407	ATCTTCAGCTGCTCGGCATT	60.107	20	AGTGTTAGCCCGGAGATTCG	59.54	20	224	1185	1408
Cluster-16104.1656	1	p2	(AT)6	12	309	320	TGTGCACATGGATGAACCCA	59.888	20	GCGAAAACATGCGTCTCCAA	59.763	20	225	200	424	TGTGCACATGGATGAACCCA	59.888	20	ACATGCGTCTCCAAAGTCCA	59.604	20	219	200	418	CATGGATGAACCCATTGCGG	59.614	20	GCGAAAACATGCGTCTCCAA	59.763	20	219	206	424
Cluster-16104.1655	1	p2	(AT)6	12	309	320	TGTGCACATGGATGAACCCA	59.888	20	GCGAAAACATGCGTCTCCAA	59.763	20	225	200	424	TGTGCACATGGATGAACCCA	59.888	20	ACATGCGTCTCCAAAGTCCA	59.604	20	219	200	418	CATGGATGAACCCATTGCGG	59.614	20	GCGAAAACATGCGTCTCCAA	59.763	20	219	206	424
Cluster-16104.19450	1	p2	(TA)6	12	3021	3032	CCGGTGAAAAAGGGTCGGTA	59.965	20	GCTTCAAGGCGCAATGTTGT	60.319	20	168	2971	3138	TACCGGTGAAAAAGGGTCGG	59.965	20	GCTTCAAGGCGCAATGTTGT	60.319	20	170	2969	3138	CCGGTGAAAAAGGGTCGGTA	59.965	20	TACCACAACAGGATGGCTGC	60.322	20	190	2971	3160
Cluster-16104.60111	1	p3	(ATT)6	18	1635	1652	TGAAGCATGAAGTGTTATGTGGA	58.349	23	CTAGATCAGCCCGCTCCATG	60.038	20	266	1573	1838	AGCATGAAGTGTTATGTGGAAGT	58.344	23	CTAGATCAGCCCGCTCCATG	60.038	20	263	1576	1838	TGAAGCATGAAGTGTTATGTGGA	58.349	23	ATGTCAGTGCCGGAAAACCT	59.89	20	235	1573	1807
Cluster-16104.60118	1	p1	(T)11	11	877	887	AGTGGTGGTGGTGGGAATTG	60.179	20	GCCCATTGCACAAAGGAAGA	59.032	20	277	637	913	AGTGGTGGTGGTGGGAATTG	60.179	20	GCCCATTGCACAAAGGAAGAG	60.067	21	277	637	913	AGAATGGTCGGTGGTTGACG	60.32	20	GCCCATTGCACAAAGGAAGA	59.032	20	146	768	913
Cluster-139.0	1	p1	(T)10	10	424	433	AATAGGCAACGCAGCTCAGT	60.036	20	GGGTACATGCCCCATCCTCT	61.062	20	102	390	491	ACTCAATAGGCAACGCAGCT	60.036	20	GGGTACATGCCCCATCCTCT	61.062	20	106	386	491	TCAATAGGCAACGCAGCTCA	60.036	20	GGGTACATGCCCCATCCTCT	61.062	20	104	388	491
Cluster-16104.70811	1	p1	(A)10	10	180	189	CCCATCATCTACCTCTTGAAAGC	58.867	23	TGGACTAAGGGTTCGTCTGG	58.737	20	223	141	363	CCCATCATCTACCTCTTGAAAGC	58.867	23	GGACTAAGGGTTCGTCTGGT	58.736	20	222	141	362	TCCTTCATCTCCCATCATCTACCT	60.141	24	TGGACTAAGGGTTCGTCTGG	58.737	20	233	131	363
Cluster-16104.82789	1	p1	(T)11	11	1283	1293
Cluster-16104.61860	1	p1	(T)12	12	525	536
Cluster-16104.61864	1	p2	(CT)6	12	1642	1653	GGGTGAGGTCCCTCTTGAAC	59.675	20	GGGCCTGTTTTTCGTTGTCC	59.968	20	217	1592	1808	GGGTGAGGTCCCTCTTGAAC	59.675	20	TTGTGGACGGATTTAGGGCC	60.035	20	232	1592	1823	CTCCATTACCGGGTGAGGTC	59.536	20	GGGCCTGTTTTTCGTTGTCC	59.968	20	227	1582	1808
Cluster-16104.66088	1	p3	(TTG)5	15	2314	2328	GCATCAGCTTCTGCATCTGC	59.97	20	AACAACCACAGGAGCAACCA	60.034	20	162	2195	2356	GCATCAGCTTCTGCATCTGC	59.97	20	CAACAGCAACAGCAACAGCT	59.898	20	196	2195	2390	TTGGCTCTGTACGTGCACTT	59.894	20	AACAACCACAGGAGCAACCA	60.034	20	107	2250	2356
Cluster-16104.66089	1	p3	(TTG)5	15	986	1000	GCATCAGCTTCTGCATCTGC	59.97	20	AACAACCACAGGAGCAACCA	60.034	20	162	867	1028	GCATCAGCTTCTGCATCTGC	59.97	20	CAACAGCAACAGCAACAGCT	59.898	20	196	867	1062	TTGGCTCTGTACGTGCACTT	59.894	20	AACAACCACAGGAGCAACCA	60.034	20	107	922	1028
Cluster-14295.1	1	p3	(ATA)5	15	7	21
Cluster-16104.80041	1	p3	(ATA)6	18	1	18
Cluster-16104.80041	2	p1	(T)11	11	194	204	CCGCAAACTTTGGCCAGAAA	59.896	20	AGTCGTCAAGGACTGCATGG	60.037	20	201	126	326	TTTCCGCAAACTTTGGCCAG	59.896	20	AGTCGTCAAGGACTGCATGG	60.037	20	204	123	326	CTTTCCGCAAACTTTGGCCA	59.896	20	AGTCGTCAAGGACTGCATGG	60.037	20	205	122	326
Cluster-16104.69476	1	p2	(AT)6	12	641	652	ACACCCACAAGGAGGAAAATGA	59.823	22	AATGCACAGAGCTTCCCCAG	60.323	20	214	561	774	ACACCCACAAGGAGGAAAATGA	59.823	22	CCGAATGAGGCTGTGCAATC	59.62	20	236	561	796	ACCCACAAGGAGGAAAATGAGT	59.553	22	AATGCACAGAGCTTCCCCAG	60.323	20	212	563	774
Cluster-8895.0	1	p1	(T)10	10	85	94	TCATTCCTCCTCCCGTACGT	60.034	20	GGACGCGCGATCTAAACAAC	59.975	20	105	39	143	TCATTCCTCCTCCCGTACGT	60.034	20	GCGATACACGGACAGGCTTA	59.898	20	280	39	318	TCATTCCTCCTCCCGTACGT	60.034	20	GGGACGTGACAACATTTCGC	60.11	20	125	39	163
Cluster-16104.21512	1	p1	(A)17	17	1	17
Cluster-16104.21512	2	p3	(GTT)5	15	489	503	CCATGAGTAAGATCGCGGCT	59.967	20	CGGTCCAATCCTCCCAAACA	59.962	20	278	295	572	CCATGAGTAAGATCGCGGCT	59.967	20	ACGGTCCAATCCTCCCAAAC	59.962	20	279	295	573	TGAGTAAGATCGCGGCTTCC	59.898	20	CGGTCCAATCCTCCCAAACA	59.962	20	275	298	572
Cluster-16104.21512	3	p3	(GTT)5	15	729	743	TTGGGAGGATTGGACCGTTG	59.962	20	CGAGGAGGATCATAAGGCGG	59.755	20	260	556	815	TTGGGAGGATTGGACCGTTG	59.962	20	CCGAGGAGGATCATAAGGCG	59.755	20	261	556	816	TGTTTGGGAGGATTGGACCG	59.962	20	CGAGGAGGATCATAAGGCGG	59.755	20	263	553	815
Cluster-16104.39394	1	p2	(AT)10	20	1	20
Cluster-16104.3402	1	p1	(T)10	10	49	58	CCTCGAGCAAGTCCTCTTCTC	59.866	21	ACAGACTACTGAGCACATCTGC	60.094	22	229	1	229	CCTCGAGCAAGTCCTCTTCTC	59.866	21	CAGACTACTGAGCACATCTGCA	60.094	22	228	1	228	CGAGCAAGTCCTCTTCTCAGG	60.135	21	ACAGACTACTGAGCACATCTGC	60.094	22	226	4	229
Cluster-16104.3402	2	p1	(T)13	13	1004	1016
Cluster-16104.64741	1	p2	(TA)11	22	1	22
Cluster-16104.64740	1	c	(AT)11ac(AT)9	42	1	42
Cluster-16104.79559	1	p1	(T)12	12	202	213	CAGAGTGGCACAGTGGGATT	59.963	20	AGGAGTGTCGCCCTGATAGT	60.033	20	209	111	319	AATCAGAGTGGCACAGTGGG	59.963	20	AGGAGTGTCGCCCTGATAGT	60.033	20	212	108	319	CAGAGTGGCACAGTGGGATT	59.963	20	TGAGGAGTGTCGCCCTGATA	60.034	20	211	111	321
Cluster-16104.61378	1	p1	(A)12	12	269	280	ACGAGCTGCTTGATCCTTCA	59.39	20	TCAGACATATTCACAAGCTGGTGA	60.02	24	119	195	313	ACGAGCTGCTTGATCCTTCA	59.39	20	CAGACATATTCACAAGCTGGTGA	58.744	23	118	195	312	ACGAGCTGCTTGATCCTTCA	59.39	20	TCAGACATATTCACAAGCTGGTG	58.744	23	119	195	313
Cluster-16104.62741	1	p1	(A)22	22	1	22
Cluster-16104.62740	1	p1	(A)22	22	1	22
Cluster-16104.62747	1	c	(T)19atttgaaaaccagcaaattatcattgaaatgatctataagaaacaacgggtttgttacaacagaaagacaattgagattgaactgttcta(T)10	119	1	119
Cluster-16104.11414	1	p1	(T)10	10	231	240	CTTTTGCATACTGCCTCGCC	59.901	20	TGGTGGTGATTTGGGATTGA	57.011	20	263	2	264	GCATACTGCCTCGCCTGTAA	60.179	20	TGGTGGTGATTTGGGATTGA	57.011	20	258	7	264	TTTTGCATACTGCCTCGCCT	60.322	20	TGGTGGTGATTTGGGATTGA	57.011	20	262	3	264
Cluster-16104.15615	1	p1	(T)12	12	976	987	AGAGATAGGTTTAGACAACATCCACA	59.559	26	TGCAGAACGATCAAACACAAACA	59.872	23	228	911	1138	AGATAGGTTTAGACAACATCCACA	57.379	24	TGCAGAACGATCAAACACAAACA	59.872	23	226	913	1138	GAGATAGGTTTAGACAACATCCACA	58.359	25	TGCAGAACGATCAAACACAAACA	59.872	23	227	912	1138
Cluster-16104.15617	1	p1	(A)10	10	766	775	CGGTTCGGTGGTTTGGGATA	60.036	20	AGCGGTCCGGATTAATCACT	58.879	20	277	687	963	CGGTTCGGTGGTTTGGGATA	60.036	20	AGCGGTCCGGATTAATCACTT	59.515	21	277	687	963	CGGTTCGGTGGTTTGGGATA	60.036	20	AAGCGGTCCGGATTAATCACT	59.515	21	278	687	964
Cluster-16104.15617	2	p1	(A)12	12	970	981	AGTGATTAATCCGGACCGCT	58.879	20	GCAACAGTGACACCTGCTTG	59.97	20	238	944	1181	AGTGATTAATCCGGACCGCT	58.879	20	AGCAACAGTGACACCTGCTT	60.107	20	239	944	1182	AGTGATTAATCCGGACCGCTT	59.515	21	GCAACAGTGACACCTGCTTG	59.97	20	238	944	1181
Cluster-16104.15616	1	p1	(T)12	12	1755	1766	AGAGATAGGTTTAGACAACATCCACA	59.559	26	TGCAGAACGATCAAACACAAACA	59.872	23	228	1690	1917	AGATAGGTTTAGACAACATCCACA	57.379	24	TGCAGAACGATCAAACACAAACA	59.872	23	226	1692	1917	GAGATAGGTTTAGACAACATCCACA	58.359	25	TGCAGAACGATCAAACACAAACA	59.872	23	227	1691	1917
Cluster-16104.24249	1	p2	(TA)7	14	267	280	GGTGGCAAGTGTGTCTAGGT	59.603	20	GCAAACAACTGCTCATCACCC	60.336	21	247	74	320	GGTGGCAAGTGTGTCTAGGT	59.603	20	TGCAAACAACTGCTCATCACC	59.662	21	248	74	321	AGGTGGCAAGTGTGTCTAGG	59.313	20	GCAAACAACTGCTCATCACCC	60.336	21	248	73	320
Cluster-16104.24249	2	p1	(A)12	12	382	393	TCTGTAACAACTGCACACGC	59.066	20	ACCAAACGAGTCCGAATCGA	59.4	20	186	347	532	TTCTGTAACAACTGCACACGC	59.671	21	ACCAAACGAGTCCGAATCGA	59.4	20	187	346	532	TCTGTAACAACTGCACACGC	59.066	20	AACCAAACGAGTCCGAATCGA	60	21	187	347	533
Cluster-16104.24246	1	p3	(CGA)6	18	97	114	AGCGACATCATCTTGCTCGA	59.543	20	CGAAGGCCTCTCCATGGTTT	60.035	20	167	5	171	AGCGACATCATCTTGCTCGA	59.543	20	ACAGGTTTGGGTCTGACGAC	59.894	20	223	5	227	AGCGACATCATCTTGCTCGA	59.543	20	AACCGCAGAGGAAACCAACA	60.107	20	240	5	244
Cluster-16104.24240	1	p3	(CAA)7	21	2	22
Cluster-16104.14568	1	p1	(A)11	11	54	64	GGCCTCCAAGGTCCCAAAC	60.607	19	GCGGATGTATGCAACCTAGC	59.132	20	124	2	125	TTGGCCTCCAAGGTCCCAAA	61.66	20	GCGGATGTATGCAACCTAGC	59.132	20	126	0	125	TGGCCTCCAAGGTCCCAAA	61.088	19	GCGGATGTATGCAACCTAGC	59.132	20	125	1	125
Cluster-16104.14561	1	p1	(T)10	10	220	229	AGGTTTCTTCTTGAAGGGGGT	58.856	21	ACCGTAAACCAGCACACTGC	61.164	20	258	45	302	AGGTTTCTTCTTGAAGGGGGT	58.856	21	AACCGTAAACCAGCACACTG	58.695	20	259	45	303	AGGTTTCTTCTTGAAGGGGGT	58.856	21	CCGTAAACCAGCACACTGC	59.426	19	257	45	301
Cluster-16104.14564	1	p2	(AT)8	16	1	16
Cluster-16104.12398	1	p2	(AG)6	12	904	915	CGTGGCTTCAATCAAACCGT	59.409	20	ACCCCTTGAGTTTGAGTGCC	60.179	20	261	695	955	ACGTGGCTTCAATCAAACCG	59.409	20	ACCCCTTGAGTTTGAGTGCC	60.179	20	262	694	955	CGTGGCTTCAATCAAACCGT	59.409	20	TTGCACTCATCCACCCCTTG	60.251	20	273	695	967
Cluster-16104.12393	1	p2	(AT)6	12	1834	1845	CAGGTTGACGTGCAAACCTG	59.971	20	CGGCTTTTCCTATCATCATCGG	59.261	22	280	1658	1937	AGGTTGACGTGCAAACCTGA	60.107	20	CGGCTTTTCCTATCATCATCGG	59.261	22	279	1659	1937	AGGTTGACGTGCAAACCTGA	60.107	20	ACGGCTTTTCCTATCATCATCG	58.606	22	280	1659	1938
Cluster-16104.78200	1	p1	(A)12	12	14	25
Cluster-16104.78200	2	p1	(T)10	10	139	148	AGCCGGCAGACTTGTTAAGC	60.956	20	CAAGTGTGCAGGCCTTGAAC	59.969	20	225	95	319	GCCGGCAGACTTGTTAAGCA	61.235	20	CAAGTGTGCAGGCCTTGAAC	59.969	20	224	96	319	CCGGCAGACTTGTTAAGCAA	58.765	20	CAAGTGTGCAGGCCTTGAAC	59.969	20	223	97	319
Cluster-16104.5495	1	p1	(A)10	10	27	36	GACACACTCGGTCGGCAA	59.972	18	ATGAGCGTGATGTGCCTCTT	59.749	20	257	0	256	GACACACTCGGTCGGCAA	59.972	18	CATGAGCGTGATGTGCCTCT	60.462	20	258	0	257	ACACACTCGGTCGGCAAC	60.28	18	ATGAGCGTGATGTGCCTCTT	59.749	20	256	1	256
Cluster-2559.0	1	p1	(T)10	10	2341	2350	GGACCCGCAACAGTTACAGA	59.966	20	ATGAATCGAAAGACAAGAAAGAAGT	57.264	25	228	2156	2383	AATCGGACCCGCAACAGTTA	59.678	20	ATGAATCGAAAGACAAGAAAGAAGT	57.264	25	232	2152	2383	ATCGGACCCGCAACAGTTAC	60.391	20	ATGAATCGAAAGACAAGAAAGAAGT	57.264	25	231	2153	2383
Cluster-16104.5490	1	p1	(T)10	10	154	163	GGTACTGCCCAGCGTAAGTT	60.037	20	ATTGGAAGGCTAGCTCCAGC	59.818	20	199	11	209	TTGGTACTGCCCAGCGTAAG	60.037	20	ATTGGAAGGCTAGCTCCAGC	59.818	20	201	9	209	GGTACTGCCCAGCGTAAGTT	60.037	20	GAAGGCTAGCTCCAGCAACT	59.748	20	195	11	205
Cluster-16513.0	1	p1	(T)11	11	2106	2116
Cluster-16104.63562	1	p2	(TA)6	12	36	47	CCTTTATCTTCTCTTTTCTCTCTATCC	57.019	27	GCTTCTCGCCATTCAGGGAT	60.179	20	216	0	215	CCTTTATCTTCTCTTTTCTCTCTATCC	57.019	27	AAGCTTCTCGCCATTCAGGG	60.394	20	218	0	217	CCTTTATCTTCTCTTTTCTCTCTATCC	57.019	27	AGGAGAACGAAAGGTGTGGG	59.603	20	101	0	100
Cluster-21869.0	1	p1	(A)10	10	486	495	ACGCATAAACCAACACCCCT	59.888	20	ATTCATGAGGTGGCCAGACC	59.743	20	278	257	534	ATGGGAGAAGGGCTTGCAAA	59.885	20	ATTCATGAGGTGGCCAGACC	59.743	20	227	308	534	CACGCATAAACCAACACCCC	59.757	20	ATTCATGAGGTGGCCAGACC	59.743	20	279	256	534
Cluster-16104.56900	1	p1	(A)10	10	112	121	GGGGAGGGGGAAAACATCAG	60.033	20	CCATTTCATGGCGGGGATTG	59.61	20	148	30	177	CATGCCTCTACGCTACAGCA	59.897	20	CCATTTCATGGCGGGGATTG	59.61	20	124	54	177	CATGCCTCTACGCTACAGCA	59.897	20	TCCATCAGCAACACCACAGT	59.526	20	270	54	323
Cluster-16104.56900	2	p1	(A)10	10	837	846	TGCCCTAAGGTCCTGTTTGG	59.596	20	AAGAGAGAAAAAGTGTAGTAGGAGT	57.157	25	137	782	918	GCCCTAAGGTCCTGTTTGGT	59.596	20	AAGAGAGAAAAAGTGTAGTAGGAGT	57.157	25	136	783	918	TGCCCTAAGGTCCTGTTTGG	59.596	20	AAAGAGAGAAAAAGTGTAGTAGGAGT	57.747	26	138	782	919
Cluster-11591.0	1	p3	(TCT)5	15	332	346	ACCCTTTCCCCCTTTTCGTT	59.441	20	GGCCATAACGAGCAGAAGGA	59.822	20	162	260	421	ACCCTTTCCCCCTTTTCGTT	59.441	20	TACACGGCCATAACGAGCAG	60.179	20	167	260	426	ACCCTTTCCCCCTTTTCGTT	59.441	20	TTACACGGCCATAACGAGCA	59.753	20	168	260	427
Cluster-16104.74871	1	p3	(CCT)5	15	1410	1424	TTTCCGTTCTCTTCTGCGCT	59.966	20	TGGTGACTGAAGTTGGTGGT	59.084	20	265	1249	1513	TTCTGCGCTCTCACTCACAG	60.039	20	TGGTGACTGAAGTTGGTGGT	59.084	20	254	1260	1513	CTTCTGCGCTCTCACTCACA	60.039	20	TGGTGACTGAAGTTGGTGGT	59.084	20	255	1259	1513
Cluster-16104.89031	1	c	(T)10atcctgaatagttttgtaacagatatataatcctgtagaacttgtgaacttggcacttgatactgtttgtgataaatttggtacaa(T)12	108	242	349	TGCTTGCTAAGTACATGCTGT	57.942	21	CCACTATCCTTCCAAGCCGT	59.458	20	238	211	448	TGCTTGCTAAGTACATGCTGT	57.942	21	TCCACTATCCTTCCAAGCCG	59.169	20	239	211	449	TGCTTGCTAAGTACATGCTGTT	58.589	22	CCACTATCCTTCCAAGCCGT	59.458	20	238	211	448
Cluster-22074.0	1	c	(A)17caataaatg(A)10	36	1	36
Cluster-451.0	1	p1	(T)13	13	506	518	GACTGTGGCAATCCCCAGAA	59.962	20	CTGTTTCCTTGTACTGCAGCC	59.463	21	254	289	542	GACTGTGGCAATCCCCAGAA	59.962	20	TGTTTCCTTGTACTGCAGCC	58.395	20	253	289	541	AAAGGACTGTGGCAATCCCC	60.252	20	CTGTTTCCTTGTACTGCAGCC	59.463	21	258	285	542
Cluster-14550.0	1	p3	(ATT)6	18	1	18
Cluster-16104.84835	1	c	(T)12ccaacttgtataaacactcatcttgtagtagaaatatatttccaaaacct(A)10	72	404	475	AGATGGGGAAAAGGATGCTCA	59.075	21	AAACTCAAGGTTTGCGCGAT	59.048	20	268	338	605	ACAAGATGGGGAAAAGGATGCT	59.956	22	AAACTCAAGGTTTGCGCGAT	59.048	20	271	335	605	CACAAGATGGGGAAAAGGATGC	59.833	22	AAACTCAAGGTTTGCGCGAT	59.048	20	272	334	605
Cluster-16104.80044	1	p1	(A)10	10	144	153	AGGATGCCAACACGATGACA	59.675	20	TGAATGGGATTGCTCGGGAG	59.819	20	172	29	200	AGGATGCCAACACGATGACA	59.675	20	GAATGGGATTGCTCGGGAGT	59.819	20	171	29	199	GGATGCCAACACGATGACAC	59.552	20	TGAATGGGATTGCTCGGGAG	59.819	20	171	30	200
Cluster-16104.21397	1	p1	(T)12	12	730	741	TCATCCCTGGTCAGAGAGCT	59.662	20	TCTAGATTTTCAATCGGACCTACA	57.215	24	208	580	787	GCCAGACTATGAAGCGATGC	59.136	20	TCTAGATTTTCAATCGGACCTACA	57.215	24	149	639	787	TCATCCCTGGTCAGAGAGCT	59.662	20	TCTAGATTTTCAATCGGACCTACAT	57.639	25	208	580	787
Cluster-18474.0	1	p3	(TGG)5	15	525	539
Cluster-10305.0	1	p1	(A)10	10	509	518
Cluster-16104.34990	1	p3	(GTT)5	15	806	820	CCGTTGTTTCCAGGCTCTCT	59.965	20	ATTGACGGTGAGCCTCCAAG	60.036	20	233	617	849	CCGTTGTTTCCAGGCTCTCT	59.965	20	GATTGACGGTGAGCCTCCAA	60.036	20	234	617	850	AAACCACCGGCTGCTACTAC	60.037	20	GAAGGGCTTGGTGACTCCTC	60.036	20	144	769	912
Cluster-16104.76436	1	p1	(T)12	12	2222	2233	TGGGGAGTGTGCAACAACTT	60.034	20	GGCTTTGGAGGCCACAAAAG	59.966	20	188	2147	2334	TGGGGAGTGTGCAACAACTT	60.034	20	GTCCGAGATTGGGCTTTGGA	60.035	20	199	2147	2345	TGGGGAGTGTGCAACAACTT	60.034	20	ACTCCCAAACCGAAAAGGCA	60.106	20	131	2147	2277
Cluster-16104.70072	1	p1	(A)13	13	59	71	AAGTGTCACACAGCGTCACA	60.108	20	TACCTGCCGAAGATGATGCC	59.893	20	189	36	224	AAGTGTCACACAGCGTCACA	60.108	20	CCGGACTTCATAGCGTGGAA	59.825	20	151	36	186	AAGTGTCACACAGCGTCACA	60.108	20	ATCCGGACTTCATAGCGTGG	59.611	20	153	36	188
Cluster-16104.57691	1	p1	(T)20	20	1	20
Cluster-16104.57690	1	p1	(T)12	12	1531	1542
Cluster-16104.70073	1	p1	(A)13	13	59	71	AAGTGTCACACAGCGTCACA	60.108	20	TACCTGCCGAAGATGATGCC	59.893	20	189	36	224	AAGTGTCACACAGCGTCACA	60.108	20	CCGGACTTCATAGCGTGGAA	59.825	20	151	36	186	AAGTGTCACACAGCGTCACA	60.108	20	ATCCGGACTTCATAGCGTGG	59.611	20	153	36	188
Cluster-16104.40724	1	p1	(T)13	13	133	145	GCTCTAGCTGCAAGGGTGAA	60.036	20	GCTAGTGCCTTGAGGTCCTG	60.108	20	190	16	205	GCTCTAGCTGCAAGGGTGAA	60.036	20	CTTGGAGGGACGAGTTTGGG	60.322	20	161	16	176	GCTCTAGCTGCAAGGGTGAA	60.036	20	TGTGCTAGTGCCTTGAGGTC	59.678	20	193	16	208
Cluster-16104.79969	1	p1	(A)21	21	1	21
Cluster-16104.27538	1	p2	(AT)8	16	1260	1275
Cluster-15905.0	1	p2	(TC)11	22	1	22
Cluster-150.0	1	p2	(TA)7	14	175	188	CCCTTTGCGGAGTCTGACTT	59.965	20	ATCCAAGAATCCACGACGGT	59.097	20	240	37	276	GTGCATGAGTCGGATTGGGA	60.108	20	ATCCAAGAATCCACGACGGT	59.097	20	192	85	276	TGTGCATGAGTCGGATTGGG	60.393	20	ATCCAAGAATCCACGACGGT	59.097	20	193	84	276
Cluster-16104.56123	1	p3	(GGT)5	15	797	811	TCGTGGAGGTCGTGGATTTG	60.038	20	CAGTTGCGTCATGGAGAGGA	59.753	20	198	771	968	ATTCGGACAAGGAAGAGGCG	60.108	20	CAGTTGCGTCATGGAGAGGA	59.753	20	240	729	968	CTCGTGGAGGTCGTGGATTT	59.753	20	CAGTTGCGTCATGGAGAGGA	59.753	20	199	770	968
Cluster-7086.0	1	p1	(A)10	10	1541	1550	GACACCCTTACGTACAACACCT	59.964	22	TGATCCTTGTAGATATCCGAGCT	58.332	23	199	1386	1584	AGACACCCTTACGTACAACACC	59.964	22	TGATCCTTGTAGATATCCGAGCT	58.332	23	200	1385	1584	ACACCCTTACGTACAACACCT	58.958	21	TGATCCTTGTAGATATCCGAGCT	58.332	23	198	1387	1584
Cluster-16104.44354	1	p1	(T)10	10	573	582	GGTGTTCGTGGGGAATCTGT	59.964	20	GCAAAGTTGAATGCAAGGAGGA	59.703	22	178	441	618	TCGTGGGGAATCTGTGCATC	60.108	20	GCAAAGTTGAATGCAAGGAGGA	59.703	22	173	446	618	AGGTGTTCGTGGGGAATCTG	59.675	20	GCAAAGTTGAATGCAAGGAGGA	59.703	22	179	440	618
Cluster-16104.44355	1	p3	(AAC)7	21	5243	5263
Cluster-16104.59091	1	p1	(T)12	12	1347	1358	ACAATACATGTTGGGCCGCA	60.611	20	TGTTGACTTTCTGCCAGCTT	57.943	20	205	1180	1384	ACAATACATGTTGGGCCGCA	60.611	20	TTGTTGACTTTCTGCCAGCT	57.943	20	206	1180	1385	CAATACATGTTGGGCCGCAT	59.254	20	TGTTGACTTTCTGCCAGCTT	57.943	20	204	1181	1384
Cluster-16104.78668	1	p3	(TTC)6	18	694	711	GAAGAGGGCAGTCTTCCACC	60.036	20	CGAACACCCCATCCCTCTTC	60.108	20	214	662	875	GGGTTGATGTGGTTGGTGGA	60.179	20	CGAACACCCCATCCCTCTTC	60.108	20	255	621	875	GAAGAGGGCAGTCTTCCACC	60.036	20	TCAATCGAACACCCCATCCC	59.745	20	219	662	880
Cluster-16104.51698	1	p3	(TTC)7	21	1401	1421
Cluster-16104.51691	1	p5	(CTGGT)5	25	1835	1859
Cluster-16104.51690	1	p5	(CTGGT)5	25	1816	1840
Cluster-16104.51695	1	p2	(TC)6	12	222	233	GCAAGACTATCCGCCTCGAA	59.898	20	GGCGAGGTGTGGGGAAATTA	60.035	20	247	101	347	GCAAGACTATCCGCCTCGAA	59.898	20	GCTGGTCTTCCCACCACTTT	60.179	20	188	101	288	TAAGAAGCCACATCTGCCCC	59.744	20	GGCGAGGTGTGGGGAAATTA	60.035	20	174	174	347
Cluster-16104.51695	2	p3	(CAC)6	18	370	387	TAATTTCCCCACACCTCGCC	60.035	20	TGGGGACGGCGTTTTTGATA	59.964	20	240	328	567	TAATTTCCCCACACCTCGCC	60.035	20	GCCATCGACACTCATGAGCT	60.179	20	272	328	599	TAATTTCCCCACACCTCGCC	60.035	20	GTTTTGGGGACGGCGTTTTT	60.179	20	244	328	571
Cluster-16104.51696	1	p1	(A)12	12	279	290
Cluster-16104.78667	1	p3	(TTC)6	18	694	711	GAAGAGGGCAGTCTTCCACC	60.036	20	ACCACTCCTCTTCAATGGCG	60.036	20	245	662	906	GAAGAGGGCAGTCTTCCACC	60.036	20	CTCCTCTTCAATGGCGACCA	59.75	20	241	662	902	GAAGAGGGCAGTCTTCCACC	60.036	20	CCACTCCTCTTCAATGGCGA	59.75	20	244	662	905
Cluster-16104.45406	1	p3	(AGC)5	15	2704	2718	TCAGACACAGTGGTCAAGAAACA	60.055	23	GCCTCTCTGTTCACAGTGCT	59.965	20	197	2668	2864	TCAGACACAGTGGTCAAGAAACA	60.055	23	GCCCTGCCAATACCTGATCA	59.817	20	253	2668	2920	AGATCAGACACAGTGGTCAAGA	58.766	22	GCCTCTCTGTTCACAGTGCT	59.965	20	200	2665	2864
Cluster-16104.45400	1	p1	(A)11	11	1567	1577	TCGGAAGATGCGCCTCAAAC	61.019	20	CGTGGGAGATGACAGGGAAG	59.823	20	242	1420	1661	CGGAAGATGCGCCTCAAACT	61.021	20	CGTGGGAGATGACAGGGAAG	59.823	20	241	1421	1661	TCGGAAGATGCGCCTCAAAC	61.019	20	TTCATAGTGGAAGGGCGTGG	59.748	20	257	1420	1676
Cluster-16104.28847	1	p1	(A)10	10	258	267	TCGGTAAGGGAGGAGATGGT	59.365	20	TGTACGGGTCCAAAGGTAAACT	59.295	22	104	189	292	TCGGTAAGGGAGGAGATGGT	59.365	20	TTTTGTACGGGTCCAAAGGT	57.267	20	107	189	295	TCGGTAAGGGAGGAGATGGTT	59.992	21	TGTACGGGTCCAAAGGTAAACT	59.295	22	104	189	292
Cluster-16104.52929	1	p2	(AG)7	14	710	723	GCTACCTAGGTCAAGAGCCC	59.246	20	GAGAGTCCCCTCAGCCTACA	60.033	20	214	625	838	GCTACCTAGGTCAAGAGCCC	59.246	20	GTCCCCTCAGCCTACAATCG	59.895	20	210	625	834	GCTACCTAGGTCAAGAGCCC	59.246	20	GCTCCAGAGAAGCGACAGAG	60.179	20	231	625	855
Cluster-13206.0	1	p1	(A)10	10	714	723	TGGACATGATTCTGCCACACA	59.926	21	ACGATTGAAGGGGAGCTTTGT	59.926	21	219	575	793	CTGCCACACACAAAAGAAGCA	59.865	21	ACGATTGAAGGGGAGCTTTGT	59.926	21	208	586	793	TGGACATGATTCTGCCACACA	59.926	21	AGGGGAGCTTTGTTCATGTGT	59.854	21	211	575	785
Cluster-16104.40155	1	p3	(ATA)5	15	371	385
Cluster-16104.40156	1	c	(GA)6tgacttgtgaaacgggaaggggtggcaccggggactcagggggttacagtggtcactcgaagcgcaatgcaaaccgtacatctgaaggtg(ATC)5	117	2368	2484
Cluster-16104.40157	1	c	(GA)6tgacttgtgaaacgggaaggggtggcaccggggactcagggggttacagtggtcactcgaagcgcaatgcaaaccgtacatctgaaggtg(ATC)5	117	2522	2638
Cluster-16104.40152	1	p1	(A)10	10	598	607	TAAGCCGTGTTTCAAACGCC	59.692	20	TGATGAAACGGCTTGGGGAA	59.889	20	225	512	736	TAAGCCGTGTTTCAAACGCC	59.692	20	TTGATGAAACGGCTTGGGGA	59.889	20	226	512	737	TAGAGTCAGAGCAGACCCGG	60.394	20	TGATGAAACGGCTTGGGGAA	59.889	20	271	466	736
Cluster-8230.0	1	p1	(A)11	11	21	31
Cluster-8230.0	2	p1	(T)11	11	959	969	TGCGTGCTTTGTTAACGCTG	60.317	20	TAAAAAGCCCAAGTTGCGGC	59.967	20	178	850	1027	GCGTGCTTTGTTAACGCTGT	60.317	20	TAAAAAGCCCAAGTTGCGGC	59.967	20	177	851	1027	ATGCGTGCTTTGTTAACGCT	59.409	20	TAAAAAGCCCAAGTTGCGGC	59.967	20	179	849	1027
Cluster-13659.0	1	p1	(A)21	21	1306	1326
Cluster-18815.0	1	p3	(TGT)6	18	551	568
Cluster-16104.11493	1	p1	(A)10	10	34	43	AGCAATCTTTTCCCTGCCTCA	59.924	21	GATTGGGCTGTGACCTGTGA	59.963	20	159	8	166	AGCAATCTTTTCCCTGCCTCA	59.924	21	ATTGGGCTGTGACCTGTGAG	59.963	20	158	8	165	AGCAATCTTTTCCCTGCCTCA	59.924	21	CTGATTGGGCTGTGACCTGT	59.963	20	161	8	168
Cluster-7006.0	1	p1	(A)15	15	1558	1572	ACAAGCTTGAGGAACTGCCA	59.817	20	TACAAATCGCGCCTGAGGTT	60.037	20	216	1506	1721	ACAAGCTTGAGGAACTGCCA	59.817	20	TTACAAATCGCGCCTGAGGT	60.037	20	217	1506	1722	ACAAGCTTGAGGAACTGCCA	59.817	20	AATCGCGCCTGAGGTTTACT	59.751	20	212	1506	1717
Cluster-16104.10728	1	p1	(T)10	10	1571	1580	CAGATTGTCCGCCTGCTTTG	59.83	20	AGTCATCCCTGTAATTCGCTT	57.086	21	259	1524	1782	ACAGATTGTCCGCCTGCTTT	60.251	20	AGTCATCCCTGTAATTCGCTT	57.086	21	260	1523	1782	AACAGATTGTCCGCCTGCTT	60.251	20	AGTCATCCCTGTAATTCGCTT	57.086	21	261	1522	1782
Cluster-1304.0	1	p1	(A)11	11	1	11
Cluster-16104.10722	1	p1	(T)11	11	387	397	AGGCTTGTAGCTGTCTTCTTCT	59.097	22	TTGGCTGCCAAAACAACCTG	59.822	20	200	267	466	TGTAGGCTTGTAGCTGTCTTCT	58.834	22	TTGGCTGCCAAAACAACCTG	59.822	20	203	264	466	AGGCTTGTAGCTGTCTTCTTCT	59.097	22	GCTGCCAAAACAACCTGCAA	60.462	20	197	267	463
Cluster-16104.69512	1	p1	(T)11	11	1815	1825	ATACCCGCTCCCTTACCCTT	60.03	20	GTGACCCTTACCGTGGACTG	60.038	20	135	1754	1888	ATACCCGCTCCCTTACCCTT	60.03	20	ACTGTAGCATGGACCATGGC	60.107	20	119	1754	1872	ATACCCGCTCCCTTACCCTT	60.03	20	ACCATGGCCCCCAAGAAATT	59.881	20	107	1754	1860
Cluster-16104.75252	1	p2	(AT)9	18	1	18
Cluster-16104.38350	1	p1	(A)12	12	348	359	AACTTTGCAAGCAGGTCCCT	60.106	20	GCCCACCTACACCCTGAATC	60.107	20	164	320	483	TACTTCCCCTTGGTCGACGA	60.251	20	GCCCACCTACACCCTGAATC	60.107	20	248	236	483	GAACTTTGCAAGCAGGTCCC	59.685	20	GCCCACCTACACCCTGAATC	60.107	20	165	319	483
Cluster-16104.38350	2	p1	(A)10	10	2793	2802	GTCCGAGCATGGATGGAGAG	59.967	20	TACCGTCCCCACCTTTCCTT	60.474	20	156	2726	2881	GTCCGAGCATGGATGGAGAG	59.967	20	TTACCGTCCCCACCTTTCCT	60.474	20	157	2726	2882	TCCTTTCGCCTGCAGATGTT	59.963	20	TACCGTCCCCACCTTTCCTT	60.474	20	215	2667	2881
Cluster-16104.38353	1	p3	(CTC)5	15	145	159	CAACCGACAAGGAATGTGCG	60.11	20	TCATTGAGCTCCAGCACGTT	59.965	20	207	81	287	CAACCGACAAGGAATGTGCG	60.11	20	GAGCTCCAGCACGTTCTTCT	60.038	20	202	81	282	CAACCGACAAGGAATGTGCG	60.11	20	GGAGCAGGAACTCATCTCCG	59.896	20	142	81	222
Cluster-16104.32985	1	p1	(A)11	11	100	110	TCCCACACTCAGCATCAACC	59.963	20	GGCAGGGACGTGTCTACAAA	59.966	20	252	33	284	CCCACACTCAGCATCAACCT	59.963	20	GGCAGGGACGTGTCTACAAA	59.966	20	251	34	284	TCCCACACTCAGCATCAACC	59.963	20	ATGCAACACGCCATCTGAGA	60.036	20	156	33	188
Cluster-16104.35664	1	p3	(TTC)6	18	772	789	AACTACCCGAGCCAGTCTCT	59.96	20	CTCGCTGTGGCTGTTCTACA	60.038	20	221	696	916	ATCAACTACCTAGCGCCAGC	59.895	20	CTCGCTGTGGCTGTTCTACA	60.038	20	180	737	916	TCCACATGAATCCGACGTGG	60.108	20	CTCGCTGTGGCTGTTCTACA	60.038	20	200	717	916
Cluster-16104.35662	1	p3	(TTC)6	18	772	789	AACTACCCGAGCCAGTCTCT	59.96	20	CTCGCTGTGGCTGTTCTACA	60.038	20	221	696	916	ATCAACTACCTAGCGCCAGC	59.895	20	CTCGCTGTGGCTGTTCTACA	60.038	20	180	737	916	TCCACATGAATCCGACGTGG	60.108	20	CTCGCTGTGGCTGTTCTACA	60.038	20	200	717	916
Cluster-16104.35663	1	p3	(TTC)6	18	772	789	AACTACCCGAGCCAGTCTCT	59.96	20	CTCGCTGTGGCTGTTCTACA	60.038	20	221	696	916	ATCAACTACCTAGCGCCAGC	59.895	20	CTCGCTGTGGCTGTTCTACA	60.038	20	180	737	916	TCCACATGAATCCGACGTGG	60.108	20	CTCGCTGTGGCTGTTCTACA	60.038	20	200	717	916
Cluster-16920.0	1	p2	(CA)6	12	18	29
Cluster-16045.1	1	p1	(A)10	10	242	251	TTCGAGTTCTCATCCGCGAG	59.901	20	AAAGTTTGGCGGCTGAGGTA	59.89	20	182	167	348	CTTCGAGTTCTCATCCGCGA	59.901	20	AAAGTTTGGCGGCTGAGGTA	59.89	20	183	166	348	TTCGAGTTCTCATCCGCGAG	59.901	20	GGCGGCTGAGGTATGGATTT	60.179	20	175	167	341
Cluster-16045.1	2	p2	(AT)10	20	368	387
Cluster-16104.26918	1	p1	(A)19	19	1	19
Cluster-16104.26919	1	p1	(A)19	19	1	19
Cluster-16104.83426	1	p2	(CT)7	14	372	385	GTCTCTGCACTCCCAGGAAC	60.037	20	AGATCTCCTCTCCGGCAAGT	60.033	20	208	324	531	GTCTCTGCACTCCCAGGAAC	60.037	20	TGGCTCCTGGTATGGCAAAG	60.034	20	278	324	601	GTCTCTGCACTCCCAGGAAC	60.037	20	GATGAAGGCGTCTCTCCCTG	59.896	20	104	324	427
Cluster-16104.26915	1	p1	(A)11	11	475	485	CCGAACAGCCATGCTTTAGC	59.901	20	TGGGATGGTGAACACGTCTC	59.68	20	143	436	578	CCGAACAGCCATGCTTTAGC	59.901	20	CTTCCGGAGTCCCAGGTTTG	60.322	20	179	436	614	CCGAACAGCCATGCTTTAGC	59.901	20	CCGGAGTCCCAGGTTTGAAT	59.672	20	176	436	611
Cluster-16104.26916	1	p1	(A)10	10	135	144	TGAGAGTGCGTTTTAAATTGCA	57.44	22	CCACATGGCATTTTCTTAGAATTTTGT	59.612	27	268	97	364	TGAGAGTGCGTTTTAAATTGCA	57.44	22	CCACATGGCATTTTCTTAGAATTTTG	58.255	26	268	97	364	AGTGCGTTTTAAATTGCATTGACA	58.953	24	CCACATGGCATTTTCTTAGAATTTTGT	59.612	27	264	101	364
Cluster-16104.46123	1	p3	(TCT)5	15	360	374	TTCGCACAAACACTCGCTTG	59.973	20	AACCAGTCCCGATCAACGAC	60.038	20	251	150	400	ACACTCGCTTGGTGAGAAGG	59.966	20	AACCAGTCCCGATCAACGAC	60.038	20	242	159	400	GGGTTTCCTTTTCTCCCGCT	60.251	20	AACCAGTCCCGATCAACGAC	60.038	20	182	219	400
Cluster-16104.46123	2	p1	(T)14	14	6204	6217	GTACTTCTGGCAGCTGGGTT	59.963	20	CCCTGTGGCACAATCTCCAT	60.034	20	151	6165	6315	GTACTTCTGGCAGCTGGGTT	59.963	20	TTTTGCCCTCCCCGAGAATC	60.034	20	239	6165	6403	GTACTTCTGGCAGCTGGGTT	59.963	20	GATTTTGCCCTCCCCGAGAA	60.034	20	241	6165	6405
Cluster-16104.34137	1	p1	(A)20	20	302	321
Cluster-16104.34130	1	p1	(A)10	10	241	250	TGGCAGACAAGGAACTGCAA	60.107	20	TACACTTTCCGCCCCTTAGC	59.749	20	257	19	275	TGGAATTGTGGGGGCATCAA	59.884	20	TACACTTTCCGCCCCTTAGC	59.749	20	202	74	275	AAGTGGAATTGTGGGGGCAT	59.883	20	TACACTTTCCGCCCCTTAGC	59.749	20	205	71	275
Cluster-15799.0	1	p3	(ATT)7	21	627	647
Cluster-16104.88765	1	p1	(A)10	10	826	835	ACCGCACATCTGAACGCATA	60.108	20	TGTAAAAGAAAGGATTGAGAATGACAC	58.432	27	250	616	865	ACCGCACATCTGAACGCATA	60.108	20	TGTAAAAGAAAGGATTGAGAATGACA	57.31	26	250	616	865	GAGATCCACCGCACATCTGA	59.538	20	TGTAAAAGAAAGGATTGAGAATGACAC	58.432	27	257	609	865
Cluster-16104.88765	2	p1	(A)21	21	3413	3433
Cluster-18688.1	1	p2	(AT)8	16	1700	1715	GGTATTAGTGCCCTCGGAGC	59.966	20	ACGGCGCTATACATGATGCT	59.682	20	262	1479	1740	TTAGTGCCCTCGGAGCAATC	59.822	20	ACGGCGCTATACATGATGCT	59.682	20	258	1483	1740	GCCCTCGGAGCAATCTTGAT	60.179	20	ACGGCGCTATACATGATGCT	59.682	20	253	1488	1740
Cluster-16104.5256	1	p1	(A)10	10	426	435	ACCAAACAGGCCCTAAGGAG	59.301	20	TGGTAACTGAAATAGGTAGTTGATGGA	59.819	27	270	198	467	AAACCTTTTTGTTGATTTTACGCA	57.03	24	TGCTTTTGGATCCGTTTGGG	59.035	20	201	352	552	AAACCTTTTTGTTGATTTTACGCA	57.03	24	TGCTACTGCTTTTGGATCCGT	59.997	21	207	352	558
Cluster-16104.49030	1	p1	(T)10	10	174	183	TGTTGTGTGGGGCAAGGTTA	59.741	20	TAGGCTCAACACAATGGCAC	58.466	20	173	126	298	TGTTCTGTTGTGTGGGGCAA	60.324	20	TAGGCTCAACACAATGGCAC	58.466	20	178	121	298	TTGTTCTGTTGTGTGGGGCA	60.324	20	TAGGCTCAACACAATGGCAC	58.466	20	179	120	298
Cluster-16104.49031	1	p3	(CAC)5	15	183	197	AGTGTGGGTAAAGGGCGATG	60.035	20	ATCACTGCCCGTAAACTGCA	59.964	20	174	124	297	GTGTGGGTAAAGGGCGATGA	60.036	20	ATCACTGCCCGTAAACTGCA	59.964	20	173	125	297	AGTGTGGGTAAAGGGCGATG	60.035	20	ACTGCCCGTAAACTGCAGAA	59.892	20	171	124	294
Cluster-16104.49032	1	p3	(CAC)5	15	183	197	AGTGTGGGTAAAGGGCGATG	60.035	20	ATCACTGCCCGTAAACTGCA	59.964	20	174	124	297	GTGTGGGTAAAGGGCGATGA	60.036	20	ATCACTGCCCGTAAACTGCA	59.964	20	173	125	297	AGTGTGGGTAAAGGGCGATG	60.035	20	ACTGCCCGTAAACTGCAGAA	59.892	20	171	124	294
Cluster-16104.49038	1	p1	(A)10	10	355	364	GGCATTCAACTGAACCACCC	59.397	20	ATTGGGAACTCGCAGACAGG	60.036	20	162	226	387	TGGCTGCTAAATGCCCTGTA	59.377	20	ATTGGGAACTCGCAGACAGG	60.036	20	226	162	387	CTGGCTGCTAAATGCCCTGT	60.682	20	ATTGGGAACTCGCAGACAGG	60.036	20	227	161	387
Cluster-16104.68977	1	p2	(AT)6	12	266	277	TTGGTGCTCGCGTTAGGATT	60.037	20	CTTCCATGGCTCCCTGACTC	59.82	20	279	150	428	TTTGGTGCTCGCGTTAGGAT	60.037	20	CTTCCATGGCTCCCTGACTC	59.82	20	280	149	428	TTGGTGCTCGCGTTAGGATT	60.037	20	GGCTCCCTGACTCCATACCT	60.399	20	272	150	421
Cluster-16104.70992	1	p3	(GGA)5	15	1459	1473	CTTAGGAGCAGCTTCCGGAG	59.896	20	TAGCCACTGGGTCAGCCTTA	60.253	20	247	1388	1634	TGGGCAAGTGCAACATCTCT	59.889	20	TAGCCACTGGGTCAGCCTTA	60.253	20	279	1356	1634	GTCTTAGGAGCAGCTTCCGG	60.179	20	TAGCCACTGGGTCAGCCTTA	60.253	20	249	1386	1634
Cluster-16104.70991	1	p1	(A)10	10	85	94	TGTTGTTATGTAAATTCTTCCCTCGA	58.837	26	TGGAAGGGAATTCGACACGT	59.317	20	270	53	322	TGTTGTTATGTAAATTCTTCCCTCG	57.628	25	TGGAAGGGAATTCGACACGT	59.317	20	270	53	322	GTTGTTATGTAAATTCTTCCCTCGA	57.395	25	TGGAAGGGAATTCGACACGT	59.317	20	269	54	322
Cluster-16104.70996	1	p1	(T)17	17	398	414	GTTTGCGATGAAGGTGCTGC	60.73	20	GGCAAAACTCATGCATCCAGG	60.135	21	230	319	548	GCGATGAAGGTGCTGCTGTA	60.741	20	GGCAAAACTCATGCATCCAGG	60.135	21	226	323	548	GTTTGCGATGAAGGTGCTGC	60.73	20	GTGGCAAAACTCATGCATCCA	59.727	21	232	319	550
Cluster-16104.70995	1	p2	(TC)6	12	724	735	GCACACAGCGCATATTGCAT	60.249	20	TGCCAAAGACGTGCTCTCTT	59.893	20	247	687	933	GCACACAGCGCATATTGCAT	60.249	20	GGTGGCATCTGCGTACAGTA	59.825	20	199	687	885	GCACACAGCGCATATTGCAT	60.249	20	ATACGGTGGCATCTGCGTAC	60.249	20	203	687	889
Cluster-3455.0	1	p1	(T)10	10	440	449	TTCGCACGAAGCTCCATTCT	60.037	20	TGCGAATGACAAACCATCTGT	58.497	21	220	280	499	GAGGTCGCTCGTGCTATTCA	59.899	20	TGCGAATGACAAACCATCTGT	58.497	21	190	310	499	TGCAACCATTAGAGGCGCTT	60.322	20	TGCGAATGACAAACCATCTGT	58.497	21	238	262	499
Cluster-1771.0	1	p1	(T)10	10	445	454
Cluster-16104.60091	1	p1	(A)12	12	1	12
Cluster-16104.60096	1	p1	(A)11	11	88	98	TCATCAACAATGGAGTATTTGCTT	57.161	24	AGCCTTTTTACCCAGGTCGG	59.962	20	106	29	134	TCATCAACAATGGAGTATTTGCTT	57.161	24	GGCCTTGCAATTCGAAGCAT	59.826	20	241	29	269	TCATCAACAATGGAGTATTTGCTT	57.161	24	AAGGCCTTGCAATTCGAAGC	59.755	20	243	29	271
Cluster-16104.60095	1	p1	(A)11	11	88	98	TCATCAACAATGGAGTATTTGCTT	57.161	24	AGCCTTTTTACCCAGGTCGG	59.962	20	106	29	134	TCATCAACAATGGAGTATTTGCTT	57.161	24	GGCCTTGCAATTCGAAGCAT	59.826	20	241	29	269	TCATCAACAATGGAGTATTTGCTT	57.161	24	AAGGCCTTGCAATTCGAAGC	59.755	20	243	29	271
Cluster-6231.0	1	p3	(GCC)5	15	36	50	GTACTATAGCCACCGCCACC	59.967	20	GCGAACAGTGCAGGAGAGAT	60.108	20	214	12	225	GTACTATAGCCACCGCCACC	59.967	20	GCGTCGTCAGAGACTCGAAA	60.11	20	142	12	153	GTACTATAGCCACCGCCACC	59.967	20	GGCTGCCGATAACACAACAC	59.832	20	108	12	119
Cluster-16104.60098	1	p1	(T)10	10	235	244	AGCTGCATCATGGTGACTGA	59.383	20	ATTGGAATGAAGATGGCCGT	57.558	20	269	175	443	AGCGAGCAGATGAAGAGCTG	60.179	20	TGAAGATGGCCGTATAAGAGCT	59.034	22	277	160	436	AGAGCTGCATCATGGTGACT	59.09	20	ATTGGAATGAAGATGGCCGT	57.558	20	271	173	443
Cluster-16104.23438	1	p1	(T)10	10	832	841	CCAACTCCTCCTTCGCTGAA	59.678	20	TGTTGGGCTAGGCTTCGAAA	59.601	20	278	601	878	CCAACTCCTCCTTCGCTGAA	59.678	20	TTGTTGGGCTAGGCTTCGAA	59.601	20	279	601	879	CCAACTCCTCCTTCGCTGAA	59.678	20	TTTGTTGGGCTAGGCTTCGA	59.601	20	280	601	880
Cluster-16104.23437	1	p1	(T)10	10	1007	1016	CCCCGGTAGAAATACTTTCAGC	58.796	22	TGGCCCAGTTTTGATAGCGT	59.962	20	266	903	1168	CCCCGGTAGAAATACTTTCAGC	58.796	22	GCATTTGGTGGCCCAGTTTT	59.892	20	274	903	1176	CCCCGGTAGAAATACTTTCAGCA	60.37	23	TGGCCCAGTTTTGATAGCGT	59.962	20	266	903	1168
Cluster-16104.7426	1	p3	(CCA)6	18	5	22
Cluster-16104.7427	1	p3	(ATC)5	15	266	280	TCCCGCTTGTTCGACTACTT	59.036	20	CAAAGGGTTGCGAGGCTCTA	60.036	20	150	207	356	TTCCCGCTTGTTCGACTACT	59.036	20	CAAAGGGTTGCGAGGCTCTA	60.036	20	151	206	356	TCCCGCTTGTTCGACTACTT	59.036	20	GGTTGCGAGGCTCTAGTTGT	60.037	20	145	207	351
Cluster-16104.19393	1	c	(T)11aaaaaaaaagccttaaaaatcgcc(T)11	46	1602	1647	ACTTTTTGAAATGGCTCATTCCA	57.45	23	AGTTGGTTCAATTCAATGAAATAGGA	57.579	26	212	1487	1698	ACTTTTTGAAATGGCTCATTCCAA	58.072	24	AGTTGGTTCAATTCAATGAAATAGGA	57.579	26	212	1487	1698	ACTTTTTGAAATGGCTCATTCCA	57.45	23	TGGTTCAATTCAATGAAATAGGATCT	57.172	26	209	1487	1695
Cluster-16104.19393	2	p1	(T)15	15	2534	2548
Cluster-16104.21498	1	p1	(T)10	10	473	482	AAGTGTGCAACTGGGGCTAG	60.251	20	TGGGAGGGTATTACACTGTTGG	59.426	22	209	385	593	GGCAGAATTTTGGCCCCAAC	60.322	20	TGGGAGGGTATTACACTGTTGG	59.426	22	186	408	593	TCATGACTTGAGGCCACAGC	60.322	20	TGGGAGGGTATTACACTGTTGG	59.426	22	251	343	593
Cluster-16104.21497	1	p1	(T)10	10	815	824	GGTGTCGCCTGAGATTGTCA	60.037	20	GGAGTTGGCCGAGTTTCAGA	59.965	20	280	786	1065	GGTGTCGCCTGAGATTGTCA	60.037	20	GATCTACATGCGCTTTGCCG	60.042	20	250	786	1035	GGTGTCGCCTGAGATTGTCA	60.037	20	GACGTCCATCCCCGAATCAA	59.823	20	100	786	885
Cluster-16104.85682	1	p1	(T)13	13	423	435	GTAGCTCGCCTGCTTTTTGG	59.831	20	TAGGGGGAAATCGTGCTTGG	59.745	20	121	340	460	CGCCTGCTTTTTGGTGGTTT	60.179	20	TAGGGGGAAATCGTGCTTGG	59.745	20	115	346	460	TAGCTCGCCTGCTTTTTGGT	60.251	20	TAGGGGGAAATCGTGCTTGG	59.745	20	120	341	460
Cluster-16104.85687	1	p2	(TA)6	12	2176	2187	AGCATGAGACTGACAAACAACA	58.455	22	TGTGTACAAGCAAATGTTTACCA	57.163	23	280	1960	2239	AGCATGAGACTGACAAACAACA	58.455	22	TGTGTACAAGCAAATGTTTACCAA	57.791	24	280	1960	2239	GCATGAGACTGACAAACAACA	57.031	21	TGTGTACAAGCAAATGTTTACCA	57.163	23	279	1961	2239
Cluster-16104.2250	1	p2	(TA)8	16	80	95	TGTACAACGGCTCACTCACC	59.967	20	GATGAAGGGCGGGAAGAGAC	60.179	20	185	7	191	TGTACAACGGCTCACTCACC	59.967	20	AGATGAAGGGCGGGAAGAGA	60.326	20	186	7	192	ACAACGGCTCACTCACCTTT	59.82	20	GATGAAGGGCGGGAAGAGAC	60.179	20	182	10	191
Cluster-16104.2251	1	p1	(A)10	10	234	243	GGCAGAAATGCTCACTCTGC	59.549	20	AGCTATGCTCCTTGATCGACT	58.685	21	279	181	459	GGCAGAAATGCTCACTCTGC	59.549	20	AAGCTATGCTCCTTGATCGACT	59.302	22	280	181	460	GGCAGAAATGCTCACTCTGC	59.549	20	GCTATGCTCCTTGATCGACT	57.19	20	278	181	458
Cluster-11667.0	1	p2	(TC)6	12	18	29
Cluster-11667.0	2	p3	(GGA)5	15	251	265	AAGATGGCCTGCTGATCGAA	59.457	20	GGCGGTTGATGATGGCTTTG	60.179	20	261	79	339	AAAGATGGCCTGCTGATCGA	59.457	20	GGCGGTTGATGATGGCTTTG	60.179	20	262	78	339	CAAAGATGGCCTGCTGATCG	59.338	20	GGCGGTTGATGATGGCTTTG	60.179	20	263	77	339
Cluster-16104.65316	1	c	(T)10(A)11tgaccaaaccggcggttagatgttcgtttggggtttcgttttttcattgtcataatcaag(T)11	92	3	94
Cluster-16104.65313	1	p2	(TA)8	16	1075	1090	TCCTTGTGTTGAAGAGAGCGT	59.587	21	ATCGACCAAGAAGAGTGGCG	60.109	20	217	940	1156	CCTTGTGTTGAAGAGAGCGTG	59.471	21	ATCGACCAAGAAGAGTGGCG	60.109	20	216	941	1156	TCCTTGTGTTGAAGAGAGCGT	59.587	21	GACCAAGAAGAGTGGCGGAT	59.749	20	214	940	1153
Cluster-16104.65312	1	p1	(A)10	10	1	10
Cluster-16104.65311	1	p1	(A)10	10	1	10
Cluster-16104.65310	1	p1	(A)10	10	1	10
Cluster-16104.87687	1	p1	(A)10	10	2583	2592	CATCAATCGGGGCCTCTTGT	60.107	20	TCAGTTTTCCGACGGCTTGT	60.179	20	241	2399	2639	ACCGACTACTTCCTTCCCCA	59.884	20	TCAGTTTTCCGACGGCTTGT	60.179	20	259	2381	2639	ATCAATCGGGGCCTCTTGTC	59.819	20	CGTCGACCCAAAATTCAGCC	59.832	20	280	2400	2679
Cluster-16104.87689	1	p1	(A)14	14	2509	2522	CATCAATCGGGGCCTCTTGT	60.107	20	TCAGTTTTCCGACGGCTTGT	60.179	20	254	2316	2569	ACCGACTACTTCCTTCCCCA	59.884	20	TCAGTTTTCCGACGGCTTGT	60.179	20	272	2298	2569	ATCAATCGGGGCCTCTTGTC	59.819	20	TCAGTTTTCCGACGGCTTGT	60.179	20	253	2317	2569
Cluster-16104.87688	1	p1	(A)10	10	2485	2494	CATCAATCGGGGCCTCTTGT	60.107	20	TCAGTTTTCCGACGGCTTGT	60.179	20	241	2301	2541	ACCGACTACTTCCTTCCCCA	59.884	20	TCAGTTTTCCGACGGCTTGT	60.179	20	259	2283	2541	ATCAATCGGGGCCTCTTGTC	59.819	20	CGTCGACCCAAAATTCAGCC	59.832	20	280	2302	2581
Cluster-16104.26147	1	p1	(A)10	10	35	44	AGAAAGTGGCAAGAAGAAACTG	57.092	22	CCATGGGCAGAACTCGTCAT	60.108	20	206	10	215	TCTCCAATAGAAAGTGGCAAGA	57.091	22	CCATGGGCAGAACTCGTCAT	60.108	20	214	2	215	AGAAAGTGGCAAGAAGAAACTG	57.092	22	GCAGAACTCGTCATCGTCCA	60.109	20	200	10	209
Cluster-16104.26145	1	p1	(A)10	10	35	44	AGAAAGTGGCAAGAAGAAACTG	57.092	22	CCATGGGCAGAACTCGTCAT	60.108	20	206	10	215	TCTCCAATAGAAAGTGGCAAGA	57.091	22	CCATGGGCAGAACTCGTCAT	60.108	20	214	2	215	AGAAAGTGGCAAGAAGAAACTG	57.092	22	GCAGAACTCGTCATCGTCCA	60.109	20	200	10	209
Cluster-16104.6749	1	p2	(TC)6	12	663	674	GCCCCAATAGCAACCCGATT	60.755	20	AGTAATGTGTTGTATTGATGTGGGT	58.755	25	177	553	729	TATGCTTGCGCCTCGTCTTC	60.806	20	AGTAATGTGTTGTATTGATGTGGGT	58.755	25	237	493	729	CTATGCTTGCGCCTCGTCTT	60.808	20	AGTAATGTGTTGTATTGATGTGGGT	58.755	25	238	492	729
Cluster-16104.58434	1	p3	(CCG)7	21	289	309	ACCTTTCCGTGCTTCAACCA	60.107	20	TACCTTGCCCCTGGTTTTGG	60.179	20	211	260	470	TCCGTGCTTCAACCATGTCA	59.892	20	TACCTTGCCCCTGGTTTTGG	60.179	20	206	265	470	TCCAACCTTTCCGTGCTTCA	59.818	20	TACCTTGCCCCTGGTTTTGG	60.179	20	215	256	470
Cluster-16104.58432	1	c	(A)11caatagcaatgtcaaagcttaaggttaagaaaacacatttggccctatattacggtaatttgg(A)12	86	1859	1944	TACGAGTTTGGCGTTGTGGT	60.179	20	TTGGACACCAACGTTTGCAC	59.829	20	233	1784	2016	GCAACGACCACGGTAAGAGA	60.039	20	GACCCGTGGTTCTCATGACA	59.68	20	260	1708	1967	GCAACGACCACGGTAAGAGA	60.039	20	TGACCCGTGGTTCTCATGAC	59.68	20	261	1708	1968
Cluster-16104.58430	1	p1	(A)10	10	375	384	GGTTTCAGGAGTTCGGACGT	59.967	20	AGCGCGGAAAAGAAAAGACA	58.695	20	228	250	477	TTCGGGTTTCAGGAGTTCGG	59.966	20	AGCGCGGAAAAGAAAAGACA	58.695	20	232	246	477	GGTTTCAGGAGTTCGGACGT	59.967	20	AAGCGCGGAAAAGAAAAGACA	59.326	21	229	250	478
Cluster-23680.1	1	p2	(TA)10	20	1	20
Cluster-23680.0	1	p2	(AT)9	18	217	234
Cluster-16104.56000	1	p2	(TA)11	22	1	22
Cluster-16104.54891	1	p3	(TGG)8	24	1389	1412	AATCCGCCAACTGAAGCTGA	59.963	20	AAGCTAGTCACATGACCGGC	60.108	20	230	1272	1501	TGAATCCGCCAACTGAAGCT	59.963	20	AAGCTAGTCACATGACCGGC	60.108	20	232	1270	1501	GGTACGGGAAGTTGGGCTAG	59.823	20	AAGCTAGTCACATGACCGGC	60.108	20	156	1346	1501
Cluster-16104.54893	1	p2	(AT)10	20	4775	4794
Cluster-16104.79331	1	p2	(AT)6	12	309	320	TGTGCACATGGATGAACCCA	59.888	20	GCGAAAACATGCGTCTCCAA	59.763	20	225	200	424	TGTGCACATGGATGAACCCA	59.888	20	ACATGCGTCTCCAAAGTCCA	59.604	20	219	200	418	CATGGATGAACCCATTGCGG	59.614	20	GCGAAAACATGCGTCTCCAA	59.763	20	219	206	424
Cluster-16104.79332	1	p2	(AT)6	12	309	320	TGTGCACATGGATGAACCCA	59.888	20	GCGAAAACATGCGTCTCCAA	59.763	20	225	200	424	TGTGCACATGGATGAACCCA	59.888	20	ACATGCGTCTCCAAAGTCCA	59.604	20	219	200	418	CATGGATGAACCCATTGCGG	59.614	20	GCGAAAACATGCGTCTCCAA	59.763	20	219	206	424
Cluster-10503.0	1	p2	(CT)7	14	47	60	TCCCTCAATCACTTGCCTCAC	59.996	21	TGTCTTCATTGGCCTCGGTT	59.6	20	129	22	150	TCCCTCAATCACTTGCCTCAC	59.996	21	TTGTCTTCATTGGCCTCGGT	59.6	20	130	22	151	CCCTCAATCACTTGCCTCACA	60.272	21	TGTCTTCATTGGCCTCGGTT	59.6	20	128	23	150
Cluster-16104.22353	1	p2	(GA)6	12	824	835	ACCTGATTGTCGGCGTTGAT	60.036	20	GTGCGTACGATAACAACCGC	59.976	20	189	744	932	ACCTGATTGTCGGCGTTGAT	60.036	20	GGGGGTGCGTACGATAACAA	60.108	20	193	744	936	ACCTGATTGTCGGCGTTGAT	60.036	20	TGCGTACGATAACAACCGCT	60.109	20	188	744	931
Cluster-16104.5514	1	p1	(A)10	10	321	330
Cluster-16104.79333	1	p2	(AT)6	12	309	320	TGTGCACATGGATGAACCCA	59.888	20	GCGAAAACATGCGTCTCCAA	59.763	20	225	200	424	TGTGCACATGGATGAACCCA	59.888	20	ACATGCGTCTCCAAAGTCCA	59.604	20	219	200	418	CATGGATGAACCCATTGCGG	59.614	20	GCGAAAACATGCGTCTCCAA	59.763	20	219	206	424
Cluster-16104.24160	1	p3	(CAC)6	18	2074	2091	AGAGTCAACCACCTCCACCT	60.105	20	AAGATGGGCAAGGGGATGTG	60.033	20	222	2049	2270	TACATCACCACCTATGCCGC	59.894	20	AAGATGGGCAAGGGGATGTG	60.033	20	278	1993	2270	TACATCACCACCTATGCCGC	59.894	20	GGGGTGTTAGGTGTGGATGG	60.034	20	141	1993	2133
Cluster-16104.79334	1	p2	(AT)6	12	309	320	TGTGCACATGGATGAACCCA	59.888	20	GCGAAAACATGCGTCTCCAA	59.763	20	225	200	424	TGTGCACATGGATGAACCCA	59.888	20	ACATGCGTCTCCAAAGTCCA	59.604	20	219	200	418	CATGGATGAACCCATTGCGG	59.614	20	GCGAAAACATGCGTCTCCAA	59.763	20	219	206	424
Cluster-5980.1	1	p3	(ATG)6	18	529	546
Cluster-5980.0	1	p3	(ATG)6	18	589	606
Cluster-5980.2	1	p3	(GAT)5	15	1	15
Cluster-16104.8642	1	p1	(A)11	11	1085	1095	CGACGCACGTTTGATGAGTC	59.909	20	ACACGTACAAAAAGTTCCTCATACA	58.95	25	134	997	1130	GCCCAATTCTCCTGAGGTCC	60.107	20	ACACGTACAAAAAGTTCCTCATACA	58.95	25	230	901	1130	GGCCCAATTCTCCTGAGGTC	60.107	20	ACACGTACAAAAAGTTCCTCATACA	58.95	25	231	900	1130
Cluster-17549.0	1	p1	(T)13	13	2176	2188	AAGCTCAGGCATCGACGAAA	60.037	20	TCTCCTCTGCCATGGTAGCA	60.326	20	278	2074	2351	AAAGCTCAGGCATCGACGAA	60.037	20	TCTCCTCTGCCATGGTAGCA	60.326	20	279	2073	2351	CAGGCATCGACGAAAGCAAG	59.904	20	TCTCCTCTGCCATGGTAGCA	60.326	20	273	2079	2351
Cluster-16104.79335	1	p2	(AT)6	12	309	320	TGTGCACATGGATGAACCCA	59.888	20	GCGAAAACATGCGTCTCCAA	59.763	20	225	200	424	TGTGCACATGGATGAACCCA	59.888	20	ACATGCGTCTCCAAAGTCCA	59.604	20	219	200	418	CATGGATGAACCCATTGCGG	59.614	20	GCGAAAACATGCGTCTCCAA	59.763	20	219	206	424
Cluster-16104.74905	1	p2	(TA)10	20	1	20
Cluster-16104.74905	2	p2	(TA)10	20	1511	1530
Cluster-16104.21716	1	p1	(T)10	10	531	540	GTGTTCCTCCCAGTTTCCCA	59.523	20	CCAAAATCAGCATGGACGGG	59.543	20	268	443	710	TGTGTTCCTCCCAGTTTCCC	59.523	20	CCAAAATCAGCATGGACGGG	59.543	20	269	442	710	TGTTCCTCCCAGTTTCCCAG	59.229	20	CCAAAATCAGCATGGACGGG	59.543	20	267	444	710
Cluster-3315.0	1	p1	(A)11	11	364	374	AAGCGGTTACTAGGGGCCTA	60.032	20	ACGAATCAGAGGTCGATGGC	59.897	20	239	292	530	AAGCGGTTACTAGGGGCCTA	60.032	20	TGGTGAACACGGTGAGGAAG	59.894	20	267	292	558	TAGGGGCCTATTGTAGCGGT	60.105	20	ACGAATCAGAGGTCGATGGC	59.897	20	229	302	530
Cluster-16104.79337	1	p1	(A)10	10	12	21
Cluster-16104.77485	1	p2	(AT)6	12	253	264	CATGTGCTAGAGTGGGCCTT	59.746	20	TGCCGACCCATCTTTGTTTTC	59.389	21	251	162	412	TGTGCTAGAGTGGGCCTTTC	59.675	20	TGCCGACCCATCTTTGTTTTC	59.389	21	249	164	412	CATGTGCTAGAGTGGGCCTT	59.746	20	TGCCGACCCATCTTTGTTTT	58.301	20	251	162	412
Cluster-16104.30215	1	p2	(TA)6	12	4049	4060	CCGGTGAAAAAGGGTCGGTA	59.965	20	GCTTCAAGGCGCAATGTTGT	60.319	20	168	3999	4166	TACCGGTGAAAAAGGGTCGG	59.965	20	GCTTCAAGGCGCAATGTTGT	60.319	20	170	3997	4166	CCGGTGAAAAAGGGTCGGTA	59.965	20	TACCACAACAGGATGGCTGC	60.322	20	190	3999	4188
Cluster-16104.77629	1	p1	(A)23	23	290	312
Cluster-10871.0	1	p1	(A)10	10	399	408	TTGTTCCCTCATGACTGGCC	59.962	20	TGTTATCGCCGTCGCCATTA	59.897	20	261	215	475	CGACTCCAGCCGTAGTTGTT	60.039	20	TGTTATCGCCGTCGCCATTA	59.897	20	276	200	475	TTGTTCCCTCATGACTGGCC	59.962	20	CCATTAGCCGGCTGTGTACA	60.108	20	247	215	461
Cluster-16104.42615	1	p1	(T)10	10	984	993	GGGCTTTTTCCTACGCCTCT	60.035	20	TCGCGTCGAGGATGAAGAAG	59.901	20	241	929	1169	GGGCTTTTTCCTACGCCTCT	60.035	20	CGCGTCGAGGATGAAGAAGT	60.179	20	240	929	1168	ATCCGGAGCATCCTCGTAGT	60.179	20	CTGCGGAAAAGGAGGCAAAC	60.039	20	239	782	1020
Cluster-16104.42616	1	p1	(T)10	10	984	993	GGGCTTTTTCCTACGCCTCT	60.035	20	TCGCGTCGAGGATGAAGAAG	59.901	20	241	929	1169	GGGCTTTTTCCTACGCCTCT	60.035	20	CGCGTCGAGGATGAAGAAGT	60.179	20	240	929	1168	ATCCGGAGCATCCTCGTAGT	60.179	20	CTGCGGAAAAGGAGGCAAAC	60.039	20	239	782	1020
Cluster-16104.38335	1	p1	(A)10	10	12	21
Cluster-12235.0	1	p1	(A)10	10	398	407	GGTCTGTTTGAGGCGGCTAT	60.108	20	TCCCGATATACTCCTACTACACA	57.169	23	269	171	439	GAGGCGGCTATGTCCGATAG	59.829	20	TCCCGATATACTCCTACTACACA	57.169	23	260	180	439	TTGCTGCGAGGTCTGTTTGA	60.179	20	TCCCGATATACTCCTACTACACA	57.169	23	278	162	439
Cluster-16104.80623	1	p3	(TTC)7	21	1402	1422	GGCAAAGAGAGGATTGGACCT	59.717	21	AGAAGACTGCATAAACCCACTT	57.627	22	195	1253	1447	AGGCAAAGAGAGGATTGGACC	59.717	21	AGAAGACTGCATAAACCCACTT	57.627	22	196	1252	1447	GGCAAAGAGAGGATTGGACC	58.244	20	AGAAGACTGCATAAACCCACTT	57.627	22	195	1253	1447
Cluster-16104.30927	1	p3	(ATC)7	21	1	21
Cluster-16104.30924	1	p1	(T)10	10	584	593	ATCGCGTGTTCCCCTTGAAT	60.035	20	GACCTAGAGTCGTGGGAGGT	60.034	20	225	463	687	ATCGCGTGTTCCCCTTGAAT	60.035	20	CCTAGAGTCGTGGGAGGTGA	60.034	20	223	463	685	ATCGCGTGTTCCCCTTGAAT	60.035	20	GACCTGTCTCACGGAACCTG	60.038	20	253	463	715
Cluster-16104.57151	1	p1	(A)10	10	145	154	GCGGGAAAGAGGAACTGCAA	60.889	20	GCCGCTCTTAATCACCCTGA	59.822	20	254	91	344	TAGGCGGGAAAGAGGAACTG	59.097	20	GCCGCTCTTAATCACCCTGA	59.822	20	257	88	344	AGTAGGCGGGAAAGAGGAAC	59.097	20	GCCGCTCTTAATCACCCTGA	59.822	20	259	86	344
Cluster-16104.57152	1	p3	(AAG)6	18	2949	2966	CTCCAGTCCCTGCCCATAAC	59.819	20	GAAATTTCCCAACGTGGCCG	60.388	20	205	2785	2989	CTCCAGTCCCTGCCCATAAC	59.819	20	CTTGATGGCAACCCAGATGC	59.541	20	271	2785	3055	TCCAGTCCCTGCCCATAACT	60.253	20	GAAATTTCCCAACGTGGCCG	60.388	20	204	2786	2989
Cluster-16104.57155	1	p1	(A)10	10	96	105	ATCGGGTCCTTTCTCCCTCA	59.957	20	TATGTTGGTTGCAGGGACCC	59.961	20	279	43	321	TCGGGTCCTTTCTCCCTCAA	60.179	20	TATGTTGGTTGCAGGGACCC	59.961	20	278	44	321	ATCGGGTCCTTTCTCCCTCA	59.957	20	TTGGTGGAAGCTCTCTCCCT	60.179	20	118	43	160
Cluster-16104.57156	1	p1	(A)10	10	96	105	ATCGGGTCCTTTCTCCCTCA	59.957	20	TATGTTGGTTGCAGGGACCC	59.961	20	279	43	321	TCGGGTCCTTTCTCCCTCAA	60.179	20	TATGTTGGTTGCAGGGACCC	59.961	20	278	44	321	ATCGGGTCCTTTCTCCCTCA	59.957	20	TTGGTGGAAGCTCTCTCCCT	60.179	20	118	43	160
Cluster-16104.30923	1	p2	(AT)10	20	304	323
Cluster-16104.31512	1	p2	(TC)7	14	4478	4491	TGCTAATGTCCTCTGCAGTGT	59.375	21	AGTGCCCCTGACACATCATT	59.299	20	280	4427	4706	TGCTAATGTCCTCTGCAGTGTT	59.961	22	AGTGCCCCTGACACATCATT	59.299	20	280	4427	4706	GGCATGCTCTTCGCTAGGAA	60.179	20	GAGTCATATTTGCAAGTGGGGG	59.31	22	259	4267	4525
Cluster-12592.0	1	p1	(T)15	15	35	49	GCCTTTTTCAAATCAATAAGGTATTGT	57.564	27	TAGTCGATCCGGTGGCACTA	60.107	20	173	0	172	GCCTTTTTCAAATCAATAAGGTATTGT	57.564	27	TGATTCGGAGGGGAATGTGC	60.107	20	205	0	204	GCCTTTTTCAAATCAATAAGGTATTGT	57.564	27	GATAGTCGATCCGGTGGCAC	60.319	20	175	0	174
Cluster-5473.0	1	p1	(A)10	10	125	134	AAGATGTGTGGATAGCGCCC	60.179	20	TCATGCTTGCCCGTTGAGAT	60.035	20	196	21	216	AAGATGTGTGGATAGCGCCC	60.179	20	ATCATGCTTGCCCGTTGAGA	60.035	20	197	21	217	AAGATGTGTGGATAGCGCCC	60.179	20	CATCATGCTTGCCCGTTGAG	59.9	20	198	21	218
Cluster-16104.52060	1	p1	(T)10	10	454	463	AGGAGCTGAAGATTGATGATCGT	59.613	23	GATTTGCAGTCTAAGGCGCG	59.973	20	239	396	634	AGGAGCTGAAGATTGATGATCGT	59.613	23	ACCAGAGCTTCGCCAATTCA	59.963	20	118	396	513	AGGAGCTGAAGATTGATGATCGT	59.613	23	CATCACCACCACCAGAGCTT	59.963	20	128	396	523
Cluster-16104.52069	1	p3	(TCT)5	15	182	196	TGAACATGGTCCAGAAGTGCA	59.857	21	GGCACAATCCTCCTCTTCCC	60.107	20	222	33	254	TGAACATGGTCCAGAAGTGCA	59.857	21	TCCTCCTCTTCCCTTGAGCT	59.585	20	215	33	247	GAACATGGTCCAGAAGTGCA	58.104	20	GGCACAATCCTCCTCTTCCC	60.107	20	221	34	254
Cluster-16104.52068	1	p3	(TCT)5	15	465	479	CTTCCATTGGCATCCCCTGT	60.033	20	GGCACAATCCTCCTCTTCCC	60.107	20	275	263	537	TGTCTTCCATTGGCATCCCC	60.033	20	GGCACAATCCTCCTCTTCCC	60.107	20	278	260	537	CCGCACTGAAGATCCACTCA	59.753	20	GAAGAACAGAAGGGGGCGAA	59.964	20	209	438	646
Cluster-16104.16032	1	p1	(A)13	13	1812	1824	GCGAAAGACCAACCAACAAGA	59.326	21	GTTTCACAGTCTGCACGCTG	60.042	20	240	1724	1963	AGCGAAAGACCAACCAACAAG	59.324	21	GTTTCACAGTCTGCACGCTG	60.042	20	241	1723	1963	AGCGAAAGACCAACCAACAA	58.242	20	GTTTCACAGTCTGCACGCTG	60.042	20	241	1723	1963
Cluster-5554.0	1	p3	(TTA)5	15	1346	1360	ATGTAAAATCCGGGGCAGCA	60.034	20	GCTACGTTCCTCGGTGTCTT	59.757	20	194	1264	1457	ATTTGATTGCTTGCGGCTGG	60.109	20	GCTACGTTCCTCGGTGTCTT	59.757	20	254	1204	1457	ATGTAAAATCCGGGGCAGCA	60.034	20	ATCTGCTACGTTCCTCGGTG	59.544	20	198	1264	1461
Cluster-16080.0	1	p3	(ACC)7	21	1	21
Cluster-8778.0	1	p3	(CCA)6	18	245	262	GCACCTCGACCGAGATGATT	59.897	20	TCCTGCAGCTCTCAATAATCCT	58.956	22	168	123	290	TATCAGAGCACCTCGACCGA	60.107	20	TCCTGCAGCTCTCAATAATCCT	58.956	22	175	116	290	GCACCTCGACCGAGATGATT	59.897	20	CCTGCAGCTCTCAATAATCCTG	58.86	22	167	123	289
Cluster-16104.39756	1	p3	(AAG)6	18	302	319	GGATGATCAAAATCCCATGGGG	59.098	22	GAATGTCGCCGGCAAGAGAT	60.812	20	276	254	529	GGATGATCAAAATCCCATGGGG	59.098	22	AAGAATGTCGCCGGCAAGA	60.004	19	278	254	531	GGATGATCAAAATCCCATGGGG	59.098	22	GAAGAATGTCGCCGGCAAGA	61.019	20	279	254	532
Cluster-16104.39756	2	p1	(T)12	12	1721	1732
Cluster-16104.39752	1	p1	(A)10	10	1135	1144	GGAGCCACCGAGCCTAGATA	60.54	20	CGAAAGTATCTCTGGGCCCA	59.169	20	211	1106	1316	GGAGCCACCGAGCCTAGATA	60.54	20	TCTGGGCCCAAGATAAGTGG	59.081	20	201	1106	1306	GGAGCCACCGAGCCTAGATA	60.54	20	TCGAAAGTATCTCTGGGCCC	58.879	20	212	1106	1317
Cluster-16104.44256	1	p3	(CAA)5	15	75	89	ATGCTACACTCACGAGTCAC	57.361	20	ACTGGAGCTGGACAAGAAGC	59.964	20	273	52	324	ATGCTACACTCACGAGTCAC	57.361	20	GTCAAGCAAGGAGGTAGCGT	60.037	20	147	52	198	ATGCTACACTCACGAGTCAC	57.361	20	GCTTCCTCAGCCGATTCTGT	60.108	20	101	52	152
Cluster-16104.44255	1	c	(T)12gataattatctgacaaataatat(TAA)7	56	1852	1907
Cluster-16104.44254	1	p1	(T)12	12	761	772	CATGCCCATCCTTCCCCTTT	60.032	20	AAACAACATCGACCCGTGGA	59.893	20	161	672	832	CATGCCCATCCTTCCCCTTT	60.032	20	GACCCGTGGATTGCTTAGCT	60.108	20	151	672	822	CATGCCCATCCTTCCCCTTT	60.032	20	TGCAACCAACTCGGGATTCA	59.89	20	187	672	858
Cluster-16104.89160	1	p1	(A)20	20	1	20
Cluster-18427.0	1	p1	(A)17	17	1	17
Cluster-5875.0	1	c	(A)11tattcaaagatatttcttattctagtatcttttacagtgaatatatt(A)10	68	78	145	TTGCTTAAATAAGTTTAGCGCTTAATT	57.151	27	CAGCAAAACAAGCCGTTCCA	59.898	20	276	32	307	AATTGCTTAAATAAGTTTAGCGCTTAA	57.151	27	CAGCAAAACAAGCCGTTCCA	59.898	20	278	30	307	TTGCTTAAATAAGTTTAGCGCTTAATT	57.151	27	ATGCAGCAAAACAAGCCGTT	59.895	20	279	32	310
Cluster-16104.52683	1	p1	(A)19	19	239	257
Cluster-16104.52682	1	p1	(A)10	10	3054	3063	ACTCTAGCAGCTTGCCTTGA	59.02	20	TCCTCCGTCATCCTGGTACT	59.37	20	185	2954	3138	ACTCTAGCAGCTTGCCTTGAA	59.651	21	TCCTCCGTCATCCTGGTACT	59.37	20	185	2954	3138	AACTCTAGCAGCTTGCCTTGA	59.651	21	TCCTCCGTCATCCTGGTACT	59.37	20	186	2953	3138
Cluster-16104.52684	1	p1	(A)10	10	3055	3064	ACTCTAGCAGCTTGCCTTGA	59.02	20	TCCTCCGTCATCCTGGTACT	59.37	20	185	2955	3139	ACTCTAGCAGCTTGCCTTGAA	59.651	21	TCCTCCGTCATCCTGGTACT	59.37	20	185	2955	3139	AACTCTAGCAGCTTGCCTTGA	59.651	21	TCCTCCGTCATCCTGGTACT	59.37	20	186	2954	3139
Cluster-1124.0	1	p1	(A)10	10	88	97	GCCACGAAATTATCATACACGAT	57.408	23	TACCACCGATAACACGCCAG	59.826	20	214	0	213	GCCACGAAATTATCATACACGAT	57.408	23	TGGCCGAACAAGTCAAGGAA	59.818	20	155	0	154	GCCACGAAATTATCATACACGAT	57.408	23	GAACAAGTCAAGGAAGCCGC	59.761	20	150	0	149
Cluster-16104.6572	1	p1	(A)19	19	1	19
Cluster-16104.6571	1	p1	(A)19	19	1	19
Cluster-16104.6576	1	p1	(T)20	20	1	20
Cluster-16104.6575	1	p1	(A)20	20	1	20
Cluster-15079.0	1	p1	(A)10	10	625	634	GAAGTTGGGGGATGGGGAAG	60.033	20	AGTTTATTCTATTTCCGATCCCCT	57.235	24	260	444	703	GGCCAAAGGTCTTGTAGCCT	59.962	20	AGTTTATTCTATTTCCGATCCCCT	57.235	24	160	544	703	AGGGCCAAAGGTCTTGTAGC	59.962	20	AGTTTATTCTATTTCCGATCCCCT	57.235	24	162	542	703
Cluster-16104.86527	1	p1	(T)10	10	37	46
Cluster-16104.86526	1	p1	(A)14	14	12	25
Cluster-16104.36880	1	p1	(T)11	11	250	260	GGTTCTTTTTGCCGAAAATTGTCA	59.431	24	GGCAAACCCAGGTAGTCCAT	59.668	20	280	156	435	CCCTTTATTGGCAGAGTTTGATG	57.998	23	CAGGCAAACCCAGGTAGTCC	60.323	20	214	224	437	CCCTTTATTGGCAGAGTTTGATG	57.998	23	GGCAAACCCAGGTAGTCCAT	59.668	20	212	224	435
Cluster-16104.36888	1	p3	(ATT)7	21	1520	1540
Cluster-16104.73339	1	p1	(A)20	20	1	20
Cluster-16104.37171	1	p1	(T)17	17	1	17
Cluster-8006.0	1	p1	(A)10	10	573	582	ACGAGCGGATCTACACCTCT	60.107	20	TGATCTTCTTCCTGCGAGGC	59.823	20	239	374	612	AGGAGAATGAAGCGTCCGAC	59.826	20	TGATCTTCTTCCTGCGAGGC	59.823	20	257	356	612	ACGAGCGGATCTACACCTCT	60.107	20	TCTTCTTCCTGCGAGGCTTC	59.752	20	236	374	609
Cluster-16104.11353	1	p3	(AAT)7	21	3	23
Cluster-16104.80297	1	p1	(A)10	10	1084	1093	GCAAGGCACGGGTACTAAGT	60.037	20	GCACATACACAGTCTGCATGC	60.202	21	247	1006	1252	TGCAAGGCACGGGTACTAAG	60.037	20	GCACATACACAGTCTGCATGC	60.202	21	248	1005	1252	CATGCAAGGCACGGGTACTA	60.108	20	GCACATACACAGTCTGCATGC	60.202	21	250	1003	1252
Cluster-8798.0	1	p3	(GAG)5	15	2106	2120	CATTGTGGTCGGAAGCAACC	59.759	20	CCGTATCCGCCCCACTATTC	60.038	20	215	2050	2264	GACCCTCATTTAGCGCCACT	60.108	20	GTGTACACTGTCGGGATCCC	59.825	20	256	1890	2145	AGACCCTCATTTAGCGCCAC	60.108	20	GTGTACACTGTCGGGATCCC	59.825	20	257	1889	2145
Cluster-16104.86248	1	p1	(T)11	11	1	11
Cluster-16104.86248	2	p1	(C)11	11	389	399	GCTCAAACCCAAACGCTCTC	59.761	20	AAGGGCTATCAGGGGATGGT	60.029	20	234	328	561	GCTCAAACCCAAACGCTCTC	59.761	20	TTTGAAGGCGGACGTAGCAT	60.037	20	175	328	502	GCTCAAACCCAAACGCTCTC	59.761	20	GACGTAGCATCTCCGAGAGC	60.041	20	165	328	492
Cluster-16104.63090	1	p1	(A)11	11	1021	1031	ACACAAAGAGATCCACCAGCA	59.579	21	CAGAGCAGTGGGGTGATTCA	59.674	20	272	918	1189	ACACAAAGAGATCCACCAGCA	59.579	21	GTTCAGAGCAGTGGGGTGAT	59.674	20	275	918	1192	ACACAAAGAGATCCACCAGCA	59.579	21	CTGTTCAGAGCAGTGGGGTG	60.605	20	277	918	1194
Cluster-16104.36223	1	c	(AC)6aaaaaatgggaaaatgaattatagattaccctaactattggacgttgaaggggcacttgtgacatatatttttgtg(AC)6	100	338	437
Cluster-16104.75596	1	p2	(AT)6	12	243	254	GCGCTCTTAACAAAACAACTTCG	59.582	23	CGAGACCTACCCGCTTCATC	59.969	20	222	199	420	GCGCTCTTAACAAAACAACTTCG	59.582	23	AGTACGAGACCTACCCGCTT	60.035	20	226	199	424	GCGCTCTTAACAAAACAACTTCG	59.582	23	TACGAGACCTACCCGCTTCA	60.035	20	224	199	422
Cluster-16104.75596	2	c	(TGT)5tgatgatgaagcgggtaggtctcgtactgcgtttgcgagggatgataggaagaggatgaagaagaataaggagatgagaaagtagagtgatttt(GAA)5	124	383	506	GGAAACCCGACACAACCATG	59.404	20	CCTTCTGGGCTTTTGGGGG	60.61	19	253	360	612	TCTTGGGTTCGGGCTTTCC	59.926	19	CCTTCTGGGCTTTTGGGGG	60.61	19	277	336	612	GTCTTGGGTTCGGGCTTTCC	61.242	20	CCTTCTGGGCTTTTGGGGG	60.61	19	278	335	612
Cluster-16104.43567	1	p2	(CT)6	12	968	979	AACTGTTGGAGAAACCGGCT	59.817	20	CGACGATTGCCGAATGCTTG	60.587	20	229	824	1052	GCCGCCGAAAGAATCATAGC	59.764	20	CGACGATTGCCGAATGCTTG	60.587	20	265	788	1052	AACTGTTGGAGAAACCGGCT	59.817	20	GACGATTGCCGAATGCTTGA	59.273	20	228	824	1051
Cluster-15157.0	1	p1	(A)10	10	1	10
Cluster-15157.0	2	p1	(A)10	10	1894	1903	TTGGCGAGAAAAGTGAACGC	59.693	20	ACCCTTTGCCTTCTTCTTATCGT	59.991	23	279	1795	2073	TGGCGAGAAAAGTGAACGCT	60.532	20	ACCCTTTGCCTTCTTCTTATCGT	59.991	23	278	1796	2073	GGCGAGAAAAGTGAACGCTT	59.413	20	ACCCTTTGCCTTCTTCTTATCGT	59.991	23	277	1797	2073
Cluster-16104.87693	1	p3	(GCT)6	18	1716	1733	TAACGGAGGCAGCGAAGTTT	59.966	20	CGTACGTCCATGGAGAGCTC	59.97	20	154	1604	1757	TTAACGGAGGCAGCGAAGTT	59.966	20	CGTACGTCCATGGAGAGCTC	59.97	20	155	1603	1757	GAACCCTGACGGAGAAGGTG	60.037	20	CGTACGTCCATGGAGAGCTC	59.97	20	121	1637	1757
Cluster-16104.3051	1	p1	(A)14	14	233	246	AGCCATTAGAGAGCAACACAA	57.576	21	AAAACCAAACGGGCCCTAGG	60.541	20	168	167	334	AGCCATTAGAGAGCAACACAA	57.576	21	GGGCCCTAGGGAAACTTCTC	59.453	20	158	167	324	AGCCATTAGAGAGCAACACAA	57.576	21	CAAACGGGCCCTAGGGAAAC	60.964	20	163	167	329
Cluster-16104.3054	1	p2	(AT)9	18	1	18
Cluster-16104.3054	2	p3	(TCA)5	15	1449	1463	CGTGCCGTGGATGCTAAGAT	60.531	20	TGGGTCAAAAGATGGCATCCT	59.641	21	273	1250	1522	GCCATTTGCCAGAAGCTGAA	59.395	20	TGGGTCAAAAGATGGCATCCT	59.641	21	249	1274	1522	TTGCCAGAAGCTGAAGAGGC	60.607	20	TGGGTCAAAAGATGGCATCCT	59.641	21	244	1279	1522
Cluster-16104.3059	1	p1	(T)10	10	243	252	ATCTCCCAGCACCTCCATCA	60.327	20	ACCGAAAACTCCTGTTGCAA	58.242	20	271	172	442	TGATCTCCCAGCACCTCCAT	60.327	20	ACCGAAAACTCCTGTTGCAA	58.242	20	273	170	442	ATGATCTCCCAGCACCTCCA	60.327	20	ACCGAAAACTCCTGTTGCAA	58.242	20	274	169	442
Cluster-16104.3058	1	p1	(T)10	10	373	382	ATCTCCCAGCACCTCCATCA	60.327	20	ACCGAAAACTCCTGTTGCAA	58.242	20	271	302	572	TGATCTCCCAGCACCTCCAT	60.327	20	ACCGAAAACTCCTGTTGCAA	58.242	20	273	300	572	ATGATCTCCCAGCACCTCCA	60.327	20	ACCGAAAACTCCTGTTGCAA	58.242	20	274	299	572
Cluster-16104.2982	1	p1	(A)10	10	127	136	TGAACATTAACCGTTAGAGCCA	57.725	22	GTTGGAGGTTGAGGTCCCTC	59.675	20	218	94	311	TGAACATTAACCGTTAGAGCCA	57.725	22	TGTTGGAGGTTGAGGTCCCT	60.401	20	219	94	312	TGAACATTAACCGTTAGAGCCA	57.725	22	TTGTTGGAGGTTGAGGTCCC	59.523	20	220	94	313
Cluster-4851.0	1	p1	(A)11	11	227	237	CGTCTAGGGGATGGTTCTGC	59.895	20	GGACACGCGCGAGTAACTAT	60.248	20	177	178	354	ATGGTTCTGCTTACCGCTCC	60.108	20	GGACACGCGCGAGTAACTAT	60.248	20	167	188	354	GGATGGTTCTGCTTACCGCT	60.108	20	GGACACGCGCGAGTAACTAT	60.248	20	169	186	354
Cluster-16104.70151	1	p1	(T)12	12	228	239	TGGAACTTCTTCATTGCAGTACA	58.286	23	AGCTTCCGAGTCTTCCACTT	58.657	20	247	35	281	TCAATGGAACTTCTTCATTGCAGT	59.171	24	AGCTTCCGAGTCTTCCACTT	58.657	20	251	31	281	TGGAACTTCTTCATTGCAGTACA	58.286	23	AGCTTCCGAGTCTTCCACTTT	59.305	21	247	35	281
Cluster-16104.72270	1	p1	(A)12	12	6812	6823
Cluster-16104.71740	1	p1	(T)11	11	14	24
Cluster-16104.71742	1	p1	(T)11	11	1805	1815	TGGAGTGTGACAAGGTTGGT	59.084	20	AACAAGTGAGAAGGCGCTCT	59.605	20	267	1576	1842	TGGAGTGTGACAAGGTTGGT	59.084	20	CAACAAGTGAGAAGGCGCTC	59.485	20	268	1576	1843	ACTTGATGGAGGCTTCTTGCA	59.926	21	AAGGCAAAATTCACGCACGT	59.616	20	266	1655	1920
Cluster-16104.71742	2	p2	(TA)7	14	1927	1940	ACGTGCGTGAATTTTGCCTT	59.616	20	TTCAGCCTCGAATCAGCTCC	59.823	20	103	1901	2003	ACGTGCGTGAATTTTGCCTT	59.616	20	CAGCCTCGAATCAGCTCCTT	59.822	20	101	1901	2001	ACGTGCGTGAATTTTGCCTT	59.616	20	GCAGCTGCGACTGAGTCATA	60.179	20	148	1901	2048
Cluster-16104.19022	1	p1	(T)20	20	1239	1258
Cluster-16104.38670	1	p1	(A)11	11	85	95	GGACTACAGAGCCCAACTACC	59.519	21	CTCTTGTGTCCAGGGACCAC	59.965	20	236	24	259	GGACTACAGAGCCCAACTACC	59.519	21	TCTCTTGTGTCCAGGGACCA	60.105	20	237	24	260	GGACTACAGAGCCCAACTACC	59.519	21	GCCCCGCCTTTATCATGTCT	60.179	20	108	24	131
Cluster-16104.38670	2	p1	(A)10	10	462	471	GACAGGCAACACAGAGTCGA	59.968	20	TCTCTGTTCCCCACCTCTGT	59.809	20	260	357	616	CAGGCAACACAGAGTCGACT	59.967	20	TCTCTGTTCCCCACCTCTGT	59.809	20	258	359	616	GACAGGCAACACAGAGTCGA	59.968	20	TCCCCACCTCTGTTGTACCT	59.807	20	253	357	609
Cluster-14733.0	1	p3	(CCA)5	15	392	406	AAAACCATCACCCCCACCTC	59.886	20	TTGGTGGTGGAGGAGGAGAA	60.105	20	170	333	502	AAAACCATCACCCCCACCTC	59.886	20	TTTGGTGGTGGAGGAGGAGA	60.105	20	171	333	503	CAAAACCATCACCCCCACCT	60.179	20	TTGGTGGTGGAGGAGGAGAA	60.105	20	171	332	502
Cluster-16104.26891	1	p1	(T)10	10	413	422	AGCACTCCCAAACAAACCCT	59.738	20	TGATCCCAGAAGTGCAGCAA	59.599	20	214	262	475	AGCACTCCCAAACAAACCCT	59.738	20	ATCCCAGAAGTGCAGCAACT	59.597	20	212	262	473	AGCACTCCCAAACAAACCCT	59.738	20	ATGATCCCAGAAGTGCAGCA	59.378	20	215	262	476
Cluster-16104.79669	1	p3	(TTG)5	15	1791	1805	GCATTTGGGGGTGAGATGGA	60.033	20	CATTTTCGCCGCCCATTCTC	60.249	20	270	1746	2015	GCATTTGGGGGTGAGATGGA	60.033	20	GGCGACACTGAAAAAGGCAA	59.616	20	139	1746	1884	TGAATCCCTGCAAGCCCATT	59.958	20	GGCGACACTGAAAAAGGCAA	59.616	20	214	1671	1884
Cluster-16104.79669	2	p2	(CT)6	12	2065	2076	GCTTCCACTCACTGGTTCGA	59.966	20	ATTGGGCGTCAGAGCATTGT	60.323	20	190	1919	2108	AGCTTCCACTCACTGGTTCG	59.966	20	ATTGGGCGTCAGAGCATTGT	60.323	20	191	1918	2108	GAGAATGGGCGGCGAAAATG	60.249	20	ATTGGGCGTCAGAGCATTGT	60.323	20	113	1996	2108
Cluster-16104.89956	1	p3	(AGG)6	18	450	467	CCACCTCAACCTGACACCTC	59.965	20	AAAGTCTGTCGTCTCTGCCG	60.039	20	219	308	526	CTCCACCTCAACCTGACACC	59.965	20	AAAGTCTGTCGTCTCTGCCG	60.039	20	221	306	526	CCTACGATTACGGTGCAGCT	59.898	20	AAAGTCTGTCGTCTCTGCCG	60.039	20	160	367	526
Cluster-16104.89955	1	p3	(AGG)6	18	450	467	CCACCTCAACCTGACACCTC	59.965	20	AAAGTCTGTCGTCTCTGCCG	60.039	20	219	308	526	CTCCACCTCAACCTGACACC	59.965	20	AAAGTCTGTCGTCTCTGCCG	60.039	20	221	306	526	CCTACGATTACGGTGCAGCT	59.898	20	AAAGTCTGTCGTCTCTGCCG	60.039	20	160	367	526
Cluster-16104.89953	1	p1	(A)10	10	766	775	CCGGTCTAGGGTTTTGTCGT	59.681	20	AGCTTTCAATTCGACAACACTCG	60.06	23	144	688	831	CCGGTCTAGGGTTTTGTCGT	59.681	20	TCAATTCGACAACACTCGTGA	57.913	21	139	688	826	CCCGGTCTAGGGTTTTGTCG	60.391	20	AGCTTTCAATTCGACAACACTCG	60.06	23	145	687	831
Cluster-18140.0	1	p3	(CCA)5	15	399	413
Cluster-16104.54070	1	c	(T)11c(T)12	24	1563	1586
Cluster-16104.89952	1	p1	(A)11	11	569	579	TTGCTTGGCCGATTCTGTCT	59.963	20	CGACCTTTCCTTCCTGCCAA	60.251	20	260	358	617	TTGCTTGGCCGATTCTGTCT	59.963	20	ATCGACCTTTCCTTCCTGCC	59.747	20	262	358	619	TGGCCGATTCTGTCTACAGC	59.824	20	CGACCTTTCCTTCCTGCCAA	60.251	20	255	363	617
Cluster-16104.66346	1	p1	(T)10	10	1561	1570	TCACGAGTCGAAGGCAAAGA	59.328	20	TGTACTGCACGAACGTGTGT	60.179	20	279	1450	1728	CTCACGAGTCGAAGGCAAAG	58.936	20	TGTACTGCACGAACGTGTGT	60.179	20	280	1449	1728	TCACGAGTCGAAGGCAAAGAT	59.728	21	TGTACTGCACGAACGTGTGT	60.179	20	279	1450	1728
Cluster-16104.66349	1	p2	(TA)10	20	1	20
Cluster-23378.0	1	p2	(TA)8	16	106	121	GGAATTCCGTGTGGGCTTCA	60.608	20	GTAGCGGCGAATCAGGAAGA	59.898	20	226	66	291	GGAATTCCGTGTGGGCTTCA	60.608	20	CGGCGAATCAGGAAGAGTGA	59.827	20	222	66	287	GGAATTCCGTGTGGGCTTCA	60.608	20	AGTGAGAATCGGCTTGCGAT	59.823	20	280	66	345
Cluster-16104.85180	1	p1	(T)10	10	623	632	TGAAAGTGATGATTTAAGTTGTACCA	57.316	26	CGACTTCAGAGACAGCTAGCA	59.53	21	210	488	697	TGAAAGTGATGATTTAAGTTGTACCA	57.316	26	TCGACTTCAGAGACAGCTAGC	59.259	21	211	488	698	TGAAAGTGATGATTTAAGTTGTACCA	57.316	26	ACTCGACTTCAGAGACAGCT	58.096	20	213	488	700
Cluster-16104.85180	2	p1	(T)12	12	861	872	TGCTAGCTGTCTCTGAAGTCG	59.53	21	TCAAATAACTAGTAACACCACCACCT	59.957	26	226	677	902	TGCTAGCTGTCTCTGAAGTCG	59.53	21	TCAAATAACTAGTAACACCACCACC	58.767	25	226	677	902	TGCTAGCTGTCTCTGAAGTCG	59.53	21	CAAATAACTAGTAACACCACCACCT	58.764	25	225	677	901
Cluster-16104.85180	3	p2	(TA)10	20	1143	1162
Cluster-16104.85181	1	p3	(AAG)5	15	403	417
Cluster-16104.18376	1	p1	(A)10	10	302	311	CAAAGCGGAAAATCGGGGAC	59.83	20	CGCTTGTGATCTGCTGTTCC	59.555	20	222	163	384	CAAAGCGGAAAATCGGGGAC	59.83	20	CGGCTCATGCTCGGTAACTT	60.46	20	269	163	431	ACAAAGCGGAAAATCGGGGA	60.251	20	CGCTTGTGATCTGCTGTTCC	59.555	20	223	162	384
Cluster-16104.27388	1	p1	(A)10	10	424	433	ACTGAAAGGGAGGAGTGAGTTG	59.63	22	GGCTTACACCGTACCACCAA	59.965	20	216	381	596	ACTGAAAGGGAGGAGTGAGTTG	59.63	22	TTGGGCTTACACCGTACCAC	59.965	20	219	381	599	ACTGAAAGGGAGGAGTGAGT	57.593	20	GGCTTACACCGTACCACCAA	59.965	20	216	381	596
Cluster-16104.27383	1	p3	(TTC)5	15	112	126	TCTCGGTCACCTCACCTACC	60.323	20	GAGGATGAGGTTGGTGGTGG	60.035	20	187	46	232	CTCGGTCACCTCACCTACCT	60.324	20	GAGGATGAGGTTGGTGGTGG	60.035	20	186	47	232	TCTCGGTCACCTCACCTACC	60.323	20	GTGGTGGAGATGGTGACTGG	60.036	20	171	46	216
Cluster-16104.27383	2	c	(AT)6gtaactaagaactttttatttggtgtacgtataagtgtacattttactaagcctgttaagtactaatcatcctgtga(GCT)5	104	789	892	CGTACGCAAAGCATGTCGAT	59.355	20	GTTGCATTGGATGTGCCTCC	59.826	20	252	760	1011	CGTACGCAAAGCATGTCGAT	59.355	20	GGAGACGTCTTCATGGGAGC	60.179	20	207	760	966	ACGTACGCAAAGCATGTCGA	60.665	20	GTTGCATTGGATGTGCCTCC	59.826	20	253	759	1011
Cluster-16104.67439	1	p1	(T)11	11	7	17
Cluster-16104.77970	1	p1	(A)18	18	2	19
Cluster-16104.77972	1	p1	(A)12	12	112	123
Cluster-22881.1	1	p1	(A)10	10	158	167	GCATCACTTATTGCCGATGTCA	59.386	22	CAAAAACCAGCAAGCCCCAG	60.25	20	256	5	260	GCATCACTTATTGCCGATGTCA	59.386	22	AGCCCCAGAGATCCTGAACA	60.253	20	244	5	248	GCATCACTTATTGCCGATGTCA	59.386	22	AAAAACCAGCAAGCCCCAGA	60.398	20	255	5	259
Cluster-16104.21517	1	p3	(GAA)5	15	192	206	GCAGCTCGACAGTCGTAACT	60.11	20	GACGGCGTTTTGTTGTCGAA	59.973	20	267	19	285	GCAGCTCGACAGTCGTAACT	60.11	20	ACGGCGTTTTGTTGTCGAAG	59.973	20	266	19	284	AATACCAGACGCAGCTCGAC	60.179	20	GACGGCGTTTTGTTGTCGAA	59.973	20	277	9	285
Cluster-16104.21518	1	p3	(GAA)5	15	4597	4611	AGTAGCTGCCGTTGATTGCT	60.036	20	GCAAGCCTCCTCCAACTTGA	60.251	20	148	4501	4648	AGTAGCTGCCGTTGATTGCT	60.036	20	GTACATGCAAGCCTCCTCCA	59.747	20	154	4501	4654	AGTAGCTGCCGTTGATTGCT	60.036	20	TGTACATGCAAGCCTCCTCC	59.747	20	155	4501	4655
Cluster-13428.1	1	p1	(A)14	14	7	20
Cluster-16104.56502	1	p1	(A)10	10	1057	1066	CAAGGGTGTCTGGTGGATCA	59.308	20	ACACAAATGAAAAGGACCGTACA	58.799	23	240	865	1104	ACAAGGGTGTCTGGTGGATC	59.307	20	ACACAAATGAAAAGGACCGTACA	58.799	23	241	864	1104	CAAGGGTGTCTGGTGGATCAA	59.926	21	ACACAAATGAAAAGGACCGTACA	58.799	23	240	865	1104
Cluster-16104.16563	1	p3	(ACA)6	18	1198	1215	TGAACGCACCATCTCCTCAG	59.753	20	TTTGACCAATGCCATGCTGC	60.037	20	255	1169	1423	AATCAGGGCACTCCATTGCA	59.96	20	GGCAACTGGTTCTGTTGAGC	59.688	20	260	1021	1280	TGAACGCACCATCTCCTCAG	59.753	20	TGCCATGCTGCATATGTCCA	60.107	20	246	1169	1414
Cluster-16104.7039	1	p1	(A)11	11	93	103	TAGTTGACCACTCGAGCACC	59.398	20	TTGTCCCGGGAAACGTTGAA	60.107	20	263	40	302	TAGTTGACCACTCGAGCACC	59.398	20	TTTGTCCCGGGAAACGTTGA	60.107	20	264	40	303	CGCTCTAGTTGACCACTCGA	59.197	20	TTGTCCCGGGAAACGTTGAA	60.107	20	268	35	302
Cluster-16104.7038	1	p1	(A)11	11	93	103	TAGTTGACCACTCGAGCACC	59.398	20	TTGTCCCGGGAAACGTTGAA	60.107	20	263	40	302	TAGTTGACCACTCGAGCACC	59.398	20	TTTGTCCCGGGAAACGTTGA	60.107	20	264	40	303	CGCTCTAGTTGACCACTCGA	59.197	20	TTGTCCCGGGAAACGTTGAA	60.107	20	268	35	302
Cluster-3425.0	1	p1	(A)10	10	104	113
Cluster-16104.7034	1	p1	(T)10	10	372	381	GGTGTGGCCACTAATGCAGA	60.322	20	AGCCCACCAACATCGATTGA	59.672	20	220	261	480	GGTGTGGCCACTAATGCAGA	60.322	20	GCCCACCAACATCGATTGAC	59.548	20	219	261	479	GGTGTGGCCACTAATGCAGA	60.322	20	CACACCACCTCCTTCCCTTT	59.521	20	280	261	540
Cluster-16104.7037	1	p1	(A)11	11	93	103	TAGTTGACCACTCGAGCACC	59.398	20	TTGTCCCGGGAAACGTTGAA	60.107	20	263	40	302	TAGTTGACCACTCGAGCACC	59.398	20	TTTGTCCCGGGAAACGTTGA	60.107	20	264	40	303	CGCTCTAGTTGACCACTCGA	59.197	20	TTGTCCCGGGAAACGTTGAA	60.107	20	268	35	302
Cluster-16104.7036	1	p1	(A)11	11	93	103	TAGTTGACCACTCGAGCACC	59.398	20	TTGTCCCGGGAAACGTTGAA	60.107	20	263	40	302	TAGTTGACCACTCGAGCACC	59.398	20	TTTGTCCCGGGAAACGTTGA	60.107	20	264	40	303	CGCTCTAGTTGACCACTCGA	59.197	20	TTGTCCCGGGAAACGTTGAA	60.107	20	268	35	302
Cluster-16104.5899	1	p2	(AT)9	18	1	18
Cluster-16104.5890	1	p1	(T)12	12	29	40	AGCTGATTCAACATTCTTCAGGT	58.34	23	GGAAGGAGTTAGTAGTTCGGGC	60.159	22	162	1	162	AGCTGATTCAACATTCTTCAGGT	58.34	23	AGGAGTTAGTAGTTCGGGCA	57.773	20	159	1	159	AGCTGATTCAACATTCTTCAGGT	58.34	23	GAAGGAGTTAGTAGTTCGGGCA	59.505	22	161	1	161
Cluster-9418.0	1	p1	(A)11	11	1349	1359	TATTCAGGGGCGGAGTCAGA	60.033	20	CGAAGTTGCAAAGGTAAAAGTCA	58.084	23	185	1294	1478	CAGGGGCGGAGTCAGAAATT	60.035	20	CGAAGTTGCAAAGGTAAAAGTCA	58.084	23	181	1298	1478	TTGACCGTTATTCAGGGGCG	60.392	20	CGAAGTTGCAAAGGTAAAAGTCA	58.084	23	193	1286	1478
Cluster-16104.13680	1	p1	(T)10	10	1589	1598	AAGGAAGACAACCGCTCTGG	59.965	20	ACGATACTTGATTCTGGGCCA	59.163	21	273	1510	1782	GACGTTGCAGCCAAACAGAA	59.62	20	ACGATACTTGATTCTGGGCCA	59.163	21	245	1538	1782	CGTTGCAGCCAAACAGAAGT	59.618	20	ACGATACTTGATTCTGGGCCA	59.163	21	243	1540	1782
Cluster-16104.13687	1	p1	(A)10	10	1	10
Cluster-7127.0	1	p3	(AGT)6	18	650	667	GCTTGCCGGCTAATTCAGTG	59.901	20	CCATTCGATCTCGGCTTCGA	59.969	20	118	599	716	GTTGGCAGCTGAACCGATTG	60.11	20	CCATTCGATCTCGGCTTCGA	59.969	20	166	551	716	GCTTGCCGGCTAATTCAGTG	59.901	20	TCCTCCTCCTGAGCTTTGGA	59.883	20	158	599	756
Cluster-16104.58572	1	p1	(A)12	12	82	93	TGCCCCGAATTTCATTCCATG	59.244	21	TGTGGCACCGTTTGTAATTTT	57.197	21	280	47	326	GCCCCGAATTTCATTCCATGT	59.243	21	TGTGGCACCGTTTGTAATTTT	57.197	21	279	48	326	TGCCCCGAATTTCATTCCAT	57.842	20	TGTGGCACCGTTTGTAATTTT	57.197	21	280	47	326
Cluster-16104.58571	1	p1	(A)12	12	82	93	TGCCCCGAATTTCATTCCATG	59.244	21	TGTGGCACCGTTTGTAATTTT	57.197	21	280	47	326	GCCCCGAATTTCATTCCATGT	59.243	21	TGTGGCACCGTTTGTAATTTT	57.197	21	279	48	326	TGCCCCGAATTTCATTCCAT	57.842	20	TGTGGCACCGTTTGTAATTTT	57.197	21	280	47	326
Cluster-16104.58570	1	p1	(A)12	12	82	93	TGCCCCGAATTTCATTCCATG	59.244	21	TGTGGCACCGTTTGTAATTTT	57.197	21	280	47	326	GCCCCGAATTTCATTCCATGT	59.243	21	TGTGGCACCGTTTGTAATTTT	57.197	21	279	48	326	TGCCCCGAATTTCATTCCAT	57.842	20	TGTGGCACCGTTTGTAATTTT	57.197	21	280	47	326
Cluster-16104.85769	1	p1	(A)10	10	64	73
Cluster-16104.54911	1	p2	(AT)10	20	1	20
Cluster-912.0	1	p1	(T)16	16	5	20
Cluster-912.0	2	p1	(A)11	11	757	767	TACCCTTGTAGAGTGGCGGA	59.96	20	ACCATGCCCTAGTTATTAGAGAGA	58.283	24	126	734	859	TACCCTTGTAGAGTGGCGGA	59.96	20	ACCATGCCCTAGTTATTAGAGAGAA	58.856	25	126	734	859	TACCCTTGTAGAGTGGCGGA	59.96	20	ACCATGCCCTAGTTATTAGAGAGAAA	59.384	26	126	734	859
Cluster-16104.23995	1	p3	(GAT)5	15	988	1002	GGTCGAAGAAGGGCAAGTGA	59.965	20	ACCATCTTCTCCGGCATTGA	59.088	20	129	898	1026	GGTCGAAGAAGGGCAAGTGA	59.965	20	TGACCATCTTCTCCGGCATT	59.088	20	131	898	1028	GGTCGAAGAAGGGCAAGTGA	59.965	20	AATGACCATCTTCTCCGGCA	59.088	20	133	898	1030
Cluster-3338.0	1	p1	(A)13	13	274	286
Cluster-16104.28653	1	p1	(T)10	10	147	156	CGGACGTGTCGTGTTTTTGT	59.629	20	AGCTGAGTCCACCCACAAAC	60.179	20	275	0	274	CGGACGTGTCGTGTTTTTGT	59.629	20	CAGCTGAGTCCACCCACAAA	60.179	20	276	0	275	TTGCACGTCTTTGACAACCG	59.625	20	AGCTGAGTCCACCCACAAAC	60.179	20	168	107	274
Cluster-16104.28653	2	c	(T)10attattattatatatttaatttagcctgtttttttttcttttagacatatgacaattgttatcatagtttgtttatttttttctttggtcttaagt(A)10	116	1702	1817	TCGAATAACAAATGGAACTTAGCGT	59.36	25	AACCCGATTCCCTTCACACT	58.935	20	280	1646	1925	CGAATAACAAATGGAACTTAGCGT	58.135	24	AACCCGATTCCCTTCACACT	58.935	20	279	1647	1925	TCGAATAACAAATGGAACTTAGCG	57.898	24	AACCCGATTCCCTTCACACT	58.935	20	280	1646	1925
Cluster-16104.28653	3	c	(T)12a(AT)6	25	2192	2216	AGCTAAAGAACCACTGGACTGA	59.027	22	ACTTACTAGGACGAGCTTCTGT	58.312	22	239	2015	2253	AGCTAAAGAACCACTGGACTGA	59.027	22	ACCAGTAACTTACTAGGACGAGC	59.306	23	246	2015	2260	AGCTAAAGAACCACTGGACTGA	59.027	22	CCAGTAACTTACTAGGACGAGCT	59.053	23	245	2015	2259
Cluster-9281.0	1	p1	(T)13	13	442	454	GCAGCAGCATGTACGAATGG	59.971	20	AATCGCTGCCATGATTGCTG	59.616	20	277	256	532	GGCAGCAGCATGTACGAATG	59.971	20	AATCGCTGCCATGATTGCTG	59.616	20	278	255	532	GTACGAGTGGAGCATGAGCA	59.827	20	AATCGCTGCCATGATTGCTG	59.616	20	252	281	532
Cluster-9281.0	2	p1	(T)13	13	566	578	TGCAACAGCAATCATGGCAG	59.755	20	TCACAAAGTATCTAGCTTTTTACAAGT	57.444	27	103	508	610	TGCAACAGCAATCATGGCAG	59.755	20	TCACAAAGTATCTAGCTTTTTACAAGT	57.444	27	227	384	610	CAGCAATCATGGCAGCGATT	59.616	20	TCACAAAGTATCTAGCTTTTTACAAGT	57.444	27	222	389	610
Cluster-16104.78554	1	p2	(AT)6	12	309	320	TGTGCACATGGATGAACCCA	59.888	20	GCGAAAACATGCGTCTCCAA	59.763	20	225	200	424	TGTGCACATGGATGAACCCA	59.888	20	ACATGCGTCTCCAAAGTCCA	59.604	20	219	200	418	CATGGATGAACCCATTGCGG	59.614	20	GCGAAAACATGCGTCTCCAA	59.763	20	219	206	424
Cluster-8501.0	1	p1	(T)10	10	208	217	TGTGTTCAAATGTCTAGGTTTTTATGC	59.135	27	ACACCAAAACAAAAGTAATGCCCA	60.081	24	237	67	303	GTGTTCAAATGTCTAGGTTTTTATGCT	58.918	27	ACACCAAAACAAAAGTAATGCCCA	60.081	24	236	68	303	TGTTCAAATGTCTAGGTTTTTATGCT	57.823	26	ACACCAAAACAAAAGTAATGCCCA	60.081	24	235	69	303
Cluster-8501.0	2	p3	(TGG)5	15	1436	1450	AGAAGTGACGACGATTTGGCT	59.999	21	AGGCTTGTACCAAAAGCTCCA	59.855	21	202	1290	1491	GACGACGATTTGGCTTTTGC	58.672	20	AGGCTTGTACCAAAAGCTCCA	59.855	21	196	1296	1491	TGACGACGATTTGGCTTTTGC	60.335	21	AGGCTTGTACCAAAAGCTCCA	59.855	21	197	1295	1491
Cluster-16104.80375	1	p1	(A)10	10	138	147	TGGTCATCCCGATTCTGATGG	59.582	21	AGTTGCAAGCTTAGACCCCC	59.962	20	227	52	278	TGGTCATCCCGATTCTGATGG	59.582	21	CCCGAGTTCCTAACTGCTGG	60.108	20	210	52	261	TGGTCATCCCGATTCTGATGG	59.582	21	CCCCGAGTTCCTAACTGCTG	60.108	20	211	52	262
Cluster-6686.0	1	p1	(A)10	10	44	53
Cluster-16104.51240	1	p6	(CATGAT)5	30	298	327	CCATGACCATCCTCACACCC	60.107	20	ATGGTGAAGGCTCGTTCGTT	59.965	20	252	266	517	CCATGACCATCCTCACACCC	60.107	20	AATGGTGAAGGCTCGTTCGT	59.965	20	253	266	518	CCCATGACCATCCTCACACC	60.107	20	ATGGTGAAGGCTCGTTCGTT	59.965	20	253	265	517
Cluster-16104.51240	2	p1	(T)10	10	1466	1475	CTTGTCATGGCGGTGGTGA	60.302	19	TCTCCTTAACCGGATAAAAATAGACA	57.918	26	280	1229	1508	CTTGTCATGGCGGTGGTGAC	61.577	20	TCTCCTTAACCGGATAAAAATAGACA	57.918	26	280	1229	1508	TTGTCATGGCGGTGGTGAC	60.6	19	TCTCCTTAACCGGATAAAAATAGACA	57.918	26	279	1230	1508
Cluster-16104.51241	1	p1	(T)10	10	1292	1301	CTTGTCATGGCGGTGGTGA	60.302	19	TCTCCTTAACCGGATAAAAATAGACA	57.918	26	280	1055	1334	CTTGTCATGGCGGTGGTGAC	61.577	20	TCTCCTTAACCGGATAAAAATAGACA	57.918	26	280	1055	1334	TTGTCATGGCGGTGGTGAC	60.6	19	TCTCCTTAACCGGATAAAAATAGACA	57.918	26	279	1056	1334
Cluster-22439.0	1	p1	(T)13	13	46	58	GGTCTGTTGGCTGCTCTCTT	59.964	20	GCCTACCAAGCAGTACAATTTGG	60.119	23	135	22	156	GGTCTGTTGGCTGCTCTCTT	59.964	20	ACTAAGCCTACCAAGCAGTACA	58.829	22	140	22	161	GGTCTGTTGGCTGCTCTCTT	59.964	20	CAGTACTAAGCCTACCAAGCAGT	59.804	23	144	22	165
Cluster-16104.75720	1	p2	(CA)8	16	2	17
Cluster-3257.0	1	c	(TG)6catgtgtgtgcatgtgtgtgcaggg(GT)6	49	512	560	AAGGGAAGAGAATGGGCAGC	60.034	20	TGCAGCTCCTCCATGTGAAG	60.036	20	234	486	719	AAGGGAAGAGAATGGGCAGC	60.034	20	CTGCAGCTCCTCCATGTGAA	60.036	20	235	486	720	AAGGGAAGAGAATGGGCAGC	60.034	20	CCCCCAATAGCCAGAATCCC	59.887	20	136	486	621
Cluster-11657.0	1	p1	(T)11	11	52	62
Cluster-16104.75725	1	p2	(AT)7	14	125	138	AGCCAATCAGTTGAAGAAAACAA	57.403	23	AACAGGAACGAGAGAAGGCG	60.038	20	199	39	237	AGCCAATCAGTTGAAGAAAACAA	57.403	23	GAACGAGAGAAGGCGGAGAG	59.9	20	194	39	232	AGCCAATCAGTTGAAGAAAACAA	57.403	23	GCGGGGATGAAAGAGAGAGG	59.894	20	240	39	278
Cluster-16104.78538	1	p3	(GTG)5	15	745	759	TCTTTGTGTGGGAGGATGCC	59.962	20	GTTTGGGCACGCATTAGCAA	60.039	20	242	642	883	TCTTTGTGTGGGAGGATGCC	59.962	20	TACATTCCACGGTTTGGGCA	59.889	20	253	642	894	TCTTTGTGTGGGAGGATGCC	59.962	20	GCTCTCCAGTTGCCGATACA	59.824	20	177	642	818
Cluster-16104.78538	2	p1	(T)11	11	1405	1415	ACTTCATTTTGCTCCTCCCA	57.022	20	ACACATTACAGGGGTAGAATTGGA	59.462	24	194	1339	1532	ACTTCATTTTGCTCCTCCCATCT	59.989	23	ACACATTACAGGGGTAGAATTGGA	59.462	24	194	1339	1532	ACTTCATTTTGCTCCTCCCA	57.022	20	TCCTACACATTACAGGGGTAGA	57.387	22	198	1339	1536
Cluster-16104.8560	1	p1	(A)18	18	1	18
Cluster-16104.61638	1	p1	(T)14	14	793	806	GGTTTCCCCTAGAGTCATGACA	59.162	22	CGGGAAGCGAGATGACGTAT	59.689	20	261	645	905	GGTTTCCCCTAGAGTCATGACA	59.162	22	ACAACGGGAAGCGAGATGAC	60.39	20	265	645	909	GGTTTCCCCTAGAGTCATGACAA	59.737	23	CGGGAAGCGAGATGACGTAT	59.689	20	261	645	905
Cluster-4735.0	1	p2	(AT)10	20	4	23
Cluster-4735.0	2	p3	(GGA)5	15	252	266	TGCTGAATGCCTTTCCAAGT	58	20	TGAGAAACCAAGGAGAGGCTG	59.651	21	277	28	304	TGCTGAATGCCTTTCCAAGT	58	20	GAAACCAAGGAGAGGCTGAGA	59.374	21	274	28	301	TGCTGAATGCCTTTCCAAGT	58	20	GAGAAACCAAGGAGAGGCTGA	59.374	21	276	28	303
Cluster-4735.1	1	p2	(AT)9	18	1	18
Cluster-16104.50118	1	p3	(AAG)6	18	240	257	AATACAGGTGCTGCAGACCC	60.035	20	AGCGCTTCAACATAGTGGGT	59.675	20	143	214	356	GCACAAGACAACACCCTCCT	60.179	20	AGCGCTTCAACATAGTGGGT	59.675	20	233	124	356	AGCACAAGACAACACCCTCC	60.179	20	AGCGCTTCAACATAGTGGGT	59.675	20	234	123	356
Cluster-16104.50111	1	p2	(CT)8	16	3116	3131
Cluster-16104.50110	1	p3	(AGC)5	15	1097	1111	AGACTAGCACCCTCCCTGAG	60.033	20	GAGAGCTCAAGGCCAACCAT	60.035	20	267	1043	1309	AGACTAGCACCCTCCCTGAG	60.033	20	CTGTGAGAGCTCAAGGCCAA	59.964	20	271	1043	1313	AGACTAGCACCCTCCCTGAG	60.033	20	AGCTCAAGGCCAACCATTGA	59.887	20	264	1043	1306
Cluster-16104.81650	1	p1	(T)11	11	917	927	TCGGACGTATCATAAAAATCTCCTCT	59.735	26	CGGACTTCTGGGTTCGACAA	59.967	20	204	858	1061	TCGGACGTATCATAAAAATCTCCT	57.599	24	CGGACTTCTGGGTTCGACAA	59.967	20	204	858	1061	TCGGACGTATCATAAAAATCTCCTC	58.555	25	CGGACTTCTGGGTTCGACAA	59.967	20	204	858	1061
Cluster-16104.81653	1	p2	(AT)6	12	309	320	TGTGCACATGGATGAACCCA	59.888	20	GCGAAAACATGCGTCTCCAA	59.763	20	225	200	424	TGTGCACATGGATGAACCCA	59.888	20	ACATGCGTCTCCAAAGTCCA	59.604	20	219	200	418	CATGGATGAACCCATTGCGG	59.614	20	GCGAAAACATGCGTCTCCAA	59.763	20	219	206	424
Cluster-16104.81656	1	p1	(T)12	12	23	34
Cluster-16104.73137	1	p2	(TG)8	16	802	817	GCAACTGCCATGCAAGTCAA	59.968	20	CAAGTCATGGGAGCATCCGT	60.108	20	231	643	873	CGAACTCCCTTGCAGCAGTA	60.037	20	CAAGTCATGGGAGCATCCGT	60.108	20	147	727	873	GCAACTGCCATGCAAGTCAA	59.968	20	CATGGGAGCATCCGTTCTCA	59.821	20	226	643	868
Cluster-16104.63002	1	p2	(CA)8	16	2144	2159	TCCTCAGCCTGGTCCTCAAT	60.253	20	GCTTTCGCCTTCTCATCTGG	58.987	20	280	2071	2350	TCCTCAGCCTGGTCCTCAAT	60.253	20	GCTTTCGCCTTCTCATCTGGT	60.677	21	280	2071	2350	AGAGAGCACTTTCGGTTGCA	59.893	20	TCCGGAACCCTAATTAGGCA	58.118	20	274	1990	2263
Cluster-21325.0	1	p1	(A)10	10	255	264	TTGGACCTAAGACCGACCCT	59.884	20	TGCTATTGGCTGTTCTCGGA	59.098	20	251	109	359	GTTGGACCTAAGACCGACCC	59.751	20	TGCTATTGGCTGTTCTCGGA	59.098	20	252	108	359	TGCCCGGGTGAATCCAAATT	60.252	20	TGCTATTGGCTGTTCTCGGA	59.098	20	197	163	359
Cluster-16104.36143	1	p2	(TA)10	20	377	396
Cluster-16104.36148	1	p2	(TC)6	12	21	32
Cluster-16104.36149	1	p2	(TC)6	12	21	32
Cluster-16104.55859	1	p1	(T)10	10	674	683	ACAACCCAACCTTAGAAATGCA	58.428	22	ACGGCTTCTGGCTAAAGCTT	59.963	20	266	643	908	ACAACCCAACCTTAGAAATGCA	58.428	22	TGGCTAAAGCTTGGGACTGG	59.962	20	258	643	900	ACAACCCAACCTTAGAAATGCA	58.428	22	GGCTAAAGCTTGGGACTGGT	59.962	20	257	643	899
Cluster-16104.87617	1	p2	(TC)6	12	90	101	GAGAACCTTGTTGAGACTGGGA	59.631	22	TCACCTCTACCACGACGAGT	59.964	20	203	8	210	AGAGAACCTTGTTGAGACTGGG	59.63	22	TCACCTCTACCACGACGAGT	59.964	20	204	7	210	AGAACCTTGTTGAGACTGGGA	58.591	21	TCACCTCTACCACGACGAGT	59.964	20	202	9	210
Cluster-16104.55853	1	p3	(AGA)5	15	335	349	AAGGAGGTGGAGGTGGATGA	59.881	20	TCTTCCTCCGACGCTTGAAC	60.039	20	248	197	444	AAGGAGGTGGAGGTGGATGA	59.881	20	CCGACGCTTGAACCTCATCT	60.109	20	241	197	437	AAGGAGGTGGAGGTGGATGA	59.881	20	CTCCGACGCTTGAACCTCAT	60.109	20	243	197	439
Cluster-16104.55852	1	p1	(A)21	21	1	21
Cluster-12651.0	1	p1	(A)18	18	1	18
Cluster-16104.55851	1	p1	(T)10	10	188	197	GAGCGCGAAACAAGGTTGAG	60.111	20	CGTCGGTGTCTAGGGTTGTT	59.684	20	250	16	265	GAGAGCGCGAAACAAGGTTG	60.111	20	CGTCGGTGTCTAGGGTTGTT	59.684	20	252	14	265	GCCTCCCCTGATTTCAAGGG	60.396	20	CCGCCGGAGAATGCTTAGAT	59.966	20	268	151	418
Cluster-16104.55850	1	p1	(A)21	21	1	21
Cluster-16104.88115	1	p2	(AG)7	14	10	23
Cluster-16104.55855	1	p1	(A)20	20	1	20
Cluster-16104.88118	1	p1	(A)10	10	239	248	AGACAATCTCAATCAAACCTAACGA	58.536	25	TCGGTGCATTGGATAAAAATTCCT	59.291	24	260	96	355	GACAATCTCAATCAAACCTAACGA	57.278	24	TCGGTGCATTGGATAAAAATTCCT	59.291	24	259	97	355	AGACAATCTCAATCAAACCTAACG	57.272	24	TCGGTGCATTGGATAAAAATTCCT	59.291	24	260	96	355
Cluster-16104.45801	1	p3	(CCA)6	18	160	177	CACACTCCAGTTGTCGCTCT	59.967	20	CGGCGCTTGTATTTGGGATG	59.971	20	246	127	372	CACACTCCAGTTGTCGCTCT	59.967	20	TCGGCGCTTGTATTTGGGAT	60.107	20	247	127	373	CACACTCCAGTTGTCGCTCT	59.967	20	TTCTTACGGATTCGGCGCTT	60.109	20	258	127	384
Cluster-16104.8148	1	p1	(T)19	19	1	19
Cluster-16104.8148	2	p1	(A)15	15	600	614	CCGAGGGCTCTCAAGGAATG	60.179	20	ATGGGCTCTTCTCTGGGGAT	60.029	20	279	571	849	CCGAGGGCTCTCAAGGAATG	60.179	20	GAACCCTCGCTACTTCTCGG	59.899	20	230	571	800	CCGAGGGCTCTCAAGGAATG	60.179	20	TTCTCGGACAACCAACTGCA	59.821	20	217	571	787
Cluster-16104.45803	1	p1	(A)12	12	7	18
Cluster-16104.45809	1	p3	(CCA)6	18	160	177	CACACTCCAGTTGTCGCTCT	59.967	20	CGGCGCTTGTATTTGGGATG	59.971	20	246	127	372	CACACTCCAGTTGTCGCTCT	59.967	20	TCGGCGCTTGTATTTGGGAT	60.107	20	247	127	373	CACACTCCAGTTGTCGCTCT	59.967	20	TTCTTACGGATTCGGCGCTT	60.109	20	258	127	384
Cluster-16104.31495	1	p3	(AGA)5	15	1163	1177	GCTGAGCTGTCCTGGACTAC	59.825	20	ACCCACTACTCCAAATTCGCA	59.65	21	264	948	1211	AACCCACCCAGTTTCAGCTC	60.179	20	ACCCACTACTCCAAATTCGCA	59.65	21	216	996	1211	AAACCCACCCAGTTTCAGCT	59.738	20	ACCCACTACTCCAAATTCGCA	59.65	21	217	995	1211
Cluster-16104.46570	1	p3	(CTG)6	18	272	289	CAACGCACTCCATTTCCACC	59.759	20	ATTCCAGGAGCTAGCAACGG	59.821	20	271	171	441	CAACGCACTCCATTTCCACC	59.759	20	GAGCTAGCAACGGGTCAGAG	60.179	20	264	171	434	TCCACCGGCCTCATTTAAGC	60.394	20	AATCCCATGCCCATTCCAGG	60.105	20	269	185	453
Cluster-16104.46576	1	p1	(A)17	17	1	17
Cluster-16104.52189	1	p1	(T)22	22	1	22
Cluster-16104.34788	1	p1	(T)11	11	430	440	GCCGTCAGGTTCTCTGCATA	59.824	20	TGCACACCCTCTCTTCTCCT	60.179	20	238	326	563	TCTACCGAGGCCATGAAAGC	59.822	20	TGCACACCCTCTCTTCTCCT	60.179	20	278	286	563	GCCGTCAGGTTCTCTGCATA	59.824	20	CTGCACACCCTCTCTTCTCC	59.751	20	239	326	564
Cluster-16104.52185	1	p1	(A)10	10	4912	4921	TCTCGAGGCTTCCTTCTCCA	59.96	20	TCCGAGATGCTTCTAATTTGACT	57.655	23	121	4853	4973	GGGCAGCAGGTCGAGAATTA	59.822	20	TCCGAGATGCTTCTAATTTGACT	57.655	23	270	4704	4973	TCTCGAGGCTTCCTTCTCCA	59.96	20	ACACTCGACATAGCTTCATATCTCA	59.467	25	166	4853	5018
Cluster-16104.34783	1	p1	(T)10	10	1002	1011	GGCATCACCTTCAAGTTGACG	59.802	21	CGCTCCTCCAGTGAAACAAT	58.186	20	196	948	1143	GGCATCACCTTCAAGTTGACG	59.802	21	CGCTCCTCCAGTGAAACAATT	58.846	21	196	948	1143	GGCATCACCTTCAAGTTGACG	59.802	21	CGCTCCTCCAGTGAAACAATTC	59.84	22	196	948	1143
Cluster-2624.0	1	p1	(T)10	10	707	716	TGCCTTGCACTTGAACCTGT	60.396	20	GTTGCCTCCTCTGTCAGCAT	60.036	20	279	524	802	TGCCTTGCACTTGAACCTGT	60.396	20	TTGCCTCCTCTGTCAGCATG	60.036	20	278	524	801	CATTTGGCTCCTGCTACTGC	59.263	20	GTTGCCTCCTCTGTCAGCAT	60.036	20	246	557	802
Cluster-16104.1167	1	p1	(A)10	10	542	551	CACACCGTTACAATCCCCCA	59.963	20	ATCTCTCTCTTGCCGGGTCT	60.033	20	228	505	732	CACACCGTTACAATCCCCCA	59.963	20	CTCTCTTGCCGGGTCTTACC	59.824	20	224	505	728	CACACCGTTACAATCCCCCA	59.963	20	TCTCTCTCTTGCCGGGTCTT	60.252	20	227	505	731
Cluster-16104.83736	1	p1	(T)10	10	447	456	AGTCGTAATTGTCTCTGCACA	57.339	21	TGAGTCCACCAATCTCAATGTTG	58.926	23	243	280	522	AGTCGTAATTGTCTCTGCACA	57.339	21	ACACCTACAATATGAGTCCACCA	58.899	23	255	280	534	AGTCGTAATTGTCTCTGCACA	57.339	21	GACACCTACAATATGAGTCCACCA	59.838	24	256	280	535
Cluster-16104.43891	1	p3	(CAG)5	15	590	604	GCATGTCAGGAGGATCCGAG	59.967	20	GTTGTGGTCCGAGCTGATGA	60.037	20	173	483	655	GCTAAGGCTCCTGAACTGCA	60.036	20	TGGTGGCGGCATATTGTTCT	60.035	20	228	537	764	TGCTAAGGCTCCTGAACTGC	60.036	20	TGGTGGCGGCATATTGTTCT	60.035	20	229	536	764
Cluster-16104.43893	1	p1	(A)10	10	2134	2143
Cluster-16104.80137	1	p2	(TC)7	14	299	312	CGCTGTGACCCTGCATATCT	59.894	20	AGTCTCACCTTCTCGCTAGGT	59.995	21	280	123	402	ACCCTGCATCTGAAAGCCAA	59.887	20	AGTCTCACCTTCTCGCTAGGT	59.995	21	145	258	402	GCTGTGACCCTGCATCTGAA	60.322	20	AGTCTCACCTTCTCGCTAGGT	59.995	21	151	252	402
Cluster-14161.0	1	p2	(TA)7	14	68	81	ACGACGGGGTACTAAAGCTT	58.739	20	AGCTTTGTCGGTCAAACTTCA	58.361	21	140	7	146	AACGACGGGGTACTAAAGCT	58.739	20	AGCTTTGTCGGTCAAACTTCA	58.361	21	141	6	146	AACGACGGGGTACTAAAGCTT	59.38	21	AGCTTTGTCGGTCAAACTTCA	58.361	21	141	6	146
Cluster-16104.68439	1	p3	(ATC)6	18	1	18
Cluster-16104.68436	1	p2	(AG)6	12	88	99	AGAGGGAGAGGCGTTTTGTG	59.965	20	ACCACGCTCAAGTACAGTGG	59.966	20	109	60	168	AGAGGGAGAGGCGTTTTGTG	59.965	20	TTCGCCATGGTAAACCGTCA	59.965	20	256	60	315	AGAGGGAGAGGCGTTTTGTG	59.965	20	CCATGGTAAACCGTCACCGA	60.037	20	252	60	311
Cluster-16104.36924	1	p1	(T)13	13	529	541
Cluster-16104.22717	1	p1	(A)10	10	748	757	CGCACAGTGTTGTCAATGCA	59.971	20	TGCATTAGTCGAGCCCAGTC	59.824	20	253	558	810	TGCGCACAGTGTTGTCAATG	59.971	20	TGCATTAGTCGAGCCCAGTC	59.824	20	255	556	810	CATGCGCACAGTGTTGTCAA	59.971	20	TGCATTAGTCGAGCCCAGTC	59.824	20	257	554	810
Cluster-16104.22712	1	p2	(TA)7	14	175	188	TGGTGGTGTGATTGATGCGT	60.251	20	TCGGATGGTGTTTTTGAGCT	57.73	20	168	134	301	GGTGGTGTGATTGATGCGTC	59.552	20	TCGGATGGTGTTTTTGAGCT	57.73	20	167	135	301	TGGTGGTGTGATTGATGCGT	60.251	20	TTCGGATGGTGTTTTTGAGCT	58.418	21	169	134	302
Cluster-16104.60620	1	p1	(T)10	10	52	61	GCGTCTTCATCTCACCCTTCT	59.794	21	GATTTCAGAGCGGCAAACCC	59.829	20	276	24	299	AGCGTCTTCATCTCACCCTTC	59.794	21	GATTTCAGAGCGGCAAACCC	59.829	20	277	23	299	AGCGTCTTCATCTCACCCTT	58.729	20	GATTTCAGAGCGGCAAACCC	59.829	20	277	23	299
Cluster-16104.60621	1	p1	(T)10	10	3147	3156	CGTTCAGGTTCAAGAGGGCT	59.965	20	AACGCAACTATTTCTGACACATT	57.311	23	255	2953	3207	CTCCTAACCGCGTTCAGGTT	60.038	20	AACGCAACTATTTCTGACACATT	57.311	23	265	2943	3207	TCCTAACCGCGTTCAGGTTC	60.038	20	AACGCAACTATTTCTGACACATT	57.311	23	264	2944	3207
Cluster-16104.60622	1	p2	(AT)9	18	1	18
Cluster-16104.80578	1	p1	(A)16	16	1	16
Cluster-7795.0	1	p2	(AT)9	18	1	18
Cluster-16104.86162	1	p1	(A)12	12	103	114	CCCAGTGGAAAATTAGTTCATGACC	60.106	25	AATTTGCGTACCCCTAGCCC	60.107	20	129	21	149	CCCAGTGGAAAATTAGTTCATGACC	60.106	25	CGGTGTTACTACCGCGTTCT	60.11	20	247	21	267	CCCAGTGGAAAATTAGTTCATGACC	60.106	25	CGGTTGTGTCCGGTGTTACT	60.25	20	257	21	277
Cluster-16104.86161	1	p2	(GT)7	14	2025	2038	TCTCATGCACTACACATCCCA	58.813	21	ACACATTTTGACAGCTCCAAAGG	59.931	23	263	1987	2249	ACGCATTAGAGGATCTCATGCA	59.633	22	ACACATTTTGACAGCTCCAAAGG	59.931	23	276	1974	2249	TCTCATGCACTACACATCCCA	58.813	21	CACATTTTGACAGCTCCAAAGGA	59.681	23	262	1987	2248
Cluster-16104.86167	1	p3	(TCT)6	18	881	898	CGTCACTTTCACGTGCATCC	59.836	20	TTCTCTCAACCGTGATGGGC	60.036	20	262	830	1091	CGTCACTTTCACGTGCATCC	59.836	20	GGCAGAGAGATACAGGCACC	59.894	20	245	830	1074	CGTCACTTTCACGTGCATCC	59.836	20	GGGCAGAGAGATACAGGCAC	59.894	20	246	830	1075
Cluster-16104.32120	1	p3	(AGG)5	15	1175	1189	GGAAGACGAGGAGTTGGTGG	60.037	20	CATTTTCTGGGCCTCCGAGT	60.035	20	229	1106	1334	GGAAGACGAGGAGTTGGTGG	60.037	20	CCGTGCTGAACAACTTGTCG	60.042	20	278	1106	1383	GGAAGACGAGGAGTTGGTGG	60.037	20	GTGTTTCCATTCCGTTCGGC	60.11	20	125	1106	1230
Cluster-4257.0	1	c	(TAA)5ttaaaatacaatttttcttcgttttatcaatggaacggaataaatatatg(TA)6	77	46	122
Cluster-4257.0	2	c	(AT)8tatgtatatatataaatatatttattagattatattgtatga(T)10	68	445	512	TGCTGTAATTTTAACGCTGCTT	57.503	22	AGTTGATTCCAATCTCGCATCA	58.122	22	279	411	689	ATGCTGTAATTTTAACGCTGCT	57.298	22	AGTTGATTCCAATCTCGCATCA	58.122	22	280	410	689	TGCTGTAATTTTAACGCTGCTT	57.503	22	AAGTTGATTCCAATCTCGCATCA	58.736	23	280	411	690
Cluster-16104.79627	1	p1	(T)10	10	2163	2172	TAGCAGCTCGATATGCAGCC	60.038	20	ACTGCTACGGCTCCAACTTC	60.037	20	230	2010	2239	TAGCAGCTCGATATGCAGCC	60.038	20	GACTGCTACGGCTCCAACTT	60.037	20	231	2010	2240	TAGCAGCTCGATATGCAGCC	60.038	20	CTGCTACGGCTCCAACTTCA	60.037	20	229	2010	2238
Cluster-16104.79627	2	p3	(GAT)6	18	2468	2485	GTAGGGTATCGCTACGTCGC	60.11	20	GCTGAGGACCCTAATAAGTGCA	59.829	22	218	2400	2617	GTAGGGTATCGCTACGTCGC	60.11	20	AGCTGAGGACCCTAATAAGTGC	59.564	22	219	2400	2618	GGTTCATCTCCGGCGAAGTT	60.391	20	GCTGAGGACCCTAATAAGTGCA	59.829	22	174	2444	2617
Cluster-16104.70707	1	p1	(T)20	20	927	946
Cluster-16104.70708	1	p2	(AT)7	14	126	139	AGTTCGGATCTCTCAAAGATTGGA	59.532	24	TCGGTTACTGTCCCCGAGAT	60.034	20	216	81	296	AGTTCGGATCTCTCAAAGATTGGA	59.532	24	AGCTTAGGCAGGCTGAAAGG	60.035	20	247	81	327	AGTTCGGATCTCTCAAAGATTGGA	59.532	24	GCTTAGGCAGGCTGAAAGGA	60.035	20	246	81	326
Cluster-11612.0	1	p3	(TAA)5	15	1	15
Cluster-11612.0	2	p1	(A)10	10	283	292	TGCAACACAACTAGCTTCTTCG	59.456	22	CACAAGTCGTTCTCCTCGCA	60.319	20	253	196	448	TGCAACACAACTAGCTTCTTCG	59.456	22	ACACAAGTCGTTCTCCTCGC	60.319	20	254	196	449	GCAACACAACTAGCTTCTTCGT	59.456	22	CACAAGTCGTTCTCCTCGCA	60.319	20	252	197	448
Cluster-16104.39863	1	c	(AT)6aacaaaattagactaagacagagaaggtgctgaaggcgatgacagaaggcagagagcacaaaggagtgagatgcatcg(TCT)5	105	625	729	TGCAGAGTCACAAGCCACAA	60.107	20	AGAGAGCACTAAGGATGATATGCA	59.163	24	276	520	795	TCTGCAGAGTCACAAGCCAC	60.25	20	AGAGAGCACTAAGGATGATATGCA	59.163	24	278	518	795	TGCAGAGTCACAAGCCACAA	60.107	20	TGCAATTCAATTGATCGAAACTCG	58.912	24	256	520	775
Cluster-16104.38191	1	p1	(A)13	13	156	168	CCCACAATTCGACCCAGTGA	59.964	20	ACGTCAGCCTCATTGGAGTC	59.752	20	189	115	303	CGACCCAGTGAGATCCTTCG	59.899	20	ACGTCAGCCTCATTGGAGTC	59.752	20	180	124	303	CCCACAATTCGACCCAGTGA	59.964	20	CCAACGTCAGCCTCATTGGA	60.322	20	192	115	306
Cluster-16104.542	1	c	(T)10aggtgatatatcaattatatgttattgtataatttattactagc(T)10	64	224	287	GCAAAAGTGATGATTTAAATTGTACCA	57.798	27	CGACTTCAGAGACAGCTAGCA	59.53	21	213	140	352	AGCAAAAGTGATGATTTAAATTGTACC	57.577	27	CGACTTCAGAGACAGCTAGCA	59.53	21	214	139	352	AGTGGATAATTTACATAGCAAAAGTGA	57.539	27	CGACTTCAGAGACAGCTAGCA	59.53	21	230	123	352
Cluster-16104.542	2	p1	(T)12	12	516	527	TGCTAGCTGTCTCTGAAGTCG	59.53	21	TCAAATAACTAGTAACACCACCACCT	59.957	26	226	332	557	TGCTAGCTGTCTCTGAAGTCG	59.53	21	TCAAATAACTAGTAACACCACCACC	58.767	25	226	332	557	TGCTAGCTGTCTCTGAAGTCG	59.53	21	CAAATAACTAGTAACACCACCACCT	58.764	25	225	332	556
Cluster-16104.542	3	p2	(TA)10	20	798	817
Cluster-16104.548	1	p3	(CTC)6	18	1250	1267	TTTTGAGGCGCCTAGGTAGC	60.108	20	GCACCTTGTTCAAACCCGTC	59.97	20	131	1171	1301	TTTTGAGGCGCCTAGGTAGC	60.108	20	CTGCACCTTGTTCAAACCCG	59.969	20	133	1171	1303	TGTTTTTGAGGCGCCTAGGT	59.89	20	GCACCTTGTTCAAACCCGTC	59.97	20	134	1168	1301
Cluster-16104.38737	1	p1	(T)11	11	459	469	TGGACACCAAATAGGCCCTT	58.919	20	TCCCTGCTGACCTTGTTGAA	59.157	20	213	388	600	TGGACACCAAATAGGCCCTT	58.919	20	TTCCCTGCTGACCTTGTTGA	59.157	20	214	388	601	TGGACACCAAATAGGCCCTT	58.919	20	TCCAGAGGTATTCCCTGCTGA	59.992	21	224	388	611
Cluster-16104.78623	1	p3	(AAG)5	15	194	208	CCTGCTAATGGGAATGCAGC	59.328	20	GCATTTGCACAGGTGACAGG	60.039	20	153	79	231	CCTGCTAATGGGAATGCAGC	59.328	20	TCAGGATCAAGGTGGACTGC	59.385	20	213	79	291	CCTGCTAATGGGAATGCAGC	59.328	20	CAGGATCAAGGTGGACTGCT	59.383	20	212	79	290
Cluster-16104.30509	1	p1	(T)16	16	3	18
Cluster-16104.74708	1	p2	(CT)8	16	16	31
Cluster-16104.74708	2	p1	(T)10	10	3000	3009
Cluster-16104.76707	1	p1	(A)12	12	190	201	GCGAGCTGTTCACTGGGTAT	60.108	20	GCACCAAGAGAGCAGGTGAT	60.036	20	241	4	244	GCGAGCTGTTCACTGGGTAT	60.108	20	ATTGGCACCAAGAGAGCAGG	60.323	20	245	4	248	TCTGGCGAGCTGTTCACTG	60.006	19	GCACCAAGAGAGCAGGTGAT	60.036	20	245	0	244
Cluster-16104.57341	1	p1	(A)13	13	556	568
Cluster-16104.20563	1	p1	(T)20	20	1	20
Cluster-7861.0	1	p3	(AGC)5	15	241	255	TCGTTTCGACTTCCCACCAG	59.967	20	GCAGGTGAGTCGGTCGATAG	59.97	20	255	204	458	TCGTTTCGACTTCCCACCAG	59.967	20	TTGACTCGGGGTTGAACTCG	59.967	20	197	204	400	TCGTTTCGACTTCCCACCAG	59.967	20	CGGGGTTGAACTCGGTTACA	59.966	20	191	204	394
Cluster-16104.9942	1	p1	(A)10	10	491	500	TGAGTCTTCTGAAGCCTAAGCC	59.765	22	TCAAGCTACGAAACAAGCCA	57.752	20	278	448	725	TGAGTCTTCTGAAGCCTAAGCC	59.765	22	GTTCAAGCTACGAAACAAGCCA	59.71	22	280	448	727	GAGTCTTCTGAAGCCTAAGCCT	59.5	22	TCAAGCTACGAAACAAGCCA	57.752	20	277	449	725
Cluster-16104.9945	1	p3	(GAA)7	21	4	24
Cluster-5074.0	1	p3	(AAG)5	15	1	15
Cluster-22081.0	1	p3	(ACC)5	15	165	179	CACATCGATCTTCGGCCTCA	59.897	20	TGCTCCACTTTCCCCATGTC	59.962	20	240	54	293	CATCGGAATCTTCGTGGGGT	59.822	20	CTCAAGCTCTCGCCACTTGA	60.038	20	252	87	338	CATCGGAATCTTCGTGGGGT	59.822	20	TGCTCCACTTTCCCCATGTC	59.962	20	207	87	293
Cluster-16104.25886	1	p1	(A)15	15	53	67	TCTGATGACACAAATGCCGGA	59.997	21	CTTGGCACCCGGTTATCACT	60.035	20	198	1	198	TCTGATGACACAAATGCCGGA	59.997	21	TGGCACCCGGTTATCACTTC	60.036	20	196	1	196	TCTGATGACACAAATGCCGGA	59.997	21	TCTTGGCACCCGGTTATCAC	60.036	20	199	1	199
Cluster-16104.13	1	p3	(TGT)5	15	307	321	CGACTGCCTAGACTCGACAC	59.903	20	CAACCCCTCCTCACCTTCAC	59.963	20	243	128	370	CGACTGCCTAGACTCGACAC	59.903	20	TCACCTTCACACAACAGGCA	59.746	20	233	128	360	ACGACTGCCTAGACTCGACA	60.321	20	CAACCCCTCCTCACCTTCAC	59.963	20	244	127	370
Cluster-16104.54498	1	p1	(T)19	19	1	19
Cluster-16104.54499	1	p1	(A)10	10	1895	1904	TGCCTTCTTTACGGCCCAAT	59.961	20	TGCCGTCTCCCAAATCTCAC	60.036	20	106	1855	1960	TGCCTTCTTTACGGCCCAAT	59.961	20	CGCTTCACCTGGAAACTTGC	60.04	20	274	1855	2128	TGCCTTCTTTACGGCCCAAT	59.961	20	GCGCTTCACCTGGAAACTTG	60.04	20	275	1855	2129
Cluster-16104.54490	1	p1	(T)14	14	1207	1220	TCTCCGGGGACTCTCTCTTG	60.034	20	TCTACAATTATCTAGTTTGTGGCAGA	58.153	26	212	1038	1249	TCCTCAACCGGACCTTGTTG	59.892	20	TCTACAATTATCTAGTTTGTGGCAGA	58.153	26	280	970	1249	CAGCTGCCGTCACTAGTCAT	59.826	20	TCTACAATTATCTAGTTTGTGGCAGA	58.153	26	149	1101	1249
Cluster-16104.54496	1	p1	(T)17	17	869	885	GTGTGTCTAGACGGCCTTCC	60.109	20	TGGTTCCGCCTAGTCTCTGG	60.971	20	210	827	1036	GTCCAGTGTGTCTAGACGGC	60.109	20	TGGTTCCGCCTAGTCTCTGG	60.971	20	215	822	1036	GTGTGTCTAGACGGCCTTCC	60.109	20	GGTTCCGCCTAGTCTCTGGT	60.971	20	209	827	1035
Cluster-16104.79822	1	p1	(T)20	20	1	20
Cluster-16104.53142	1	p2	(AT)7	14	828	841	TTGGAGGATGCTGGATACGC	59.893	20	TGACATACTGCATCTTGACTCCA	59.485	23	233	761	993	ATGCTGGATACGCAGTTGGT	59.747	20	TGACATACTGCATCTTGACTCCA	59.485	23	226	768	993	TTGGAGGATGCTGGATACGC	59.893	20	AGGGATGACATACTGCATCTTGA	59.287	23	238	761	998
Cluster-16104.5917	1	p1	(A)10	10	1388	1397
Cluster-16104.5911	1	p1	(A)10	10	612	621
Cluster-16104.24592	1	p1	(T)17	17	3	19
Cluster-16104.24590	1	p1	(A)11	11	2296	2306	TAAGCATGTCCACGGGTCAC	60.037	20	GGTCGACCCTTTTAGGCATT	57.876	20	178	2156	2333	TTACGGGTACGGGTAAGGGT	59.96	20	GGTCGACCCTTTTAGGCATT	57.876	20	136	2198	2333	GGCTTAGACCCGAGCTCAAG	60.179	20	GGTCGACCCTTTTAGGCATT	57.876	20	213	2121	2333
Cluster-16104.24591	1	p1	(T)10	10	192	201	AAAGGAGTTGTGCCTGACCT	59.153	20	TCAGAACAGCGAAAACGAAGA	58.183	21	217	79	295	CAAAGGAGTTGTGCCTGACC	59.046	20	TCAGAACAGCGAAAACGAAGA	58.183	21	218	78	295	AAAGGAGTTGTGCCTGACCT	59.153	20	ACAAACCTTGAGCTCTCTTTCCA	60.118	23	252	79	330
Cluster-16104.58585	1	p1	(A)10	10	68	77	CGAAATCCACAACTACCCGC	59.275	20	TCGTGTCTTCTCTACTTGCCC	59.455	21	221	38	258	CGAAATCCACAACTACCCGC	59.275	20	CGTGTCTTCTCTACTTGCCCT	59.454	21	220	38	257	ACCCGAAATCCACAACTACCC	59.996	21	TCGTGTCTTCTCTACTTGCCC	59.455	21	224	35	258
Cluster-16104.39450	1	p1	(T)12	12	259	270
Cluster-11464.0	1	p2	(CA)8	16	8	23
Cluster-11464.0	2	p2	(GA)6	12	182	193	CGAGTATGGCAGCAGGACAA	60.108	20	CCAAGGGGTAGCCTTCAAGG	60.034	20	197	98	294	CGAGTATGGCAGCAGGACAA	60.108	20	CCCAAGGGGTAGCCTTCAAG	60.034	20	198	98	295	TGGAGTTGGCATTGGAAGCT	59.887	20	CCAAGGGGTAGCCTTCAAGG	60.034	20	152	143	294
Cluster-16104.52436	1	p3	(GTG)5	15	135	149	CTCTCCCTTCTGGACCTCGT	60.324	20	CCTCCCAATCCAGCCAGAAG	60.107	20	118	93	210	ACTCTCCCTTCTGGACCTCG	60.324	20	CCTCCCAATCCAGCCAGAAG	60.107	20	119	92	210	CTCTCCCTTCTGGACCTCGT	60.324	20	ACCCCAGTTCTCAACGTTCC	59.892	20	170	93	262
Cluster-16104.52433	1	p2	(GT)8	16	1508	1523	TGGAGTGTGGGAAAGGAGGA	60.105	20	AAGCGCCCATAGGAGAGAAG	59.244	20	237	1342	1578	TGGAGTGTGGGAAAGGAGGA	60.105	20	GCCATTTCATCCATCCGCCT	60.825	20	218	1342	1559	TGGAGTGTGGGAAAGGAGGA	60.105	20	AGCCATTTCATCCATCCGCC	60.825	20	219	1342	1560
Cluster-21925.2	1	c	(TAT)6ttttataatatatacttccacatg(TTA)7	63	896	958
Cluster-16104.65738	1	p1	(T)12	12	42	53	TTTGGCCAAATTCTTTCTATTTTGAA	57.029	26	CCATAAGTCCGAGCCAAGCA	60.108	20	172	5	176	TTTGGCCAAATTCTTTCTATTTTGAA	57.029	26	ATCCGCGCTTCACATGTTTG	59.831	20	276	5	280	TTTGGCCAAATTCTTTCTATTTTGAA	57.029	26	CAATCCGCGCTTCACATGTT	59.831	20	278	5	282
Cluster-16104.9126	1	p3	(TTC)6	18	412	429	TGATTAGCAATGTGGGCGACA	60.34	21	TCTCCCACCCATTTTCGGTT	59.225	20	252	284	535	TGATTAGCAATGTGGGCGACA	60.34	21	TTCTCCCACCCATTTTCGGT	59.225	20	253	284	536	GATTAGCAATGTGGGCGACA	58.621	20	TCTCCCACCCATTTTCGGTT	59.225	20	251	285	535
Cluster-12305.0	1	p3	(GCT)5	15	617	631	ATTGCTCAGCTGGATGTGCT	60.034	20	GTCTTACCAGCACCAGCAGT	59.965	20	200	472	671	AACGGGACAGAGCAGGAAAG	59.965	20	GTCTTACCAGCACCAGCAGT	59.965	20	111	561	671	ATTGCTCAGCTGGATGTGCT	60.034	20	AGCAGTTCCGTGAACGCATA	60.038	20	186	472	657
Cluster-16104.11141	1	p1	(A)19	19	1839	1857
Cluster-16104.11140	1	p1	(A)19	19	1036	1054
Cluster-16104.11143	1	p1	(A)10	10	304	313	TCCTGCTGCATGTCGTTCTT	59.965	20	AGGTAGCAAGGAACCCAATTT	57.457	21	128	280	407	TCCTGCTGCATGTCGTTCTT	59.965	20	AAGGTAGCAAGGAACCCAATT	57.457	21	129	280	408	ATCCTGCTGCATGTCGTTCT	59.749	20	AGGTAGCAAGGAACCCAATTT	57.457	21	129	279	407
Cluster-19328.0	1	p1	(T)10	10	133	142	TGCAGAAAAATGTCTAGAACTGTTCA	59.458	26	TCAACAATGTGCCTTACCAGA	57.5	21	175	64	238	AAATGTCTAGAACTGTTCATTGCA	57.117	24	TCAACAATGTGCCTTACCAGA	57.5	21	168	71	238	TGCAGAAAAATGTCTAGAACTGTT	57.057	24	TCAACAATGTGCCTTACCAGA	57.5	21	175	64	238
Cluster-19328.0	2	p3	(GTC)6	18	2503	2520	TGCTTGTGCTCAACTGCGTA	60.532	20	GCATGGCGTGGGAACTTAAC	59.83	20	207	2370	2576	GCTTGTGCTCAACTGCGTAA	59.414	20	GCATGGCGTGGGAACTTAAC	59.83	20	206	2371	2576	TGCTTGTGCTCAACTGCGTA	60.532	20	CATGGCGTGGGAACTTAACG	59.554	20	206	2370	2575
Cluster-19399.0	1	p1	(A)18	18	1	18
Cluster-16104.51168	1	p1	(A)11	11	1497	1507	ATGTCAACTGCCACGTCCAA	60.179	20	GGGAGAGCATTGCACCTGAT	60.107	20	262	1333	1594	TCTCATGTCAACTGCCACGT	59.607	20	GGGAGAGCATTGCACCTGAT	60.107	20	266	1329	1594	CAACACGTCCGACTGCAAAT	59.414	20	GGGAGAGCATTGCACCTGAT	60.107	20	245	1350	1594
Cluster-16104.51168	2	p1	(T)11	11	2764	2774	TGGAAATTGTGCAATTCTATTGAGCT	60.071	26	TGGACATGGGGTCTGTTTGG	59.888	20	265	2694	2958	TGGAAATTGTGCAATTCTATTGAGCT	60.071	26	GGACATGGGGTCTGTTTGGT	59.888	20	264	2694	2957	TGGAAATTGTGCAATTCTATTGAGC	58.899	25	TGGACATGGGGTCTGTTTGG	59.888	20	265	2694	2958
Cluster-16104.27814	1	p1	(T)10	10	302	311	TGGCATTTCATGGGGACTGA	59.297	20	TGATCTTTTGGCGTAAAAATGTCT	57.674	24	183	174	356	TCTGGCATTTCATGGGGACT	58.998	20	TGATCTTTTGGCGTAAAAATGTCT	57.674	24	185	172	356	TGGCATTTCATGGGGACTGAA	59.923	21	TGATCTTTTGGCGTAAAAATGTCT	57.674	24	183	174	356
Cluster-16104.40223	1	p1	(A)10	10	1407	1416	GTTGCGGGAGATGTTCATGC	59.901	20	GGGTTAACATACTGAGCGCCT	60.134	21	253	1191	1443	GTTGCGGGAGATGTTCATGC	59.901	20	GGGTTAACATACTGAGCGCC	58.703	20	253	1191	1443	TGGTTGCGGGAGATGTTCAT	59.672	20	GGGTTAACATACTGAGCGCCT	60.134	21	255	1189	1443
Cluster-16104.40228	1	p1	(A)11	11	142	152	CTTCCATTTCAACGGTGCCC	59.756	20	AGTGGTAGGTGCCTTGTTCG	59.965	20	274	11	284	TCCATTTCAACGGTGCCCAT	60.252	20	AGTGGTAGGTGCCTTGTTCG	59.965	20	272	13	284	ACGGTGCCCATATTGGTCAA	59.67	20	AGTGGTAGGTGCCTTGTTCG	59.965	20	263	22	284
Cluster-16566.0	1	p2	(AC)6	12	1	12
Cluster-16566.0	2	p1	(A)15	15	2285	2299
Cluster-5724.1	1	p3	(TTC)7	21	1	21
Cluster-5693.0	1	p1	(T)10	10	1	10
Cluster-21925.1	1	p3	(TGT)5	15	1	15
Cluster-21925.1	2	c	(A)10cacgaaaaaacaaaac(TAA)5	41	668	708	GGGGCAAGTCACACAGGTAA	59.89	20	TTGTCCGTGTCCGTGTTCTC	60.249	20	276	463	738	TTTTCAGACGATGTGTGCGC	59.765	20	TTGTCCGTGTCCGTGTTCTC	60.249	20	220	519	738	TTGTCGCTTACCCATCTGCA	59.677	20	TTGTCCGTGTCCGTGTTCTC	60.249	20	251	488	738
Cluster-16104.79147	1	p1	(T)10	10	519	528	AGCCATATCTACCAGGCTGT	57.891	20	ACCTGATTGGGTCTACATCCC	58.872	21	276	401	676	AGCCATATCTACCAGGCTGT	57.891	20	ACCTGATTGGGTCTACATCCCT	60.294	22	276	401	676	ACCAGGCTGTTTAATTGGATTGT	58.84	23	TGCTACGGAACCTGATTGGG	59.748	20	275	411	685
Cluster-16104.71515	1	p3	(CCT)5	15	318	332	CCGCCCTCATTCATCGTTCT	60.179	20	GGAGAGATGGAGGGGAGAGA	59.143	20	134	287	420	CCGCCCTCATTCATCGTTCT	60.179	20	AGGAGAGATGGAGGGGAGAG	59.14	20	135	287	421	TAGTCTCCACCGCCCTCATT	60.325	20	GGAGAGATGGAGGGGAGAGA	59.143	20	143	278	420
Cluster-5138.0	1	p1	(A)11	11	154	164	CGAGGCCAGGATATGCTAGG	59.466	20	ACCAAGTACACTAACGCCACT	59.31	21	224	108	331	TCATCGAGGCCAGGATATGC	59.39	20	ACCAAGTACACTAACGCCACT	59.31	21	228	104	331	CATCGAGGCCAGGATATGCT	59.388	20	ACCAAGTACACTAACGCCACT	59.31	21	227	105	331
Cluster-11202.0	1	p1	(A)11	11	580	590	GCAGCGTTGAATGATTTGTGG	59.012	21	GTCTCCAAGATGTTATGTTGCCA	58.99	23	220	438	657	GCAGCGTTGAATGATTTGTGG	59.012	21	TGTCTCCAAGATGTTATGTTGCC	58.99	23	221	438	658	GCAGCGTTGAATGATTTGTGG	59.012	21	CTGTCTCCAAGATGTTATGTTGCC	59.905	24	222	438	659
Cluster-16104.81557	1	p1	(T)10	10	32	41
Cluster-16104.81557	2	p1	(A)10	10	1242	1251	ACTCGACTCGTAATCGTTTGT	57.451	21	ACAATTTGCAGACGTCCTCT	57.449	20	168	1177	1344	ACTCGACTCGTAATCGTTTGT	57.451	21	ACAATTTGCAGACGTCCTCTT	58.149	21	168	1177	1344	AACTCGACTCGTAATCGTTTGT	58.106	22	ACAATTTGCAGACGTCCTCT	57.449	20	169	1176	1344
Cluster-3365.0	1	p2	(AT)6	12	1350	1361
Cluster-3365.0	2	p3	(ATT)6	18	1499	1516
Cluster-16104.45306	1	p1	(A)10	10	535	544	ATTGAGAATGGCTGCAGGCT	60.033	20	CCCAACTCCCAAACAAACCC	59.244	20	267	434	700	TGCAGCTGAAACCCTCTTGT	59.817	20	CCCAACTCCCAAACAAACCC	59.244	20	247	454	700	TTGAGAATGGCTGCAGGCTT	60.251	20	CCCAACTCCCAAACAAACCC	59.244	20	266	435	700
Cluster-16104.45304	1	p3	(GGT)5	15	3	17
Cluster-16104.45308	1	p1	(A)12	12	551	562	TGGGATGGAACTCAACGACG	60.038	20	GGGTGAATGGAGCCAACAGA	59.962	20	240	419	658	TGGGATGGAACTCAACGACG	60.038	20	GCTTATTGGCTTTGCTGGGG	59.824	20	257	419	675	TGGGATGGAACTCAACGACG	60.038	20	GGCTTATTGGCTTTGCTGGG	59.824	20	258	419	676
Cluster-16104.45308	2	p1	(T)10	10	6485	6494	AACAAGAGCTTCTCAGGCCC	59.963	20	CGGGGAGCCCTAGTTTTCTG	60.108	20	166	6379	6544	AACAAGAGCTTCTCAGGCCC	59.963	20	GACGGGGAGCCCTAGTTTTC	60.108	20	168	6379	6546	AACAAGAGCTTCTCAGGCCC	59.963	20	GCTTTAGCCTCAGTGCCTCT	59.748	20	279	6379	6657
Cluster-16104.81555	1	p1	(T)10	10	879	888	GATCGCTGCAAGGTCTCCAT	60.179	20	ACCAATTAGCTGACTACTCACAGA	59.227	24	150	772	921	ATGATCGCTGCAAGGTCTCC	60.179	20	ACCAATTAGCTGACTACTCACAGA	59.227	24	152	770	921	ATCGCTGCAAGGTCTCCATT	59.746	20	ACCAATTAGCTGACTACTCACAGA	59.227	24	149	773	921
Cluster-16104.54327	1	p1	(A)18	18	904	921	AAGTTCGCAAAGAAACGGGC	59.97	20	TCACATAGCTTCGACTTTATCTAGT	57.43	25	183	776	958	GCCAAGCTTCTTGCACACAG	60.318	20	TCACATAGCTTCGACTTTATCTAGT	57.43	25	213	746	958	GCAAAGAAACGGGCTGAACA	59.616	20	TCACATAGCTTCGACTTTATCTAGT	57.43	25	177	782	958
Cluster-16104.82448	1	p1	(A)12	12	2698	2709	TCGGTATTGTCCCTTTGCCC	60.035	20	GTGAACTCCAACCCCACCAT	59.888	20	220	2574	2793	TCGGTATTGTCCCTTTGCCC	60.035	20	ATGTGAACTCCAACCCCACC	59.888	20	222	2574	2795	GGTATTGTCCCTTTGCCCCT	59.665	20	GTGAACTCCAACCCCACCAT	59.888	20	218	2576	2793
Cluster-23553.1	1	p1	(T)10	10	233	242	AGTGCTCAGAGTGCTGACAC	59.967	20	AAGTAGCGTAGACGAGCACG	59.903	20	111	162	272	AGTGCTCAGAGTGCTGACAC	59.967	20	CGTAGACGAGCACGCAACTA	60.179	20	105	162	266	AGTGCTCAGAGTGCTGACAC	59.967	20	CAAAGAAACGAGTGGACGGC	59.765	20	155	162	316
Cluster-23553.1	2	p1	(A)10	10	557	566	CACAGCGACGACGAGTTTTC	59.841	20	TCCGTTTATCGCCAGCTGTT	60.037	20	197	458	654	TCTTCCACTGATGTTGGCCG	60.322	20	TCCGTTTATCGCCAGCTGTT	60.037	20	160	495	654	CACAGCGACGACGAGTTTTC	59.841	20	CCTCCTCCGTTTATCGCCAG	60.249	20	202	458	659
Cluster-12346.0	1	p2	(CA)7	14	331	344	TGTCATCCCGCTGCTTCTTT	59.963	20	GGGAAGCTTTTGACTGTGCG	60.04	20	274	177	450	TGTCATCCCGCTGCTTCTTT	59.963	20	AGCTTTTGACTGTGCGACCT	60.179	20	270	177	446	GGTATGTCATCCCGCTGCTT	60.179	20	GGGAAGCTTTTGACTGTGCG	60.04	20	278	173	450
Cluster-16104.62948	1	p1	(T)10	10	174	183	TTCCAACTCTCTCTGCGCAG	60.038	20	ATTGATAAAATCGGCGGCGC	60.04	20	193	71	263	CTTCCAACTCTCTCTGCGCA	60.038	20	ATTGATAAAATCGGCGGCGC	60.04	20	194	70	263	TCTTCCAACTCTCTCTGCGC	59.755	20	ATTGATAAAATCGGCGGCGC	60.04	20	195	69	263
Cluster-16104.14687	1	p1	(T)10	10	737	746	TCGTTGTTAGCGGTGTCAGG	60.319	20	GGGATTATACCCCTGGATGTTACA	59.4	24	273	544	816	CGTTGTTAGCGGTGTCAGGT	60.599	20	GGGATTATACCCCTGGATGTTACA	59.4	24	272	545	816	TGCCGTGTATTTGCTGAAGA	57.823	20	TCACAATCAAGCAACACCAAGT	58.977	22	271	691	961
Cluster-16104.88095	1	p2	(TA)8	16	1095	1110	TGTCTGTGGCTTTGCAATTCC	59.659	21	ATGCTCATCTATTCGGGCCC	59.674	20	176	1000	1175	TGTCTGTGGCTTTGCAATTCC	59.659	21	CCCTTTGCGCAGTTCAAACT	59.615	20	159	1000	1158	TGTCTGTGGCTTTGCAATTCC	59.659	21	GCTCATCTATTCGGGCCCTT	59.602	20	174	1000	1173
Cluster-16104.34427	1	p1	(A)10	10	198	207	TTTCTGAGGGGCCACATTCC	59.96	20	AAGCTGCCCAGAATTGCTCT	59.961	20	219	144	362	TTTCTGAGGGGCCACATTCC	59.96	20	TGTGCAAGTGAAAGGCAAGC	59.897	20	235	144	378	TTTCTGAGGGGCCACATTCC	59.96	20	CAAGCTGCCCAGAATTGCTC	59.827	20	220	144	363
Cluster-16104.34427	2	p6	(TGGAGA)5	30	797	826	AGGCACCTTGGGAAACACAA	60.033	20	ACACTTGAGTCCAACCCACC	59.817	20	229	630	858	GGTAGGGCTTTGAGGCAAGT	59.962	20	ACACTTGAGTCCAACCCACC	59.817	20	198	661	858	AATGGTGGAGAGGCACCTTG	59.961	20	ACACTTGAGTCCAACCCACC	59.817	20	239	620	858
Cluster-16104.34426	1	p2	(CT)8	16	1038	1053	TCCAAGAAGAAGAGAGGCGC	59.752	20	AGCCCAACTCCTAGTCGGAT	60.032	20	279	857	1135	GAAGAAGAGAGGCGCCCAAA	60.322	20	AGCCCAACTCCTAGTCGGAT	60.032	20	274	862	1135	AGAAGAGAGGCGCCCAAATT	59.67	20	AGCCCAACTCCTAGTCGGAT	60.032	20	272	864	1135
Cluster-16104.34426	2	p2	(AT)10	20	1339	1358	CGACTAGGAGTTGGGCTGC	60.154	19	TGTCCCAACCACCTCATTCG	59.964	20	265	1119	1383	AGGAGTTGGGCTGCTAAATGT	59.644	21	TGTCCCAACCACCTCATTCG	59.964	20	260	1124	1383	CGACTAGGAGTTGGGCTGC	60.154	19	GTCCCAACCACCTCATTCGA	59.676	20	264	1119	1382
Cluster-16104.81711	1	p2	(AT)9	18	1	18
Cluster-22756.0	1	c	(AC)9gggtgttaatggaaaatgtgtgccgtacaaaacggaacgagaaaaggaaacgtgatttattgctccgcacttttttttattgat(A)19	121	2175	2295
Cluster-16104.48077	1	p2	(TC)10	20	1324	1343	CCAACGACATGCTTGTGGTG	60.04	20	GACGTTGTCGGCAAAAACCA	59.901	20	255	1135	1389	CCAACGACATGCTTGTGGTG	60.04	20	TGTCGGCAAAAACCAATCGC	60.318	20	250	1135	1384	CCAACGACATGCTTGTGGTG	60.04	20	CGGCAAAAACCAATCGCCTT	60.319	20	247	1135	1381
Cluster-16104.48076	1	p1	(T)21	21	1	21
Cluster-16104.48071	1	p3	(AAC)26	78	1	78
Cluster-16104.48078	1	p3	(GGC)6	18	79	96	TCTCTGTTCGGATTGGTGGC	60.036	20	CGGAGCACCATCCTTCCATT	60.107	20	223	33	255	GTGGCGCAAAGGAAAGAAGG	60.039	20	CGGAGCACCATCCTTCCATT	60.107	20	208	48	255	GGTGGCGCAAAGGAAAGAAG	60.039	20	CGGAGCACCATCCTTCCATT	60.107	20	209	47	255
Cluster-16104.35590	1	p1	(T)10	10	344	353	CTCGACAAACGCACGAAACC	60.383	20	CGTTTCGACCCCGATACTCA	59.547	20	255	157	411	AGGAGATTGCAGAACACGGT	59.313	20	GCCCCCAAACACCAAAGTTG	60.179	20	252	208	459	AGGAGATTGCAGAACACGGT	59.313	20	CTAACGGCACCGATTTTGGC	60.179	20	278	208	485
Cluster-16104.35590	2	p1	(A)12	12	1258	1269	AGGGACGTTGCTTACACCAG	59.965	20	TGGGAGAGGTCTTTTCCGGA	60.179	20	176	1132	1307	AGGGACGTTGCTTACACCAG	59.965	20	TTCCGGACTTTTCGGTGGTT	59.819	20	163	1132	1294	AGGGACGTTGCTTACACCAG	59.965	20	TTTCCGGACTTTTCGGTGGT	59.819	20	164	1132	1295
Cluster-16104.35596	1	p1	(T)12	12	12	23
Cluster-16104.43912	1	p3	(CTT)5	15	84	98	CTTCGCATTTGGCTTCTCCC	59.547	20	AGCCGGAGAAACCAAAGAGG	59.963	20	231	20	250	CGTCGCCTTCTCTCTGAGTT	59.476	20	AGCCGGAGAAACCAAAGAGG	59.963	20	198	53	250	TTGGCTTCTCCCGAGTCTCA	60.542	20	AGCCGGAGAAACCAAAGAGG	59.963	20	223	28	250
Cluster-16104.37993	1	p1	(A)10	10	191	200	CCGAAAAACTCAACCGCACC	60.318	20	TGCAAGTTGGTGAGATGGGT	59.522	20	280	66	345	CGAAAAACTCAACCGCACCT	59.339	20	TGCAAGTTGGTGAGATGGGT	59.522	20	279	67	345	CCGAAAAACTCAACCGCACC	60.318	20	TGCAAGTTGGTGAGATGGGTT	60.134	21	280	66	345
Cluster-16104.37993	2	p2	(TC)6	12	359	370	ACCCATCTCACCAACTTGCA	59.522	20	AGCTTGAGGATTCTGTGGAGC	60.066	21	108	326	433	ACCCATCTCACCAACTTGCA	59.522	20	TGTCCAAGCACCTTTGTTGG	58.89	20	260	326	585	ACCCATCTCACCAACTTGCA	59.522	20	GTCCAAGCACCTTTGTTGGT	58.889	20	259	326	584
Cluster-16104.37995	1	p2	(TA)7	14	267	280	GGTGGCAAGTGTGTCTAGGT	59.603	20	GCAAACAACTGCTCATCACCC	60.336	21	247	74	320	GGTGGCAAGTGTGTCTAGGT	59.603	20	TGCAAACAACTGCTCATCACC	59.662	21	248	74	321	AGGTGGCAAGTGTGTCTAGG	59.313	20	GCAAACAACTGCTCATCACCC	60.336	21	248	73	320
Cluster-16104.37995	2	p1	(A)12	12	382	393	TCTGTAACAACTGCACACGC	59.066	20	ACCAAACGAGTCCGAATCGA	59.4	20	186	347	532	TTCTGTAACAACTGCACACGC	59.671	21	ACCAAACGAGTCCGAATCGA	59.4	20	187	346	532	TCTGTAACAACTGCACACGC	59.066	20	AACCAAACGAGTCCGAATCGA	60	21	187	347	533
Cluster-16104.31130	1	p2	(TG)7	14	1311	1324	GCGCACATTTTTGGGACTCT	59.402	20	GACTGCACTCCTGGTTGTCA	59.893	20	169	1194	1362	AGCGCACATTTTTGGGACTC	59.402	20	GACTGCACTCCTGGTTGTCA	59.893	20	170	1193	1362	GCGCACATTTTTGGGACTCT	59.402	20	CGCAGGTACGGTGATTCTGT	60.109	20	235	1194	1428
Cluster-16104.21762	1	p3	(AAG)5	15	1995	2009	GGTTGCCAAGTTGAAGGTCC	59.326	20	TCTCCGGGACAAGGAAAAGC	59.964	20	243	1927	2169	GGTTGCCAAGTTGAAGGTCC	59.326	20	CTCCGGGACAAGGAAAAGCT	59.963	20	242	1927	2168	GGTTGCCAAGTTGAAGGTCC	59.326	20	AGATCCTCTCCTCGACCAGG	59.815	20	266	1927	2192
Cluster-16104.21761	1	p1	(A)11	11	161	171	TGATTCCTGGCATGGGGAAG	59.74	20	TGATGTATCAGTTGATCAAACTCTTC	57.515	26	197	4	200	TCCTGGCATGGGGAAGGTAT	60.328	20	TGATGTATCAGTTGATCAAACTCTTC	57.515	26	193	8	200	TGATTCCTGGCATGGGGAAG	59.74	20	GATGATGTATCAGTTGATCAAACTCT	57.34	26	199	4	202
Cluster-16104.66714	1	p2	(AT)8	16	517	532
Cluster-16104.1469	1	p1	(T)12	12	663	674	GCACGCACACTCCACATCTA	60.39	20	TGTCGACACATCAATGACAAGT	58.272	22	261	506	766	GCACGCACACTCCACATCTA	60.39	20	TGTCGACACATCAATGACAAGTT	58.874	23	261	506	766	GCACGCACACTCCACATCTA	60.39	20	ATGTCGACACATCAATGACAAGT	58.682	23	262	506	767
Cluster-16104.67047	1	p3	(GAA)5	15	213	227	GTAGAAGTGCTACGCAAAGATG	57.493	22	AGGGTAGTGTTGGGTTTTGGA	59.146	21	278	55	332	GTAGAAGTGCTACGCAAAGATG	57.493	22	GACGAAGGGAGTTTTGATGCA	58.849	21	229	55	283	GTAGAAGTGCTACGCAAAGATG	57.493	22	AGACGAAGGGAGTTTTGATGCA	60.225	22	230	55	284
Cluster-16104.80434	1	p1	(T)12	12	445	456	TTGCTTGATGGGGGAGTTCC	59.96	20	CCTTCACACTGCAATCCCCA	60.251	20	211	362	572	TTGCTTGATGGGGGAGTTCC	59.96	20	ACCTTCACACTGCAATCCCC	60.251	20	212	362	573	ATGCTTTGCTTGATGGGGGA	59.958	20	CCTTCACACTGCAATCCCCA	60.251	20	216	357	572
Cluster-16104.85221	1	p1	(T)14	14	7	20
Cluster-16104.73758	1	p1	(A)20	20	1	20
Cluster-16104.73759	1	p1	(T)14	14	1408	1421	GCACGATGCTCGACTCTCAT	60.249	20	ACAATCTCCTAGATTAAAACTCCCA	57.489	25	243	1224	1466	ATCTCTCCGTCTCAGAGCCT	59.449	20	ACAATCTCCTAGATTAAAACTCCCA	57.489	25	225	1242	1466	GCTCGACTCTCATCTCTCCG	59.414	20	ACAATCTCCTAGATTAAAACTCCCA	57.489	25	236	1231	1466
Cluster-16104.73754	1	p3	(TTG)5	15	1646	1660	GCATTTGGGGGTGAGATGGA	60.033	20	CATTTTCGCCGCCCATTCTC	60.249	20	270	1601	1870	GCATTTGGGGGTGAGATGGA	60.033	20	GGCGACACTGAAAAAGGCAA	59.616	20	139	1601	1739	TGAATCCCTGCAAGCCCATT	59.958	20	GGCGACACTGAAAAAGGCAA	59.616	20	214	1526	1739
Cluster-16104.73754	2	p2	(CT)6	12	1920	1931	GCTTCCACTCACTGGTTCGA	59.966	20	ATTGGGCGTCAGAGCATTGT	60.323	20	190	1774	1963	AGCTTCCACTCACTGGTTCG	59.966	20	ATTGGGCGTCAGAGCATTGT	60.323	20	191	1773	1963	GAGAATGGGCGGCGAAAATG	60.249	20	ATTGGGCGTCAGAGCATTGT	60.323	20	113	1851	1963
Cluster-16104.73755	1	p3	(TTG)5	15	1725	1739	GCATTTGGGGGTGAGATGGA	60.033	20	CATTTTCGCCGCCCATTCTC	60.249	20	270	1680	1949	GCATTTGGGGGTGAGATGGA	60.033	20	GGCGACACTGAAAAAGGCAA	59.616	20	139	1680	1818	TGAATCCCTGCAAGCCCATT	59.958	20	GGCGACACTGAAAAAGGCAA	59.616	20	214	1605	1818
Cluster-16104.73755	2	p2	(CT)6	12	1999	2010	GCTTCCACTCACTGGTTCGA	59.966	20	ATTGGGCGTCAGAGCATTGT	60.323	20	190	1853	2042	AGCTTCCACTCACTGGTTCG	59.966	20	ATTGGGCGTCAGAGCATTGT	60.323	20	191	1852	2042	GAGAATGGGCGGCGAAAATG	60.249	20	ATTGGGCGTCAGAGCATTGT	60.323	20	113	1930	2042
Cluster-16104.73757	1	p1	(A)20	20	1	20
Cluster-7571.0	1	p1	(T)10	10	1036	1045	TCCACGAACAAACCGGTCAT	59.893	20	TCGTGCTCTTAACGCAGTGA	59.687	20	217	993	1209	ATCCACGAACAAACCGGTCA	59.893	20	TCGTGCTCTTAACGCAGTGA	59.687	20	218	992	1209	CAAACCGGTCATGGCCATTG	60.109	20	TCGTGCTCTTAACGCAGTGA	59.687	20	209	1001	1209
Cluster-16104.6119	1	p3	(GAA)5	15	325	339	TAGAGTGGCGACTGAAGGGA	59.961	20	GCTCCCTTCTTGCCTTCCTT	59.961	20	232	302	533	ACAATGGCGACTGAAGGGAG	60.036	20	TCCTTCACTCCCCACCGTAT	59.958	20	279	138	416	TAGAGTGGCGACTGAAGGGA	59.961	20	TCCTTCACTCCCCACCGTAT	59.958	20	115	302	416
Cluster-16104.6119	2	p3	(AAG)5	15	832	846
Cluster-16104.13014	1	p1	(T)11	11	961	971	TTGATTTGGTGCGAAGTGCC	59.686	20	GCCTGCAGCAAGACGAATAC	59.625	20	224	803	1026	GCAGACTCTCTTGCACAGGA	59.68	20	GCCTGCAGCAAGACGAATAC	59.625	20	113	914	1026	AGCAGACTCTCTTGCACAGG	59.679	20	GCCTGCAGCAAGACGAATAC	59.625	20	114	913	1026
Cluster-16104.7448	1	p2	(TA)10	20	1	20
Cluster-16104.7448	2	p1	(A)10	10	454	463	GCTATTAATAATGGTGTGGTCCACA	59.174	25	CGTCTTCAAGCAGGTCAAGC	59.485	20	161	346	506	AGCTATTAATAATGGTGTGGTCCAC	58.938	25	CGTCTTCAAGCAGGTCAAGC	59.485	20	162	345	506	AGCTATTAATAATGGTGTGGTCCA	57.739	24	CGTCTTCAAGCAGGTCAAGC	59.485	20	162	345	506
Cluster-16104.7447	1	p2	(TA)9	18	880	897
Cluster-16104.81155	1	p1	(A)10	10	67	76	CAGAAGTCCTGGAACCTGCA	59.602	20	CAGGTACATCGGCCAGACAA	59.751	20	245	6	250	CAGAAGTCCTGGAACCTGCA	59.602	20	AGGTACATCGGCCAGACAAC	59.751	20	244	6	249	CAGAAGTCCTGGAACCTGCA	59.602	20	CAGACAACGCCAGGAGAGAA	59.682	20	232	6	237
Cluster-16104.18593	1	p1	(A)12	12	68	79	GGCTCAATATTTGTATTTGCACATGC	60.292	26	TATGGGAGAGACGCCATGGA	60.106	20	255	0	254	GCTCAATATTTGTATTTGCACATGCT	59.522	26	TATGGGAGAGACGCCATGGA	60.106	20	254	1	254	GCTCAATATTTGTATTTGCACATGC	58.357	25	TATGGGAGAGACGCCATGGA	60.106	20	254	1	254
Cluster-16104.18592	1	p3	(GAA)5	15	75	89	ACCCCCTTTGAACACAGCAT	59.812	20	AATGAGGGTCGGTGGAAACC	59.962	20	226	9	234	ACCCCCTTTGAACACAGCAT	59.812	20	GGAAGTGGAAGATAGGCGGG	59.893	20	154	9	162	ACCCCCTTTGAACACAGCAT	59.812	20	GGGAAGTGGAAGATAGGCGG	59.893	20	155	9	163
Cluster-16104.79540	1	p1	(A)16	16	8	23
Cluster-16104.72401	1	p1	(A)10	10	1359	1368	TCCTCACCATTGGCAGTGTC	59.963	20	TCTGTTGCTCTCTGTGGATAGC	59.833	22	277	1175	1451	TCCTCACCATTGGCAGTGTC	59.963	20	CTGTTGCTCTCTGTGGATAGCT	59.832	22	276	1175	1450	TCCTCACCATTGGCAGTGTC	59.963	20	TGTTGCTCTCTGTGGATAGCT	58.817	21	275	1175	1449
Cluster-16104.72405	1	p1	(A)10	10	149	158	GGTTGGAAAAGGGGTTTTGCT	59.511	21	TCAGCACGAGGATCTGCATT	59.461	20	206	23	228	GGTTGGAAAAGGGGTTTTGCT	59.511	21	AATCAGCACGAGGATCTGCA	59.461	20	208	23	230	AGGTTGGAAAAGGGGTTTTGC	59.511	21	TCAGCACGAGGATCTGCATT	59.461	20	207	22	228
Cluster-16104.47078	1	p3	(AAT)5	15	134	148	CTCACACCACCTTCAACCCA	59.817	20	GGTGCGAGGTCTGGCTTTAT	60.108	20	173	108	280	CTCACACCACCTTCAACCCA	59.817	20	TCCCAGTCTGTTTTCCAGCC	59.89	20	273	108	380	CTCACACCACCTTCAACCCA	59.817	20	CCCAGTCTGTTTTCCAGCCT	59.889	20	272	108	379
Cluster-16104.42638	1	p1	(T)10	10	233	242	GGTTCGCCAGCTCTCTACTT	59.467	20	CAAGCATGGAAGCCAAATGGT	59.723	21	276	196	471	GGTTCGCCAGCTCTCTACTT	59.467	20	ACAAGCATGGAAGCCAAATGG	59.723	21	277	196	472	TGGTTCGCCAGCTCTCTACT	60.612	20	CAAGCATGGAAGCCAAATGGT	59.723	21	277	195	471
Cluster-16104.12761	1	p3	(GAT)5	15	1794	1808	TGCTGATCCAAACGAAAACCA	58.698	21	GGGTTCGGCAACAGGACTTT	60.822	20	280	1582	1861	TGCTGATCCAAACGAAAACCA	58.698	21	GGTTCGGCAACAGGACTTTT	58.97	20	279	1582	1860	TGCTGATCCAAACGAAAACCA	58.698	21	GGGTTCGGCAACAGGACTT	60.228	19	280	1582	1861
Cluster-16104.12761	2	p1	(A)10	10	3819	3828	TGCCAATGCCACCTAGGTTT	59.886	20	GAGGAACAGTTGGAGCTCCC	60.036	20	270	3615	3884	TGCCAATGCCACCTAGGTTT	59.886	20	GGAGGAACAGTTGGAGCTCC	60.036	20	271	3615	3885	ATGCCAATGCCACCTAGGTT	59.664	20	GAGGAACAGTTGGAGCTCCC	60.036	20	271	3614	3884
Cluster-16104.12763	1	p3	(ATC)6	18	896	913
Cluster-16104.12767	1	p1	(A)10	10	613	622	TCTGTAGGGCTGTGAATTCGA	58.824	21	GCTCAACCCACGTATCTTTGC	59.869	21	280	541	820	CTGTAGGGCTGTGAATTCGA	57.327	20	GCTCAACCCACGTATCTTTGC	59.869	21	279	542	820	TCTGTAGGGCTGTGAATTCG	57.327	20	GCTCAACCCACGTATCTTTGC	59.869	21	280	541	820
Cluster-16104.3694	1	p1	(T)10	10	598	607	TCCTTGAAGTCTGCCATGCT	59.305	20	TGCTCTTTCTGCCACCTTGA	59.526	20	253	378	630	TCCTTGAAGTCTGCCATGCTT	59.926	21	TGCTCTTTCTGCCACCTTGA	59.526	20	253	378	630	CTCCTTGAAGTCTGCCATGC	58.907	20	TGCTCTTTCTGCCACCTTGA	59.526	20	254	377	630
Cluster-16104.19881	1	p2	(TA)9	18	2130	2147	CGCTACTAAACGCAGAGCCT	60.179	20	CAATTGCTCCTCCTACCCGG	60.179	20	252	1982	2233	CGCTACTAAACGCAGAGCCT	60.179	20	AATTGCTCCTCCTACCCGGA	60.326	20	251	1982	2232	AGAGCCTGCGAGTTCAAACT	59.605	20	CAATTGCTCCTCCTACCCGG	60.179	20	239	1995	2233
Cluster-16104.19882	1	p1	(T)10	10	516	525	CACTTGGAAACTTGACAGCAGT	59.315	22	TGCATGCCTAGCTATCCTGA	58.279	20	215	488	702	ACAAGCTTAGCACCTGTTGA	57.362	20	TCTTGGACTGGTCGATTCCT	58.061	20	269	396	664	CACTTGGAAACTTGACAGCAGT	59.315	22	TCTTGGACTGGTCGATTCCT	58.061	20	177	488	664
Cluster-20759.0	1	p1	(A)15	15	20	34
Cluster-16104.73241	1	p3	(TTC)5	15	253	267	ACTGGCGCCTTGGGAAATAA	59.961	20	ATCGCAAAATAAACCGGCCG	59.9	20	271	155	425	ACTGGCGCCTTGGGAAATAA	59.961	20	CCGGTCAATCAAAGCAGCAC	60.11	20	254	155	408	CCTGCTCAGCGCTATGAGTT	60.179	20	ATCGCAAAATAAACCGGCCG	59.9	20	230	196	425
Cluster-16451.0	1	p1	(A)11	11	1	11
Cluster-16451.0	2	p1	(T)12	12	358	369	AGCGCAATGAATAACCTGAGT	58.009	21	CCCATCCTCCACCTCCTTCA	60.622	20	239	261	499	AGCGCAATGAATAACCTGAGT	58.009	21	AATCCCCATCCTCCACCTCC	60.699	20	243	261	503	AGCGCAATGAATAACCTGAGT	58.009	21	ATCCCCATCCTCCACCTCC	60.073	19	242	261	502
Cluster-4474.0	1	p1	(T)10	10	1442	1451
Cluster-16104.1871	1	p2	(AT)6	12	262	273	GCAGATGAAGAATGGCAAGGC	60.202	21	GGAGATGGCGGAGAAACACA	60.036	20	201	207	407	GCAGATGAAGAATGGCAAGGC	60.202	21	TGGAGATGGCGGAGAAACAC	60.036	20	202	207	408	GGCATGCAGATGAAGAATGGC	60.27	21	GGAGATGGCGGAGAAACACA	60.036	20	206	202	407
Cluster-16104.14354	1	p2	(CT)8	16	50	65	TGTGTTGAGCTCTCCACAACA	59.791	21	CGAAAGGGAGGCACAAGAGA	59.678	20	177	23	199	TGTGTTGAGCTCTCCACAACA	59.791	21	TCGAAAGGGAGGCACAAGAG	59.678	20	178	23	200	TGTGTTGAGCTCTCCACAACA	59.791	21	ATCGAAAGGGAGGCACAAGA	59.016	20	179	23	201
Cluster-16104.75650	1	p1	(T)12	12	1343	1354	GTGCCTTTGCGCGAATAAGT	59.832	20	CTGCCTTTCTGTTTGTGGCC	59.967	20	243	1290	1532	TCGTTCTTTGCTTGTGTGCC	59.62	20	CTGCCTTTCTGTTTGTGGCC	59.967	20	258	1275	1532	CGTTCTTTGCTTGTGTGCCT	59.618	20	CTGCCTTTCTGTTTGTGGCC	59.967	20	257	1276	1532
Cluster-16319.0	1	p1	(G)19	19	1	19
Cluster-16319.0	2	c	(AGA)5agtgtagatttggagtttttgtatgaaaagaggcttgaatcttga(T)10	70	995	1064	TTGGGTGAAGGTTGGGGATG	59.886	20	AGCCCCTCTTCACCTCTCAT	59.956	20	259	857	1115	GTTGGGTGAAGGTTGGGGAT	59.886	20	AGCCCCTCTTCACCTCTCAT	59.956	20	260	856	1115	ATGGTTGGGTGAAGGTTGGG	60.179	20	AGCCCCTCTTCACCTCTCAT	59.956	20	263	853	1115
Cluster-16319.1	1	p2	(TG)6	12	2934	2945
Cluster-19549.0	1	p1	(T)10	10	312	321	TTTCCAGGCCGTTTCGAAGA	59.893	20	GGTTCACCTGGTATGCGGTA	59.462	20	221	283	503	GTTTCCAGGCCGTTTCGAAG	59.763	20	GGTTCACCTGGTATGCGGTA	59.462	20	222	282	503	TCCAGGCCGTTTCGAAGATT	59.676	20	GGTTCACCTGGTATGCGGTA	59.462	20	219	285	503
Cluster-16104.73249	1	p1	(T)10	10	984	993	GGGCTTTTTCCTACGCCTCT	60.035	20	TCGCGTCGAGGATGAAGAAG	59.901	20	241	929	1169	GGGCTTTTTCCTACGCCTCT	60.035	20	CGCGTCGAGGATGAAGAAGT	60.179	20	240	929	1168	ATCCGGAGCATCCTCGTAGT	60.179	20	CTGCGGAAAAGGAGGCAAAC	60.039	20	239	782	1020
Cluster-16104.25925	1	p1	(A)10	10	108	117	CCGCGTTTGCATTGAACCTT	60.319	20	GGCCTCAATAGCTGTCACCA	59.747	20	184	60	243	CCGCGTTTGCATTGAACCTT	60.319	20	CACCAACCTCTTATGGGCCA	59.669	20	169	60	228	CCGCGTTTGCATTGAACCTT	60.319	20	TGTACCCTTCGAAGGCCTCA	60.543	20	197	60	256
Cluster-16104.25926	1	p1	(A)10	10	108	117	CCGCGTTTGCATTGAACCTT	60.319	20	GGCCTCAATAGCTGTCACCA	59.747	20	184	60	243	CCGCGTTTGCATTGAACCTT	60.319	20	CACCAACCTCTTATGGGCCA	59.669	20	169	60	228	CCGCGTTTGCATTGAACCTT	60.319	20	TGTACCCTTCGAAGGCCTCA	60.543	20	197	60	256
Cluster-16104.54516	1	p2	(AT)11	22	1	22
Cluster-16104.54516	2	p2	(AT)7	14	1280	1293	ATAAGCAGCATCGTCCGAGG	59.967	20	TCGTCTCTTCAACACCACTGT	59.245	21	261	1137	1397	ACCCATAAGCAGCATCGTCC	60.179	20	TCGTCTCTTCAACACCACTGT	59.245	21	265	1133	1397	CCATAAGCAGCATCGTCCGA	60.249	20	TCGTCTCTTCAACACCACTGT	59.245	21	263	1135	1397
Cluster-16104.4963	1	p2	(AG)6	12	201	212	GCAGGAGATCTGTCATGGCT	59.531	20	CCTTCCACTTCTCGAACTCGT	59.73	21	222	26	247	AGCAGGAGATCTGTCATGGC	59.531	20	CCTTCCACTTCTCGAACTCGT	59.73	21	223	25	247	GCAGGAGATCTGTCATGGCT	59.531	20	TCCTTCCACTTCTCGAACTCG	59.46	21	223	26	248
Cluster-16104.4961	1	p1	(T)10	10	632	641	TCAGCCCAATCTAAAAGGCCA	59.643	21	AGGTACACAAGCTCAATCGAGT	59.437	22	277	491	767	AGCCCAATCTAAAAGGCCAGT	59.641	21	AGGTACACAAGCTCAATCGAGT	59.437	22	275	493	767	AAAAGGCCAGTACGTAGTGG	57.532	20	GCTCAATCGAGGTACACAAGC	59.339	21	274	503	776
Cluster-16104.4967	1	p1	(T)10	10	806	815	AAACCTTCAAACCGGCCAAC	59.538	20	AGCTAGCCCTAGTGATCCTGT	59.781	21	228	617	844	ACCTTCAAACCGGCCAACAT	60.469	20	AGCTAGCCCTAGTGATCCTGT	59.781	21	226	619	844	AAACCTTCAAACCGGCCAAC	59.538	20	TGGAGTACCTAGCTAGCCCT	58.767	20	238	617	854
Cluster-16104.4969	1	p1	(T)10	10	1561	1570	AAACCTTCAAACCGGCCAAC	59.538	20	AGCTAGCCCTAGTGATCCTGT	59.781	21	228	1372	1599	ACCTTCAAACCGGCCAACAT	60.469	20	AGCTAGCCCTAGTGATCCTGT	59.781	21	226	1374	1599	AAACCTTCAAACCGGCCAAC	59.538	20	TGGAGTACCTAGCTAGCCCT	58.767	20	238	1372	1609
Cluster-8252.0	1	p2	(CA)6	12	1529	1540	ATCATCACCGCGTACGTACC	59.97	20	ATGCGTGTGTGTGTGGGTAT	59.964	20	217	1408	1624	ATCTCGGACATCATCACCGC	59.967	20	ATGCGTGTGTGTGTGGGTAT	59.964	20	226	1399	1624	TGATCTCCGTCGGCATCTTG	59.897	20	ATGCGTGTGTGTGTGGGTAT	59.964	20	273	1352	1624
Cluster-15598.0	1	p1	(A)10	10	82	91	ACACGAGCTCAAATCAAGCG	59.207	20	GTTGGCTTCTGAATCTGCACA	59.118	21	171	44	214	ACACGAGCTCAAATCAAGCG	59.207	20	TGTTGGCTTCTGAATCTGCAC	59.118	21	172	44	215	CACGAGCTCAAATCAAGCGA	58.929	20	GTTGGCTTCTGAATCTGCACA	59.118	21	170	45	214
Cluster-16104.87311	1	p1	(A)20	20	1	20
Cluster-18696.1	1	p1	(T)10	10	1552	1561	AGCCGAGGGTGTGAAACTTT	59.817	20	TCCCCGCTATCCTGAGGTAC	60.179	20	239	1430	1668	AGCCGAGGGTGTGAAACTTT	59.817	20	CGCTATCCTGAGGTACGGTG	59.689	20	235	1430	1664	CATCAGCCGAGGGTGTGAAA	60.322	20	TCCCCGCTATCCTGAGGTAC	60.179	20	243	1426	1668
Cluster-16104.46325	1	p1	(A)20	20	1	20
Cluster-16104.69784	1	p1	(T)11	11	962	972	TCCATAACCAGCTTGCTCCG	60.108	20	TGGGAACAAGAGAAGGACGG	59.315	20	215	796	1010	TCCATAACCAGCTTGCTCCG	60.108	20	GGGAACAAGAGAAGGACGGT	59.314	20	214	796	1009	TAACCAGCTTGCTCCGGTTT	59.89	20	TGGGAACAAGAGAAGGACGG	59.315	20	211	800	1010
Cluster-16104.8199	1	p1	(A)10	10	557	566	TGAGTCACCTTCACACAGCA	59.17	20	TGCTGCTTCTTCGTGACAAA	58.337	20	253	337	589	TGAGTCACCTTCACACAGCA	59.17	20	TTGCTGCTTCTTCGTGACAA	58.337	20	254	337	590	TGAGTCACCTTCACACAGCA	59.17	20	TTTGCTGCTTCTTCGTGACA	58.337	20	255	337	591
Cluster-16104.8199	2	p1	(A)21	21	712	732
Cluster-16104.8193	1	p1	(A)11	11	588	598	AGGGCTCGAACTCACATGTG	60.037	20	TCTTCGTCGCCTTTGTTCGA	59.969	20	126	552	677	AGAAGACGGGCTTGAACGTT	59.894	20	TCTTCGTCGCCTTTGTTCGA	59.969	20	277	401	677	AGGGCTCGAACTCACATGTG	60.037	20	CCACCTCTGTTCGAAACCCA	59.892	20	250	552	801
Cluster-16104.8194	1	p1	(A)10	10	471	480	TCACAGGTTGGCAGTGAACA	59.746	20	TGATTCGGATTCAATGGTTTAAGGT	59.051	25	261	271	531	TCACAGGTTGGCAGTGAACA	59.746	20	CTGATTCGGATTCAATGGTTTAAGGT	59.905	26	262	271	532	TTCCCCCTAAATCTGGTGGC	59.371	20	TGATTCGGATTCAATGGTTTAAGGT	59.051	25	225	307	531
Cluster-14660.0	1	p1	(T)15	15	401	415
Cluster-16104.87314	1	p1	(A)11	11	552	562	GTTCCCTAAGCTTCGTGCCT	60.036	20	TGTGTTTTTCTACCGACAACAGA	58.494	23	266	343	608	TTCCCTAAGCTTCGTGCCTG	60.036	20	TGTGTTTTTCTACCGACAACAGA	58.494	23	265	344	608	CCTAAGCTTCGTGCCTGTGT	60.321	20	TGTGTTTTTCTACCGACAACAGA	58.494	23	262	347	608
Cluster-16104.59204	1	p1	(A)10	10	1437	1446	GTTTCAGTTCCGCCAATGGC	60.389	20	CACCAGGCCCCATCTGAAAA	60.252	20	270	1329	1598	GTTTCAGTTCCGCCAATGGC	60.389	20	GACCCCTCATTCAACCCTCC	59.744	20	173	1329	1501	GTTTCAGTTCCGCCAATGGC	60.389	20	GGACCCCTCATTCAACCCTC	59.744	20	174	1329	1502
Cluster-6527.0	1	p1	(A)12	12	13	24
Cluster-7691.0	1	c	(A)10cctctacagacttacgatttgagtgtatgcttattacttaggtacctatcggcaaagtttaaatataatatctcgatgtaccaaacagtgacgtgc(G)11	117	286	402	GCACAAAACACCAACGACGA	59.903	20	AGCCAAAAGAGGGAGTTATGACA	59.669	23	201	230	430	GATGGACGGGGGCACAATTA	60.107	20	AGCCAAAAGAGGGAGTTATGACA	59.669	23	178	253	430	CGACGATATGATGGACGGGG	60.109	20	AGCCAAAAGAGGGAGTTATGACA	59.669	23	187	244	430
Cluster-7691.0	2	p1	(C)10	10	515	524	GTACCAAACAGTGACGTGCG	59.769	20	CCAGACACTGCCCATATGCA	60.107	20	236	372	607	GTACCAAACAGTGACGTGCG	59.769	20	TGCCAGACACTGCCCATATG	60.107	20	238	372	609	GTACCAAACAGTGACGTGCG	59.769	20	CAGTATCAGTGGCGTGCTCA	60.109	20	183	372	554
Cluster-16104.40589	1	p1	(A)10	10	233	242	CGGGGTTAATATCAGGGGCA	59.231	20	TCCGCTCCAAATACCCTTGC	60.394	20	229	86	314	CGGGGTTAATATCAGGGGCA	59.231	20	CCGCTCCAAATACCCTTGCA	60.68	20	228	86	313	TCGGGGTTAATATCAGGGGC	58.938	20	TCCGCTCCAAATACCCTTGC	60.394	20	230	85	314
Cluster-16104.11043	1	p1	(T)10	10	114	123	AACTCGTTCCACGTCAGTCC	59.968	20	ACTTCACAGCCAAAAGGCAC	59.253	20	181	82	262	TCCACGTCAGTCCTGCTTTG	60.25	20	ACTTCACAGCCAAAAGGCAC	59.253	20	174	89	262	GTTCCACGTCAGTCCTGCTT	60.25	20	ACTTCACAGCCAAAAGGCAC	59.253	20	176	87	262
Cluster-2854.0	1	p1	(T)12	12	45	56	AACAATAAAAATAAGTATTTCGGGCTC	57.202	27	GAAGACTCACTACCTGCGGG	59.826	20	169	15	183	AACAATAAAAATAAGTATTTCGGGCTC	57.202	27	TGCGGGTGTTAAGGCATCAA	60.251	20	155	15	169	AACAATAAAAATAAGTATTTCGGGCTC	57.202	27	ACTACCTGCGGGTGTTAAGG	59.388	20	161	15	175
Cluster-16104.45694	1	p1	(T)12	12	333	344	AATGCGCGATTATGGCATGG	59.758	20	TCCTTCCATCAACCTTAGCTTCT	59.153	23	129	264	392	TGGAGTTTGCTTGTCACCCA	59.743	20	TCCTTCCATCAACCTTAGCTTCT	59.153	23	112	281	392	ATGCGCGATTATGGCATGGA	60.606	20	TCCTTCCATCAACCTTAGCTTCT	59.153	23	128	265	392
Cluster-16104.45697	1	p1	(A)12	12	181	192	TGCTCCTCCCTGTAATGCAA	59.009	20	CTGGGTGATGCATCCGACAT	60.179	20	239	14	252	TTGCTCCTCCCTGTAATGCA	59.009	20	CTGGGTGATGCATCCGACAT	60.179	20	240	13	252	TGCTCCTCCCTGTAATGCAA	59.009	20	TGGGTGATGCATCCGACATT	59.744	20	238	14	251
Cluster-7534.0	1	p1	(T)18	18	1038	1055	AACAGCTTGTTCTGGTTGGC	59.253	20	ACACAGCTCAGCAATTTACCG	59.193	21	139	998	1136	AACAGCTTGTTCTGGTTGGC	59.253	20	CACAGCTCAGCAATTTACCGA	58.924	21	138	998	1135	ACAGCTTGTTCTGGTTGGCC	61.109	20	ACACAGCTCAGCAATTTACCG	59.193	21	138	999	1136
Cluster-16104.45693	1	c	(A)10catttgaataaatatgtaattaaactgattatatattgttag(TA)6	64	3210	3273	TGAAGGTATGCGGTCTCTGC	59.824	20	CACACAACTGCTCAGTGATAGC	59.586	22	214	3096	3309	GCAAGCGGATGGTGACTCTA	59.824	20	CACACAACTGCTCAGTGATAGC	59.586	22	257	3053	3309	TGAAGGTATGCGGTCTCTGC	59.824	20	ACACAACTGCTCAGTGATAGC	58.307	21	213	3096	3308
Cluster-10635.0	1	p1	(A)20	20	1	20
Cluster-10635.0	2	p3	(TCT)6	18	589	606	CCTTGTCGGGATCCTCATGG	59.893	20	TAGGGCTCTGTTTCCATGGC	59.744	20	205	520	724	CTGAAGGCGACGGTGATGAT	60.179	20	TAGGGCTCTGTTTCCATGGC	59.744	20	175	550	724	TTGAACAGCAAACGACGTCG	59.701	20	TAGGGCTCTGTTTCCATGGC	59.744	20	247	478	724
Cluster-16104.90337	1	p1	(T)20	20	1	20
Cluster-3944.0	1	p1	(T)10	10	132	141	TCATCTGCCAGGATTGCGTT	60.035	20	ACTGAATGATTGCCCCTGGG	60.033	20	177	63	239	TCATCTGCCAGGATTGCGTT	60.035	20	GGCAGACATGACCAAGGGAA	59.962	20	151	63	213	TGCCAGGATTGCGTTTACCA	60.251	20	ACTGAATGATTGCCCCTGGG	60.033	20	172	68	239
Cluster-16104.44778	1	p1	(T)10	10	4250	4259	TGGTTGGGTTGCAACTTCCT	60.033	20	AAGCCAAGCCACGTGACATA	59.964	20	280	4044	4323	TTCCTGATGGGGTTTGGGTG	59.886	20	AAGCCAAGCCACGTGACATA	59.964	20	265	4059	4323	TTCCTGATGGGGTTTGGGTG	59.886	20	TAAGCCAAGCCACGTGACAT	59.964	20	266	4059	4324
Cluster-16104.44779	1	p1	(T)17	17	1719	1735	CGCGACTTTTCAAATGGGCA	60.04	20	GCTTCAGGAATTGATCGCTGC	60.268	21	226	1602	1827	GAAAACTTGCCAGCTCACGG	60.04	20	GCTTCAGGAATTGATCGCTGC	60.268	21	141	1687	1827	GGAAAACTTGCCAGCTCACG	60.04	20	GCTTCAGGAATTGATCGCTGC	60.268	21	142	1686	1827
Cluster-16104.34321	1	p2	(AT)7	14	3056	3069	TCCATCCCAAACTGAAGCTCA	59.295	21	TGGCATGCACACCCTTTTTG	59.894	20	215	2883	3097	TCCATCCCAAACTGAAGCTCA	59.295	21	GGCATGCACACCCTTTTTGT	59.893	20	214	2883	3096	TCCATCCCAAACTGAAGCTCA	59.295	21	CTGGCATGCACACCCTTTTT	59.606	20	216	2883	3098
Cluster-16104.44777	1	p1	(T)10	10	4201	4210	TGGTTGGGTTGCAACTTCCT	60.033	20	AAGCCAAGCCACGTGACATA	59.964	20	280	3995	4274	TTCCTGATGGGGTTTGGGTG	59.886	20	AAGCCAAGCCACGTGACATA	59.964	20	265	4010	4274	TTCCTGATGGGGTTTGGGTG	59.886	20	TAAGCCAAGCCACGTGACAT	59.964	20	266	4010	4275
Cluster-16104.34327	1	p1	(T)17	17	3	19
Cluster-6646.0	1	p1	(A)10	10	29	38
Cluster-23465.0	1	p2	(AG)6	12	980	991
Cluster-9241.0	1	p2	(AT)6	12	90	101	ACATGTTTACCCCGATTTATGACA	58.498	24	CAGCTTCCAACTGCCCCATA	60.034	20	254	3	256	ACATGTTTACCCCGATTTATGACA	58.498	24	ATATGGGCCACTCAGCTTCC	59.524	20	266	3	268	AACATGTTTACCCCGATTTATGACA	59.053	25	CAGCTTCCAACTGCCCCATA	60.034	20	255	2	256
Cluster-18448.0	1	p1	(A)10	10	160	169	CACATCCACCACCGCTAAGT	60.036	20	AGATGGATTTAAGCATGTTCTTGAT	57.107	25	145	65	209	CATCACATCCACCACCGCTA	59.822	20	AGATGGATTTAAGCATGTTCTTGAT	57.107	25	148	62	209	TCACATCCACCACCGCTAAG	59.751	20	AGATGGATTTAAGCATGTTCTTGAT	57.107	25	146	64	209
Cluster-16104.47878	1	p1	(T)10	10	36	45
Cluster-16104.47870	1	p3	(ATT)7	21	1	21
Cluster-16104.47871	1	p2	(AG)7	14	1703	1716	CGACGAGCTTCATTTTCGACG	60.266	21	TCTTCGTCACTCTGCAATCTTG	58.679	22	236	1510	1745	CGACGAGCTTCATTTTCGACG	60.266	21	TCTTTTCTTCGTCACTCTGCA	57.547	21	241	1510	1750	CGACGAGCTTCATTTTCGACG	60.266	21	TCTTCGTCACTCTGCAATCTT	57.333	21	236	1510	1745
Cluster-1956.0	1	c	(A)14gaatcatacaaaaaaggcacagatttgc(A)11	53	657	709	TCATCGGACTTGCATAAAAGCA	58.657	22	CGGCTGTGGGATATTGCTTC	59.053	20	255	622	876	GCCAAGCATATATCCATTGGGC	59.833	22	GCTTGTTGTTGTGGATCAGAGC	60.351	22	275	561	835	TCATCGGACTTGCATAAAAGCA	58.657	22	GGCTGTGGGATATTGCTTCC	58.678	20	254	622	875
Cluster-16104.73823	1	p2	(TA)8	16	1	16
Cluster-16104.73823	2	c	(TTC)6agattcaccttaatctctcttctctaagtagtacttatatatattataacttatgttt(ATG)5	91	345	435	TACACCCAACACCACAAGCC	60.467	20	AAACCACAATCCTGGGCTGT	59.812	20	159	320	478	TACACCCAACACCACAAGCC	60.467	20	ACCACAATCCTGGGCTGTAC	59.672	20	157	320	476	TACACCCAACACCACAAGCC	60.467	20	GGAAAACCACAATCCTGGGC	59.392	20	162	320	481
Cluster-16104.37655	1	p1	(T)13	13	257	269	GACGAATTCTTTGGCCGTGG	59.832	20	TCTCCCATTGAAACATACCTGCA	59.99	23	197	111	307	CTCCGTGCGGTTCATTTTCC	59.832	20	TCTCCCATTGAAACATACCTGCA	59.99	23	246	62	307	CCTCCGTGCGGTTCATTTTC	59.832	20	TCTCCCATTGAAACATACCTGCA	59.99	23	247	61	307
Cluster-18006.0	1	p1	(A)11	11	240	250	AGGTGGTACTGATTTGGGGT	58.245	20	TTGTCAGCATGGCGGTTTTG	59.968	20	222	162	383	AGGTGGTACTGATTTGGGGT	58.245	20	CCGTTATCCCGGTGCTTACA	59.824	20	278	162	439	AGGTGGTACTGATTTGGGGT	58.245	20	CAATTGTCAGCATGGCGGTT	59.756	20	225	162	386
Cluster-16104.68833	1	p1	(T)10	10	1023	1032	TGGCAACCCATTTCTTCCCT	59.513	20	CCATGTGCCTAAGACAGCCA	60.035	20	164	984	1147	TGGCAACCCATTTCTTCCCT	59.513	20	GCAATCACCATCCATGTGCC	59.896	20	175	984	1158	TGGCAACCCATTTCTTCCCT	59.513	20	TCCATGTGCCTAAGACAGCC	59.747	20	165	984	1148
Cluster-15326.0	1	c	(GT)8atattatgtgtgccttagttgtagaatatgatgaatgtgta(TG)8	73	407	479	ACGTTTATCCAGACCCTGCG	60.108	20	CCGAGTTTGAGAGACTTATTCTTATT	57.065	26	230	307	536	CGCGACGGTCAAAAGTACGA	60.998	20	CCGAGTTTGAGAGACTTATTCTTATT	57.065	26	212	325	536	GCACACGTTTATCCAGACCC	58.916	20	CCGAGTTTGAGAGACTTATTCTTATT	57.065	26	234	303	536
Cluster-16104.42964	1	p1	(T)17	17	1	17
Cluster-16104.36522	1	p1	(T)10	10	279	288	TTTGCACATGTCGATTGGGG	59.113	20	CTGAAGGCACTCTCCATAACCA	59.763	22	112	256	367	TTTGCACATGTCGATTGGGG	59.113	20	ACTGAAGGCACTCTCCATAACC	59.763	22	113	256	368	TTTGCACATGTCGATTGGGG	59.113	20	TGAAGGCACTCTCCATAACCA	58.735	21	111	256	366
Cluster-16104.36527	1	p3	(GTG)7	21	735	755	ATGATCGGCAGGAGACATGG	59.604	20	ATTCCAACACCACCGACTCC	59.964	20	130	651	780	TCGGCAGGAGACATGGATTC	59.534	20	ATTCCAACACCACCGACTCC	59.964	20	126	655	780	GCAGGAGACATGGATTCCGG	60.534	20	ATTCCAACACCACCGACTCC	59.964	20	123	658	780
Cluster-16104.36528	1	p3	(CCA)7	21	1	21
Cluster-16104.36529	1	p3	(GAA)5	15	530	544	TCCCATCGCCTACAAAACCC	60.035	20	ATGACGGTAGGCATGTTGCA	60.036	20	243	467	709	CCCAATCTCCCATCGCCTAC	59.965	20	ATGACGGTAGGCATGTTGCA	60.036	20	250	460	709	TCCCATCGCCTACAAAACCC	60.035	20	GCAGCCATCGCAAAAGACAA	60.039	20	152	467	618
Cluster-16104.910	1	p1	(A)15	15	1411	1425	ACAAGCTTGAGGAACTGCCA	59.817	20	TACAAATCGCGCCTGAGGTT	60.037	20	216	1359	1574	ACAAGCTTGAGGAACTGCCA	59.817	20	TTACAAATCGCGCCTGAGGT	60.037	20	217	1359	1575	ACAAGCTTGAGGAACTGCCA	59.817	20	AATCGCGCCTGAGGTTTACT	59.751	20	212	1359	1570
Cluster-16104.66690	1	p1	(T)11	11	855	865	AAGCCCTCGACTTTCAGTCC	59.678	20	TGATGCTGGTTCATTTTGCCA	59.031	21	267	647	913	AGTCCCAACAGCCTCTCCTA	59.586	20	TGATGCTGGTTCATTTTGCCA	59.031	21	252	662	913	CCCTCGACTTTCAGTCCCAA	59.315	20	TGATGCTGGTTCATTTTGCCA	59.031	21	264	650	913
Cluster-8029.0	1	p1	(A)10	10	181	190	TGGAGGAGTAGCCCTAGGAC	59.443	20	GCAAACATAAACTGCAGGTGC	58.939	21	276	27	302	GGACTGGAGGAGTAGCCCTA	59.443	20	GCAAACATAAACTGCAGGTGC	58.939	21	280	23	302	ACTGGAGGAGTAGCCCTAGG	59.441	20	GCAAACATAAACTGCAGGTGC	58.939	21	278	25	302
Cluster-16104.88531	1	p1	(T)19	19	1272	1290
Cluster-16104.88534	1	p1	(T)13	13	96	108
Cluster-16104.6636	1	p1	(T)10	10	193	202	AGCTGCTCCATAGGATTCACC	59.581	21	GGGACAGGCACCTTCTTTGA	59.89	20	247	3	249	AGCTGCTCCATAGGATTCACC	59.581	21	TGGGACAGGCACCTTCTTTG	60.179	20	248	3	250	CAGGAAACAACCCTGTCAGG	58.391	20	GGAACTTGTAGGCACGTGGA	59.966	20	168	119	286
Cluster-15827.0	1	p3	(GAG)5	15	63	77	CTGGGCCTGGTTCGGGAG	62.101	18	CCTCCATCTCCCTGACTCGA	60.106	20	135	30	164	CTGGGCCTGGTTCGGGAG	62.101	18	TCCTCCATCTCCCTGACTCG	60.106	20	136	30	165	CTGGGCCTGGTTCGGGAG	62.101	18	TAGATGGAACGGGCATCAGC	59.893	20	268	30	297
Cluster-6019.2	1	c	(A)18taaac(A)10	33	1	33
Cluster-6019.0	1	p1	(T)12	12	1	12
Cluster-16104.21042	1	p1	(T)11	11	84	94	GCTTCCTTGATAAGCCCAGA	57.282	20	TGCAAACTTTGATCCAACTGGT	58.97	22	275	17	291	GCTTCCTTGATAAGCCCAGAA	57.995	21	TGCAAACTTTGATCCAACTGGT	58.97	22	275	17	291	GCTTCCTTGATAAGCCCAGA	57.282	20	TTGCAAACTTTGATCCAACTGGT	59.55	23	276	17	292
Cluster-16104.21041	1	p1	(A)13	13	35	47	CCCAGCATTTCTCCCATCCA	59.74	20	TTTGGGCGATTTTGGTTGCC	60.25	20	119	1	119	TCCCAGCATTTCTCCCATCC	59.447	20	TTTGGGCGATTTTGGTTGCC	60.25	20	120	0	119	CCCAGCATTTCTCCCATCCA	59.74	20	GGCGATTTTGGTTGCCGATA	59.264	20	115	1	115
Cluster-2676.0	1	p1	(T)10	10	715	724	AGCTCCTGTTGACTCATATGGT	58.889	22	ACGAAGTGAACGCTTTCAAGA	58.453	21	268	539	806	TGAGCTCCTGTTGACTCATATGG	59.866	23	ACGAAGTGAACGCTTTCAAGA	58.453	21	270	537	806	GAGCTCCTGTTGACTCATATGGT	59.866	23	ACGAAGTGAACGCTTTCAAGA	58.453	21	269	538	806
Cluster-13789.0	1	p3	(TGG)5	15	207	221	AGACGGTGGTGGTTGTTGTT	60.035	20	CGGAATCCGCTGCAAACAAA	60.04	20	192	170	361	AACAGACGGTGGTGGTTGTT	60.035	20	CGGAATCCGCTGCAAACAAA	60.04	20	195	167	361	AACAACAGACGGTGGTGGTT	60.035	20	CGGAATCCGCTGCAAACAAA	60.04	20	198	164	361
Cluster-13789.0	2	p1	(A)18	18	469	486
Cluster-2157.0	1	p1	(T)13	13	266	278	GCATGGATTGATGAATGACTAGCC	60.083	24	AGGATGATTTGGCAGATGATGT	57.82	22	151	161	311	GGCATGGATTGATGAATGACTAGC	60.083	24	AGGATGATTTGGCAGATGATGT	57.82	22	152	160	311	AGACTGGAAGAAATCTGGAAGGA	58.829	23	AGGATGATTTGGCAGATGATGT	57.82	22	233	79	311
Cluster-16104.68053	1	p3	(TCT)6	18	617	634	TCCAAGCAGTCCACTCAAGT	58.868	20	AGAGGTAGGGTTCTGAGTCGA	59.366	21	271	468	738	GGAAGATCCAAGCAGTCCACT	59.72	21	AGAGGTAGGGTTCTGAGTCGA	59.366	21	277	462	738	TCCAAGCAGTCCACTCAAGT	58.868	20	GAGAGGTAGGGTTCTGAGTCG	58.981	21	272	468	739
Cluster-16104.68052	1	p2	(TA)11	22	2090	2111
Cluster-23531.0	1	p4	(TTTG)5	20	2	21
Cluster-16104.80706	1	p1	(A)10	10	1224	1233	CGGCCTCCACTGGTATATCC	59.391	20	ACCAACAAGGGCAGTAGTCT	58.565	20	238	1158	1395	CGGCCTCCACTGGTATATCC	59.391	20	ACCAACAAGGGCAGTAGTCTT	59.225	21	238	1158	1395	TTTTCGGCCTCCACTGGTAT	59.011	20	ACCAACAAGGGCAGTAGTCT	58.565	20	242	1154	1395
Cluster-16104.72305	1	p1	(T)12	12	1820	1831
Cluster-16104.72306	1	p1	(A)11	11	129	139	AAACGCTCACACCAGTCACA	60.108	20	ATGAAGAAAGAGGGGCGGTG	60.035	20	143	73	215	AAACGCTCACACCAGTCACA	60.108	20	TGATGAGGGCTTCGATTGGG	59.819	20	193	73	265	AAACGCTCACACCAGTCACA	60.108	20	GGCGCCATGGGATGTAGATT	60.251	20	223	73	295
Cluster-16104.72307	1	p1	(A)11	11	272	282	CCTCCGACCAGAGACAGAGA	60.035	20	TGCATAATCTTCTCCTTTGGATATTTT	57.575	27	156	158	313	CCAACTCTGAAAAAGCCGCC	60.039	20	TGCATAATCTTCTCCTTTGGATATTTT	57.575	27	253	61	313	CTCTGAAAAAGCCGCCATCG	59.902	20	TGCATAATCTTCTCCTTTGGATATTTT	57.575	27	249	65	313
Cluster-15589.0	1	p2	(AT)6	12	104	115	CCAGAGATCGAAGAAGACGCA	59.867	21	GCCTTGGCAAGTGACAACTG	59.969	20	261	52	312	CCAGAGATCGAAGAAGACGCA	59.867	21	GGCCAAAGAGTCTCCGAACA	59.965	20	217	52	268	CCAGAGATCGAAGAAGACGCA	59.867	21	TGCTAACGGCTGTCAACACT	59.894	20	143	52	194
Cluster-16104.65182	1	p1	(A)10	10	1072	1081	TCCCACGCTTTGTTCATTGC	59.686	20	CTCCACGCTGAAGGGAATGA	59.75	20	272	927	1198	CCCACGCTTTGTTCATTGCT	59.685	20	CTCCACGCTGAAGGGAATGA	59.75	20	271	928	1198	TCCCACGCTTTGTTCATTGC	59.686	20	GACATCCTCCACGCTGAAGG	60.461	20	278	927	1204
Cluster-16104.65183	1	p1	(A)10	10	1308	1317	TCCCACGCTTTGTTCATTGC	59.686	20	CTCCACGCTGAAGGGAATGA	59.75	20	272	1163	1434	CCCACGCTTTGTTCATTGCT	59.685	20	CTCCACGCTGAAGGGAATGA	59.75	20	271	1164	1434	TCCCACGCTTTGTTCATTGC	59.686	20	GACATCCTCCACGCTGAAGG	60.461	20	278	1163	1440
Cluster-16104.16236	1	p1	(T)10	10	1315	1324
Cluster-16104.16235	1	p1	(T)14	14	7	20
Cluster-16104.38977	1	p1	(A)10	10	158	167	AGTAGCATGTGAGGCTGAACC	60.066	21	CGACCCCTCGCTAGTTCTTT	59.469	20	233	53	285	AGTAGCATGTGAGGCTGAACC	60.066	21	TCCCAACAATGTCCTTGCCC	60.542	20	280	53	332	AGTAGCATGTGAGGCTGAACC	60.066	21	CCGGCCAAAACATCTTCCCT	60.612	20	260	53	312
Cluster-16104.15767	1	p3	(TAT)5	15	594	608
Cluster-16104.15766	1	p3	(TAT)7	21	1	21
Cluster-1405.0	1	p2	(CT)8	16	64	79	TGGCTCCTAACAATTGGGCT	59.296	20	GGAGTCAACGGCTGAGATCC	60.179	20	243	14	256	ACCGACATGGCTCCTAACAA	59.019	20	GGAGTCAACGGCTGAGATCC	60.179	20	250	7	256	AACCGACATGGCTCCTAACA	59.019	20	GGAGTCAACGGCTGAGATCC	60.179	20	251	6	256
Cluster-16104.3710	1	p3	(AAG)6	18	432	449
Cluster-16104.3712	1	p3	(AGA)7	21	1	21
Cluster-16104.3716	1	p2	(AT)6	12	266	277
Cluster-12806.0	1	p1	(T)11	11	26	36	GTCATTATTGAGCATAGGCAGCT	58.929	23	GCAGATGGCCTAGATGTGCT	59.892	20	135	0	134	GTCATTATTGAGCATAGGCAGCT	58.929	23	TGCAGATGGCCTAGATGTGC	60.179	20	136	0	135	TCATTATTGAGCATAGGCAGCT	57.638	22	GCAGATGGCCTAGATGTGCT	59.892	20	134	1	134
Cluster-16104.21865	1	c	(T)11ggaagg(A)11	28	16	43
Cluster-16104.21861	1	p2	(TA)6	12	220	231	AGCCACCTAACCCTCATCCT	59.955	20	AGAGCGGTGTTCGACTTTGT	59.896	20	177	187	363	AGCCACCTAACCCTCATCCT	59.955	20	ACCTTGAGTGCGTAGATGGC	60.108	20	203	187	389	AGCCACCTAACCCTCATCCT	59.955	20	AGAGCTACAGTGGACCACCT	59.885	20	219	187	405
Cluster-16104.21868	1	p2	(AT)7	14	1133	1146	GGCAAGAATTTGACTTGGGCT	59.38	21	TGGCATCACTTTCCACCCTT	59.518	20	262	998	1259	GGCAAGAATTTGACTTGGGCT	59.38	21	ATGGCATCACTTTCCACCCT	59.294	20	263	998	1260	TGCCCTTCACTACAAGAGTCA	58.675	21	TGCTGTGGGTTGTGGTGAAT	60.106	20	260	1032	1291
Cluster-16104.88941	1	p1	(A)18	18	786	803
Cluster-16104.88946	1	p1	(T)10	10	41	50	TGATTTCTTCATTTGATGCATACTGA	57.716	26	ACAAGAAAGGTCGCACATTCG	59.469	21	253	8	260	TGATTTCTTCATTTGATGCATACTGA	57.716	26	TCCTACAAGAAAGGTCGCACA	59.31	21	257	8	264	TGATTTCTTCATTTGATGCATACTGA	57.716	26	TGTCCTACAAGAAAGGTCGCA	59.31	21	259	8	266
Cluster-16104.88949	1	p1	(A)10	10	8	17
Cluster-16104.24333	1	p1	(A)21	21	1	21
Cluster-16104.14498	1	p3	(TGA)5	15	1236	1250	GGAGGAGAAGAGGATTTGGGT	58.799	21	CCAGAAGCTCCCCCATCAAC	60.395	20	119	1157	1275	AGGAGGAGAAGAGGATTTGGGT	60.226	22	CCAGAAGCTCCCCCATCAAC	60.395	20	120	1156	1275	GGAGGAGAAGAGGATTTGGGT	58.799	21	TCCAGAAGCTCCCCCATCAA	60.55	20	120	1157	1276
Cluster-16104.14494	1	p1	(A)10	10	63	72	GTGCCGCCAATGTCATGAAG	60.179	20	CCTAGTTCACTCGGTCAGCC	59.826	20	280	4	283	GTGCCGCCAATGTCATGAAG	60.179	20	CTAGGTCAGGGTCCGTGTTG	59.753	20	222	4	225	GTGCCGCCAATGTCATGAAG	60.179	20	GTTCACTCGGTCAGCCTCAG	60.389	20	276	4	279
Cluster-16104.5384	1	p1	(A)12	12	814	825	CGTGAGAAATACCATCCACTTGC	59.936	23	CTGTGTCCAGTGGAGCCC	59.651	18	100	757	856	CGTGAGAAATACCATCCACTTGC	59.936	23	CTGTGTCCAGTGGAGCCCC	62.26	19	100	757	856	AACGTCATTTGCTTGTTACGAA	57.46	22	TGGAGCCCCACGGTAAGA	59.879	18	197	650	846
Cluster-16104.5386	1	p1	(A)18	18	1	18
Cluster-16104.88653	1	p1	(A)11	11	233	243
Cluster-16104.56830	1	p3	(GAG)5	15	1128	1142	GAGGGGTTTTGGTGCAGGTA	59.888	20	TCCTTCACACTTTCGCCACA	59.821	20	242	986	1227	GAGGGGTTTTGGTGCAGGTA	59.888	20	AACCGCCTCCTTCACACTTT	59.817	20	249	986	1234	GAGGGGTTTTGGTGCAGGTA	59.888	20	AAACCGCCTCCTTCACACTT	59.817	20	250	986	1235
Cluster-16104.56832	1	p2	(GA)8	16	109	124	GGCTCCATGTGCAGGATCTT	60.107	20	CGCACCCTTCATGTCTTCCT	60.036	20	242	61	302	GGCTCCATGTGCAGGATCTT	60.107	20	TAAGGATGGCTTGGGTGTGC	60.323	20	177	61	237	GGCTCCATGTGCAGGATCTT	60.107	20	ATGGCTTGGGTGTGCTTTTG	59.606	20	172	61	232
Cluster-16104.56833	1	c	(TC)11cctccctctcc(CT)6	45	1	45
Cluster-12260.0	1	p3	(GTT)6	18	4	21
Cluster-20997.0	1	p3	(TGT)5	15	273	287	TGGAAGCTCCACTGAAAGAACA	59.827	22	TCTTCTTCAACCGCTCCTGC	60.321	20	182	130	311	TGGAAGCTCCACTGAAAGAACA	59.827	22	CTTCTTCAACCGCTCCTGCT	60.321	20	181	130	310	TGCGAGGAAGAATACATGTGGT	59.764	22	TCTTCTTCAACCGCTCCTGC	60.321	20	261	51	311
Cluster-16104.55561	1	p1	(T)15	15	292	306
Cluster-16104.55560	1	p1	(A)10	10	59	68	ACGATAGGGTATACAAAGCCTGT	59.035	23	ACTTCCCGTACATTGAAAGGCT	59.96	22	133	3	135	ACGATAGGGTATACAAAGCCTGTC	59.961	24	ACTTCCCGTACATTGAAAGGCT	59.96	22	133	3	135	CACGATAGGGTATACAAAGCCTGT	60.202	24	ACTTCCCGTACATTGAAAGGCT	59.96	22	134	2	135
Cluster-16104.55560	2	p1	(A)20	20	319	338
Cluster-14988.1	1	p3	(CAG)5	15	953	967	TAATGTTGCAGCACCAACCG	59.404	20	CTCCCCCGTTGACAAAATGC	59.756	20	262	767	1028	TAATGTTGCAGCACCAACCG	59.404	20	CCCCCGTTGACAAAATGCAA	59.609	20	260	767	1026	TAATGTTGCAGCACCAACCG	59.404	20	TCCCCCGTTGACAAAATGCA	60.468	20	261	767	1027
Cluster-14809.0	1	p1	(T)15	15	10	24
Cluster-16104.77093	1	p1	(A)10	10	94	103	ATGTCGGGCTGGTTTGAACA	60.179	20	TGTTAGGAGTAAACAGTGGCAGA	59.356	23	212	15	226	TTTCTGGGAATGTCGGGCTG	60.322	20	TGTTAGGAGTAAACAGTGGCAGA	59.356	23	221	6	226	ATGTCGGGCTGGTTTGAACA	60.179	20	AGGAGTAAACAGTGGCAGAAA	57.143	21	208	15	222
Cluster-16104.77097	1	p1	(T)11	11	2753	2763	TGGGCTAAATTAGTTGGAGGGT	59.076	22	AGCACAATAGTAGCATGGATTTTAGC	60.017	26	158	2639	2796	TGGGCTAAATTAGTTGGAGGGT	59.076	22	GCACAATAGTAGCATGGATTTTAGC	58.854	25	157	2639	2795	TGGGCTAAATTAGTTGGAGGGT	59.076	22	GCACAATAGTAGCATGGATTTTAGCA	60.239	26	157	2639	2795
Cluster-16104.50888	1	p3	(TAC)5	15	419	433	CGACATCGACGAGTCCAAGT	59.832	20	CTGGGCATTTTGGTGACAGC	60.038	20	215	388	602	CGACATCGACGAGTCCAAGT	59.832	20	CGAGTGCACAACCGTTTCTG	60.042	20	238	388	625	GGCCTTAGCACCAACACTCA	60.251	20	CTGGGCATTTTGGTGACAGC	60.038	20	268	335	602
Cluster-16104.50885	1	p1	(T)16	16	1	16
Cluster-23006.0	1	p3	(AAC)5	15	1220	1234	CCATGTCCAAACCGAGACGA	60.038	20	ATGCCGTGCACAGTACGTAA	60.038	20	277	1054	1330	CCATGTCCAAACCGAGACGA	60.038	20	AATGCCGTGCACAGTACGTA	60.038	20	278	1054	1331	TCCATGTCCAAACCGAGACG	60.038	20	ATGCCGTGCACAGTACGTAA	60.038	20	278	1053	1330
Cluster-1160.0	1	p3	(GAA)5	15	18	32
Cluster-16104.36896	1	p1	(T)14	14	105	118	TCTTGTGAAGTGGATGATGGGT	59.356	22	CGCTTTAGCAGTGGGTGAGT	60.321	20	148	78	225	TCTTGTGAAGTGGATGATGGGT	59.356	22	ACGCTTTAGCAGTGGGTGAG	60.321	20	149	78	226	TCTTGTGAAGTGGATGATGGGT	59.356	22	ATCACGCTTTAGCAGTGGGT	59.675	20	152	78	229
Cluster-16104.35702	1	p1	(T)10	10	20	29
Cluster-15008.0	1	p3	(GAT)5	15	2792	2806	CCGTGGTAAGAAAAGGGGCA	60.251	20	ACTCAGTATTCTGGAATCGGCA	59.234	22	163	2760	2922	ACCGTGGTAAGAAAAGGGGC	60.251	20	ACTCAGTATTCTGGAATCGGCA	59.234	22	164	2759	2922	CCGTGGTAAGAAAAGGGGCA	60.251	20	TGGCTCACTCAGTATTCTGGA	58.18	21	169	2760	2928
Cluster-16104.75532	1	p1	(T)10	10	342	351	GCCGTAATGTATTTTCTCATGGAT	57.44	24	CTGTTCAATATCGCAGGTTTACTAA	57.466	25	280	251	530	CCGTAATGTATTTTCTCATGGATATGA	57.564	27	CCTGTTCAATATCGCAGGTTTACT	59.124	24	280	252	531	CCGTAATGTATTTTCTCATGGATATGA	57.564	27	CCTGTTCAATATCGCAGGTTTAC	57.843	23	280	252	531
Cluster-164.0	1	p1	(A)10	10	65	74	ACATGAACTGAAAACACTTGCGT	59.871	23	CAACGAAGGTTTTGGCGGAG	60.04	20	251	38	288	ACATGAACTGAAAACACTTGCGT	59.871	23	ACGTGTGTCACAACGAAGGT	60.109	20	261	38	298	ACATGAACTGAAAACACTTGCGT	59.871	23	ACTGCACCAGACATTGCTGA	59.891	20	201	38	238
Cluster-17213.0	1	p2	(AT)7	14	134	147	TGACAGTGTATGCTTATAGCTTGT	58.022	24	AGCTAGCTTAACTTTAAACAACGCT	59.531	25	278	74	351	TGACAGTGTATGCTTATAGCTTGT	58.022	24	GCTAGCTTAACTTTAAACAACGCT	58.313	24	277	74	350	TGACAGTGTATGCTTATAGCTTGT	58.022	24	AGCTAGCTTAACTTTAAACAACGC	58.313	24	278	74	351
Cluster-17213.0	2	p1	(A)13	13	650	662	CGAAAGCTGTACCAGGCTGA	60.037	20	AGTCCATCAATATTCTTGTGGTCGA	60.105	25	280	429	708	CGAAAGCTGTACCAGGCTGA	60.037	20	GTCCATCAATATTCTTGTGGTCGA	58.884	24	279	429	707	CGAAAGCTGTACCAGGCTGA	60.037	20	AGTCCATCAATATTCTTGTGGTCG	58.881	24	280	429	708
Cluster-16104.46285	1	p1	(A)12	12	147	158	TCAAAACCACCACTGGCTGA	59.743	20	GATGGAGGAGAGTCCCGACT	60.106	20	181	103	283	TCAAAACCACCACTGGCTGA	59.743	20	ACTCTGGGGGCAAACTCTTG	59.889	20	164	103	266	TCAAAACCACCACTGGCTGA	59.743	20	GGGGCAAACTCTTGGTCAGT	60.179	20	158	103	260
Cluster-16104.75008	1	p1	(A)14	14	3360	3373	AAGGGCCAGCTTTCAACTGT	60.106	20	TGTGCCTTCTGGGAGAAAGT	58.86	20	127	3274	3400	ACAGGCAGACACCTTTCCTG	59.891	20	TGTGCCTTCTGGGAGAAAGT	58.86	20	177	3224	3400	TGGCATCCAAGTCAGCCTTT	59.887	20	TGTGCCTTCTGGGAGAAAGT	58.86	20	148	3253	3400
Cluster-16104.34070	1	p3	(AAG)5	15	133	147	TGACGTCAATGAAGGTGCTACA	59.963	22	CAACGACTGGGGTTAGCTGT	59.965	20	117	61	177	ACGTCAATGAAGGTGCTACAGT	59.963	22	CAACGACTGGGGTTAGCTGT	59.965	20	115	63	177	TGACGTCAATGAAGGTGCTACA	59.963	22	CCAACCCTGCTAGCTCTTCC	60.107	20	203	61	263
Cluster-16104.34075	1	p3	(AAG)5	15	1416	1430	AGAGGGTTTTGGGTTGGCAA	60.032	20	TACCAACTTCCCCTCGACCT	59.884	20	199	1349	1547	AAGAGGGTTTTGGGTTGGCA	60.032	20	TACCAACTTCCCCTCGACCT	59.884	20	200	1348	1547	ACGGAGATTTGGTCGCCATT	60.035	20	TACCAACTTCCCCTCGACCT	59.884	20	249	1299	1547
Cluster-16104.34076	1	p1	(T)11	11	782	792	GAGGGGTTGATGTGGTGCTT	60.251	20	ACCTTTCCTTGTTTGAGCAATGT	59.294	23	256	644	899	GGTGTGTTTAGCTGAGGGGT	59.599	20	ACCTTTCCTTGTTTGAGCAATGT	59.294	23	269	631	899	AGGGGTTGATGTGGTGCTTG	60.54	20	ACCTTTCCTTGTTTGAGCAATGT	59.294	23	255	645	899
Cluster-16104.34077	1	p1	(T)11	11	782	792	GAGGGGTTGATGTGGTGCTT	60.251	20	ACCTTTCCTTGTTTGAGCAATGT	59.294	23	256	644	899	GGTGTGTTTAGCTGAGGGGT	59.599	20	ACCTTTCCTTGTTTGAGCAATGT	59.294	23	269	631	899	AGGGGTTGATGTGGTGCTTG	60.54	20	ACCTTTCCTTGTTTGAGCAATGT	59.294	23	255	645	899
Cluster-16104.85701	1	p2	(TG)6	12	53	64	ACGAAAGGTAAGTTCTTGGCA	57.797	21	ATCACACTGCCAGCTTTCGA	59.965	20	173	1	173	ACGAAAGGTAAGTTCTTGGCA	57.797	21	GAGCACAAGGCCAGATCCAT	60.107	20	205	1	205	ACGAAAGGTAAGTTCTTGGCA	57.797	21	AAGTGGCCATTGACAGCTGT	60.179	20	118	1	118
Cluster-1241.0	1	p2	(AG)7	14	537	550
Cluster-19051.0	1	p1	(A)10	10	1105	1114
Cluster-16104.31046	1	p1	(A)10	10	274	283	GGCCAAGCTACCGAACTCAT	60.108	20	GTAGATGATGGCAGTCGTGGT	59.863	21	277	55	331	GGCCAAGCTACCGAACTCAT	60.108	20	AGTAGATGATGGCAGTCGTGG	59.589	21	278	55	332	GGCCAAGCTACCGAACTCAT	60.108	20	AGATGATGGCAGTCGTGGTA	58.515	20	275	55	329
Cluster-631.0	1	p3	(GCT)5	15	220	234	TCAACAGGCTCTGGTTCACC	59.891	20	CGCTCCAGACTTCACCATGT	60.037	20	254	122	375	TCAACAGGCTCTGGTTCACC	59.891	20	TCTTCAGCTCACTGCCTTCG	60.038	20	272	122	393	CTGCTCCTTCTCCTGAGTGC	60.108	20	CAAGATGTCCACCTCCGGTC	60.108	20	271	60	330
Cluster-16104.49378	1	c	(A)10gaacaacagttttccatgtgtttctgaacatgaccattgccttgttaatgatcattgtcttgttaagatccttttgctggctattg(T)10	106	2078	2183	GCCTATCATTCAGCCTTGCC	59.043	20	ACACCAGGAAAGTCGTGCAT	59.891	20	194	2032	2225	GCCTATCATTCAGCCTTGCC	59.043	20	CGTGCATCCAATCGCTTTCC	60.248	20	181	2032	2212	GCCTATCATTCAGCCTTGCC	59.043	20	CCAGGAAAGTCGTGCATCCA	60.322	20	191	2032	2222
Cluster-16104.49377	1	p3	(AGG)5	15	2557	2571	TGAACGCCAAATTGAAAGGGA	58.689	21	CATGTTCATTTCTCCACCACCT	58.575	22	280	2317	2596	GGGATACACAGGGATTACCACA	59.225	22	TCATGTTCATTTCTCCACCACCT	59.926	23	264	2334	2597	GTGAACGCCAAATTGAAAGGGA	59.965	22	ATGTTCATTTCTCCACCACCT	57.185	21	280	2316	2595
Cluster-16104.52812	1	p1	(A)15	15	2098	2112	CTGTGGCAGTCAAGGCAGTA	59.965	20	TTTTGGTGTCGGGGATCAGG	59.962	20	237	1928	2164	AAGGCAGTAACCCCACGATG	60.035	20	TTTTGGTGTCGGGGATCAGG	59.962	20	226	1939	2164	CAAGGCAGTAACCCCACGAT	60.035	20	TTTTGGTGTCGGGGATCAGG	59.962	20	227	1938	2164
Cluster-16104.52815	1	p2	(TA)11	22	1	22
Cluster-16104.45711	1	p1	(T)20	20	1	20
Cluster-16104.45713	1	p3	(GAC)5	15	2458	2472	TGGCTCGAATCCGGAAACAA	59.964	20	ACCTCCATTTCCCCGCAATT	59.959	20	280	2241	2520	CCAGGACAGATATGCGGCAT	59.964	20	ACCTCCATTTCCCCGCAATT	59.959	20	144	2377	2520	ATGCCATTACAGCTCTCCGG	59.893	20	ACCTCCATTTCCCCGCAATT	59.959	20	102	2419	2520
Cluster-16104.45719	1	p1	(A)10	10	318	327	ACCTTCACCGACAACCCATC	59.964	20	AGCTCTGAGTGGAGTAGATGGA	59.757	22	261	233	493	AATTCCCCCACCACCTTCAC	59.886	20	AGCTCTGAGTGGAGTAGATGGA	59.757	22	273	221	493	ACCTTCACCGACAACCCATC	59.964	20	TGAACAAAGCTCTGAGTGGAGT	59.564	22	268	233	500
Cluster-16104.45718	1	p1	(A)11	11	1827	1837	TGCAATACACACCTCATTAGCT	57.779	22	GCTATGTTTCCTCGTCGTTGC	59.939	21	279	1609	1887	TGCAATACACACCTCATTAGCTT	58.411	23	GCTATGTTTCCTCGTCGTTGC	59.939	21	279	1609	1887	TGCAATACACACCTCATTAGCT	57.779	22	TGTTTCCTCGTCGTTGCATT	58.411	20	275	1609	1883
Cluster-16104.6389	1	p3	(CAA)6	18	320	337	CCCAGACGGTCAACCCTAAC	60.037	20	TCGAGCCATCAACATGCTCA	59.75	20	276	285	560	CCCAGACGGTCAACCCTAAC	60.037	20	TGTTGGTGTTGGGAGGATGC	60.539	20	137	285	421	GACGGTCAACCCTAACGACC	60.389	20	TCGAGCCATCAACATGCTCA	59.75	20	272	289	560
Cluster-16104.86306	1	p1	(T)10	10	2	11
Cluster-16104.6383	1	p3	(GAA)5	15	334	348	AGTGGTCTCAAACTCTGCGG	59.966	20	CCATGGACGTGCTTGGGTAT	60.107	20	272	291	562	AGTGGTCTCAAACTCTGCGG	59.966	20	GACTGCCATCCCAGGTGTAC	60.108	20	142	291	432	ACTCTGCGGCTCTGTCTCTA	60.035	20	CCATGGACGTGCTTGGGTAT	60.107	20	261	302	562
Cluster-16104.6384	1	p3	(GAA)5	15	332	346	AGTGGTCTCAAACTCTGCGG	59.966	20	CCATGGACGTGCTTGGGTAT	60.107	20	272	289	560	ACTCTGCGGCTCTGTCTCTA	60.035	20	CCATGGACGTGCTTGGGTAT	60.107	20	261	300	560	AGTGGTCTCAAACTCTGCGG	59.966	20	GGTTTCGCAATCCAGCACTG	60.11	20	214	289	502
Cluster-16104.29008	1	p3	(CCT)5	15	1165	1179	TGCGACGCACTGGAATAGTT	60.038	20	CAAGCGGCTTTTGATCACCC	60.109	20	166	1098	1263	TGATGCCACAATTGCCATGC	60.108	20	CAAGCGGCTTTTGATCACCC	60.109	20	122	1142	1263	CGTCGTTTCTTGCCGAAGTG	60.111	20	CAAGCGGCTTTTGATCACCC	60.109	20	224	1040	1263
Cluster-16104.29008	2	p3	(AAG)7	21	1552	1572	CGCAAACAAGACCCACAACA	59.546	20	CAAGGGAGCTGGTGTCATCA	59.674	20	274	1443	1716	CACGCAAACAAGACCCACAA	59.546	20	CAAGGGAGCTGGTGTCATCA	59.674	20	276	1441	1716	ACGCAAACAAGACCCACAAC	59.546	20	CAAGGGAGCTGGTGTCATCA	59.674	20	275	1442	1716
Cluster-16104.29007	1	p3	(AAG)7	21	818	838
Cluster-16104.29006	1	p1	(T)10	10	1124	1133	TCATTGCTGACAGTGACGGT	59.607	20	AGGTTTTCACAAACAGCTAAAACCT	59.813	25	263	911	1173	CATTGCTGACAGTGACGGTG	59.486	20	AGGTTTTCACAAACAGCTAAAACCT	59.813	25	262	912	1173	GCTGACAGTGACGGTGGAAA	60.532	20	AGGTTTTCACAAACAGCTAAAACCT	59.813	25	258	916	1173
Cluster-16104.50418	1	p1	(T)10	10	519	528	CCCCGAACAAACACGAATCG	59.835	20	GCGGCTAAGAATGGTAGGGA	59.243	20	271	318	588	CCCCGAACAAACACGAATCG	59.835	20	AGCGGCTAAGAATGGTAGGG	59.241	20	272	318	589	AAACACGAATCGTTTGCCCA	58.974	20	ATGGAGCATGAGATCAGCGG	59.965	20	279	326	604
Cluster-16104.50416	1	p3	(CGG)5	15	763	777	TCCTCTTCCGCCACCTATGA	60.033	20	GGATGCGGCAAACTGATGAC	59.901	20	273	719	991	TCATCCTCTTCCGCCACCTA	60.033	20	GGATGCGGCAAACTGATGAC	59.901	20	276	716	991	ACTCTTTCTCTTCGCCTCGC	60.109	20	TGGAGCGGTGGAGATTCAAC	60.036	20	135	678	812
Cluster-16104.50411	1	p3	(TGC)5	15	300	314	AGCGTCCAAAAGCTTCTGGA	59.891	20	ATGGAAAACCACCTCCCAGC	60.252	20	273	91	363	AGCGTCCAAAAGCTTCTGGA	59.891	20	CTCCCAGCCCCATTGAATCA	59.74	20	261	91	351	AGGTTGAGCGTCCAAAAGCT	60.179	20	ATGGAAAACCACCTCCCAGC	60.252	20	279	85	363
Cluster-16104.50413	1	p2	(GA)6	12	3525	3536	CCTCTGCGACGAAGAACTGT	60.039	20	AGGTTAAAAAGCAAACCAGGGT	58.62	22	138	3426	3563	ACCTCTGCGACGAAGAACTG	60.039	20	AGGTTAAAAAGCAAACCAGGGT	58.62	22	139	3425	3563	CACCTCTGCGACGAAGAACT	60.039	20	AGGTTAAAAAGCAAACCAGGGT	58.62	22	140	3424	3563
Cluster-13324.0	1	p2	(TA)6	12	972	983	GTTGGGATTGATGCTGCTGC	60.179	20	GCAAGCTAAAGGAAAAGAGGGC	60.094	22	205	825	1029	TGTGGCTGCTGTTCTGAGTT	59.819	20	GCAAGCTAAAGGAAAAGAGGGC	60.094	22	135	895	1029	TTGTGGCTGCTGTTCTGAGT	59.819	20	GCAAGCTAAAGGAAAAGAGGGC	60.094	22	136	894	1029
Cluster-19452.0	1	p2	(TA)10	20	703	722
Cluster-20035.0	1	p1	(T)10	10	2857	2866
Cluster-16104.85225	1	p1	(T)12	12	114	125	GGGAGGAGAGGGGAGATGTT	60.031	20	GGCTAGGAAGAGTTCACGGG	59.824	20	251	22	272	TCAATGGAGCAGGGAGGAGA	59.957	20	GGCTAGGAAGAGTTCACGGG	59.824	20	262	11	272	GGGAGGAGAGGGGAGATGTT	60.031	20	GGGGAGGGAGAAGGAGGTAA	59.658	20	140	22	161
Cluster-17615.0	1	p1	(T)10	10	97	106
Cluster-16104.34829	1	p1	(A)10	10	1340	1349	GGTATCGCGAAGGGTTGTGA	60.109	20	TGTTGGAAGCTCTGCAGAGG	59.964	20	203	1224	1426	GGTATCGCGAAGGGTTGTGA	60.109	20	ATCGTGGGCTAAGAACGGTG	60.108	20	254	1224	1477	GGTATCGCGAAGGGTTGTGA	60.109	20	CTGGATTTTCTGGTGCACGC	60.11	20	276	1224	1499
Cluster-16104.34827	1	p1	(A)11	11	148	158	CTAACTGCGCAACTCATCGC	59.974	20	TTCAACCTCTACGCAGGCTG	60.037	20	186	77	262	GCAAGCCGACTGCATTGAAA	60.039	20	TTCAACCTCTACGCAGGCTG	60.037	20	168	95	262	CTTCAACGGAAGCCAACAGC	60.04	20	TTCAACCTCTACGCAGGCTG	60.037	20	140	123	262
Cluster-16104.41714	1	p1	(T)12	12	1550	1561	GCAGGGGAAGCCTCTTCTTC	60.394	20	TCGAGCAAGAATCCAAACCAGA	59.962	22	237	1350	1586	GCAGGGGAAGCCTCTTCTTC	60.394	20	CGAGCAAGAATCCAAACCAGA	58.573	21	236	1350	1585	GCAGGGGAAGCCTCTTCTTC	60.394	20	TCGAGCAAGAATCCAAACCAG	58.573	21	237	1350	1586
Cluster-16104.34823	1	p2	(CT)6	12	192	203	CCCCTCACACTTTCCCTCAC	59.963	20	AAGGGGAGAAGAGGAAGGCT	59.88	20	168	130	297	CCCCTCACACTTTCCCTCAC	59.963	20	GTCGAGGCAGAGCAGAAAGA	59.755	20	187	130	316	CCCCTCACACTTTCCCTCAC	59.963	20	GCAGAGCAGAAAGAAGGGGA	59.674	20	181	130	310
Cluster-16104.34822	1	p1	(A)21	21	1	21
Cluster-16104.43717	1	p2	(CT)7	14	10	23
Cluster-16104.43716	1	p5	(TGTGT)6	30	2177	2206	TCCGTCAATGCCATTCCCAA	59.961	20	CATGGTATCCAGCGAGGGTC	59.966	20	253	2096	2348	TTCCGTCAATGCCATTCCCA	59.961	20	CATGGTATCCAGCGAGGGTC	59.966	20	254	2095	2348	TCCGTCAATGCCATTCCCAA	59.961	20	CCACTGACATCCTGGTTGCT	59.963	20	221	2096	2316
Cluster-16104.43716	2	p1	(T)17	17	2730	2746	CACACCTTTGGCTTTGGCTT	59.535	20	GGTCTGCATTGTATGTTGAGTGA	58.997	23	151	2685	2835	CACACCTTTGGCTTTGGCTT	59.535	20	GGTCTGCATTGTATGTTGAGTGAG	59.906	24	151	2685	2835	CACACCTTTGGCTTTGGCTT	59.535	20	GGTCTGCATTGTATGTTGAGTG	57.653	22	151	2685	2835
Cluster-16104.43714	1	p2	(AC)6	12	31	42	CGAAATCCAACTCAACATCTTAGGT	59.356	25	ACCATTGATGTTGAGTTGGGT	57.757	21	204	1	204	ACGAAATCCAACTCAACATCTTAGG	59.356	25	ACCATTGATGTTGAGTTGGGT	57.757	21	205	0	204	CGAAATCCAACTCAACATCTTAGGT	59.356	25	ACCATTGATGTTGAGTTGGGTT	58.424	22	204	1	204
Cluster-16104.43714	2	p2	(AT)7	14	207	220	GGTACGTACACACACACACG	58.877	20	CCTCGCCTTTACCGTTCTTA	57.34	20	276	23	298	AGGTACGTACACACACACACG	60.269	21	CCTCGCCTTTACCGTTCTTA	57.34	20	277	22	298	GGTACGTACACACACACACG	58.877	20	CCTCGCCTTTACCGTTCTTATC	58.878	22	276	23	298
Cluster-16104.43711	1	p1	(A)10	10	351	360	GCAAAACCTCAAAACCCACCA	59.792	21	GGGAGGAGGAGAGATGGGTT	60.031	20	166	234	399	GCAAAACCTCAAAACCCACCA	59.792	21	ACCGGTTGAGTAAACGCCAT	59.964	20	233	234	466	GCAAAACCTCAAAACCCACCA	59.792	21	GTCGACATGACCGGTTGAGT	60.039	20	242	234	475
Cluster-16104.43711	2	p3	(ACC)6	18	541	558	ATGGCGTTTACTCAACCGGT	59.964	20	AACCCGATCCGGTCAAGTTC	60.037	20	277	447	723	ATGGCGTTTACTCAACCGGT	59.964	20	TTCAACCCGATCCGGTCAAG	60.037	20	280	447	726	ACTCAACCGGTCATGTCGAC	60.039	20	AACCCGATCCGGTCAAGTTC	60.037	20	268	456	723
Cluster-17762.0	1	p1	(T)18	18	1	18
Cluster-21343.0	1	p2	(AT)7	14	1094	1107	CCGTTTCGGCTTTCGTGTAA	59.139	20	GCGACCACGACATAACATGC	59.974	20	207	935	1141	CCGTTTCGGCTTTCGTGTAA	59.139	20	ACAATTGAAGGCGACCACGA	60.25	20	217	935	1151	CCGTTTCGGCTTTCGTGTAAG	60.136	21	GCGACCACGACATAACATGC	59.974	20	207	935	1141
Cluster-6811.0	1	p1	(A)10	10	275	284	ACGTCACAGTATGTTTAACGTCG	59.335	23	AGCCTTTTCGCTCGGTGTAA	59.966	20	259	149	407	ACGTCACAGTATGTTTAACGTCG	59.335	23	AAGCCTTTTCGCTCGGTGTA	59.966	20	260	149	408	CGTCACAGTATGTTTAACGTCGA	59.092	23	AGCCTTTTCGCTCGGTGTAA	59.966	20	258	150	407
Cluster-6811.0	2	p1	(A)12	12	940	951	TTCGTTTCACATAATGATTGGACA	57.19	24	ACAAACAAAATAAATGACTCAACTTGA	57.132	27	276	745	1020	TTCGTTTCACATAATGATTGGACAT	57.61	25	ACAAACAAAATAAATGACTCAACTTGA	57.132	27	276	745	1020	ATTCGTTTCACATAATGATTGGACA	57.61	25	ACAAACAAAATAAATGACTCAACTTGA	57.132	27	277	744	1020
Cluster-6811.0	3	p1	(A)10	10	1173	1182
Cluster-16104.3269	1	p1	(T)10	10	416	425	GGCAAGCTTACAACTGCATCA	59.459	21	AGTGCGTCAATGGAAGTCGA	59.683	20	196	376	571	TGGCAAGCTTACAACTGCATC	59.459	21	AGTGCGTCAATGGAAGTCGA	59.683	20	197	375	571	GATGGCAAGCTTACAACTGCA	59.459	21	AGTGCGTCAATGGAAGTCGA	59.683	20	199	373	571
Cluster-16104.3260	1	p2	(AG)6	12	282	293	CGTTTCTCCCCTTGGATGCT	60.035	20	GCACTGACTCAAGCAACTGC	60.041	20	259	102	360	CGTTTCTCCCCTTGGATGCT	60.035	20	GAAATGTTGCTGGCGATGCA	60.109	20	276	102	377	TCTCCCCTTGGATGCTCCTT	60.253	20	GCACTGACTCAAGCAACTGC	60.041	20	255	106	360
Cluster-16104.3261	1	p2	(AG)6	12	282	293	CGTTTCTCCCCTTGGATGCT	60.035	20	GCACTGACTCAAGCAACTGC	60.041	20	259	102	360	CGTTTCTCCCCTTGGATGCT	60.035	20	GAAATGTTGCTGGCGATGCA	60.109	20	276	102	377	TCTCCCCTTGGATGCTCCTT	60.253	20	GCACTGACTCAAGCAACTGC	60.041	20	255	106	360
Cluster-16104.3262	1	p2	(AG)6	12	282	293	CGTTTCTCCCCTTGGATGCT	60.035	20	GCACTGACTCAAGCAACTGC	60.041	20	259	102	360	CGTTTCTCCCCTTGGATGCT	60.035	20	GAAATGTTGCTGGCGATGCA	60.109	20	276	102	377	TCTCCCCTTGGATGCTCCTT	60.253	20	GCACTGACTCAAGCAACTGC	60.041	20	255	106	360
Cluster-16104.3263	1	p2	(AG)6	12	282	293	CGTTTCTCCCCTTGGATGCT	60.035	20	GCACTGACTCAAGCAACTGC	60.041	20	259	102	360	CGTTTCTCCCCTTGGATGCT	60.035	20	GAAATGTTGCTGGCGATGCA	60.109	20	276	102	377	TCTCCCCTTGGATGCTCCTT	60.253	20	GCACTGACTCAAGCAACTGC	60.041	20	255	106	360
Cluster-16104.3264	1	p2	(AG)6	12	282	293	CGTTTCTCCCCTTGGATGCT	60.035	20	GCACTGACTCAAGCAACTGC	60.041	20	259	102	360	CGTTTCTCCCCTTGGATGCT	60.035	20	GAAATGTTGCTGGCGATGCA	60.109	20	276	102	377	TCTCCCCTTGGATGCTCCTT	60.253	20	GCACTGACTCAAGCAACTGC	60.041	20	255	106	360
Cluster-16104.83954	1	p1	(A)11	11	2	12
Cluster-16104.1599	1	p1	(T)10	10	1850	1859	ATCTTCAGCTGCTCGGCATT	60.107	20	GTGTTAGCCCGGAGATTCGA	59.541	20	223	1703	1925	TGCAGAGGATCTTCAGCTGC	60.108	20	GTGTTAGCCCGGAGATTCGA	59.541	20	231	1695	1925	ATCTTCAGCTGCTCGGCATT	60.107	20	AGTGTTAGCCCGGAGATTCG	59.54	20	224	1703	1926
Cluster-16104.32873	1	p1	(A)11	11	364	374	TCATCCCGATTTCAATCCGGT	59.511	21	TGTTGACAGTAACAGACGGGA	58.967	21	190	259	448	TCTTGACGTCACCTTGTCACT	59.245	21	TGTTGACAGTAACAGACGGGA	58.967	21	244	205	448	ACTCTTGACGTCACCTTGTCA	59.245	21	TGTTGACAGTAACAGACGGGA	58.967	21	246	203	448
Cluster-16104.32879	1	p1	(A)10	10	12	21
Cluster-16104.12747	1	p3	(GCA)5	15	120	134	ACAAATCCGGCACCCGTTAT	60.035	20	AGGTTCTTCGAATCTCCCCA	58.047	20	110	53	162	GGCACCCGTTATACAACCCA	60.035	20	AGGTTCTTCGAATCTCCCCA	58.047	20	102	61	162	TCCGGCACCCGTTATACAAC	60.108	20	AGGTTCTTCGAATCTCCCCA	58.047	20	105	58	162
Cluster-16104.71556	1	p1	(A)10	10	174	183	AGCAAGATCTCAACACCGGG	60.036	20	AGGTTGAAAAGGTTAGCATATTTTGT	58.038	26	213	5	217	GCAAGATCTCAACACCGGGA	60.036	20	AGGTTGAAAAGGTTAGCATATTTTGT	58.038	26	212	6	217	AGCAAGATCTCAACACCGGG	60.036	20	ACATATACTAGGTTGAAAAGGTTAGCA	58.455	27	222	5	226
Cluster-16104.3849	1	p2	(TA)6	12	51	62	ATTCGGTGTTTACATGTTCACAT	57.042	23	TCCACCTCCAAACCCATCAA	58.846	20	240	0	239	ATTCGGTGTTTACATGTTCACAT	57.042	23	TCCACCTCCAAACCCATCAAT	59.284	21	240	0	239	ATTCGGTGTTTACATGTTCACAT	57.042	23	ACCTCCAAACCCATCAATTGC	59.098	21	237	0	236
Cluster-16104.3849	2	p1	(T)12	12	187	198	TGGTTCGGATGAGCACGAAT	59.751	20	TCCACCTCCAAACCCATCAA	58.846	20	175	65	239	CTGGTTCGGATGAGCACGAA	60.39	20	TCCACCTCCAAACCCATCAA	58.846	20	176	64	239	TTCTGGTTCGGATGAGCACG	60.39	20	TCCACCTCCAAACCCATCAA	58.846	20	178	62	239
Cluster-16104.89568	1	p1	(T)17	17	65	81	CCCGGTTTATGCTGGTAGTTG	58.986	21	GCTGAGTTCATGCATGCGAG	59.972	20	237	0	236	CCCGGTTTATGCTGGTAGTTG	58.986	21	CCAACTCCACCACCACAGTT	60.107	20	166	0	165	CCCGGTTTATGCTGGTAGTTG	58.986	21	TTCACCAACTCCACCACCAC	60.107	20	170	0	169
Cluster-4920.0	1	p1	(T)13	13	856	868	GCCGCCAACAATATTGCTCA	59.545	20	GTTTGGGGAGAGGGTGAGTG	59.963	20	132	776	907	GCCGCCAACAATATTGCTCA	59.545	20	AGTTTGGGGAGAGGGTGAGT	60.104	20	133	776	908	CGCCGCCAACAATATTGCTC	60.592	20	GTTTGGGGAGAGGGTGAGTG	59.963	20	133	775	907
Cluster-16104.20299	1	p1	(A)18	18	8	25
Cluster-16104.83567	1	p1	(A)13	13	79	91	ACTACACACACAACTATGGCCT	59.362	22	CCCACGAACATTGCGATTCG	60.248	20	218	39	256	AAACCAAACAGGCCCTAAGT	57.232	20	CCCACGAACATTGCGATTCG	60.248	20	242	15	256	ACTACACACACAACTATGGCCT	59.362	22	GCCCACGAACATTGCGATTC	60.523	20	219	39	257
Cluster-16104.72074	1	p3	(TCT)6	18	214	231	CGAGGCAGCAATTCATCAGC	59.971	20	AGGTTAGAGACTTGTGAGGGGA	59.888	22	258	38	295	GTCTCGAGTCTTGCAACCGA	60.039	20	AGGTTAGAGACTTGTGAGGGGA	59.888	22	159	137	295	GGCAGCAATTCATCAGCTGG	59.898	20	AGGTTAGAGACTTGTGAGGGGA	59.888	22	255	41	295
Cluster-16104.49186	1	p1	(A)14	14	152	165
Cluster-16104.66087	1	p3	(TTG)5	15	891	905	GCATCAGCTTCTGCATCTGC	59.97	20	AACAACCACAGGAGCAACCA	60.034	20	162	772	933	GCATCAGCTTCTGCATCTGC	59.97	20	CAACAGCAACAGCAACAGCT	59.898	20	196	772	967	TTGGCTCTGTACGTGCACTT	59.894	20	AACAACCACAGGAGCAACCA	60.034	20	107	827	933
Cluster-16104.49181	1	p1	(A)17	17	1177	1193
Cluster-16104.49182	1	p1	(T)10	10	1507	1516	GTAGATGGATGGGTGGCCTG	59.891	20	GGAGAGGTTGTTCAACCCGT	59.892	20	249	1420	1668	GGCCTGTGGGGTTTCATCAT	60.325	20	GGAGAGGTTGTTCAACCCGT	59.892	20	235	1434	1668	TAGATGGATGGGTGGCCTGT	60.327	20	GGAGAGGTTGTTCAACCCGT	59.892	20	248	1421	1668
Cluster-16104.70205	1	p2	(TC)6	12	102	113	ACGAAGAAGCGAACAACCCT	59.894	20	TGCAGCACAAAAGGAGACGA	60.179	20	278	21	298	GGCTCAAGCTCAGCGAAGTA	60.109	20	TGCAGCACAAAAGGAGACGA	60.179	20	252	47	298	TGTTCTGCTCTGCAACTCGA	59.611	20	TGCAGCACAAAAGGAGACGA	60.179	20	225	74	298
Cluster-15952.1	1	p1	(T)14	14	509	522	ACAAAATGCAAATCCCTAAGGTT	57.176	23	ACACAATTCCTTTCATCTATGGGGA	60.044	25	143	455	597	AACAAAATGCAAATCCCTAAGGT	57.176	23	ACACAATTCCTTTCATCTATGGGGA	60.044	25	144	454	597	ACAAAATGCAAATCCCTAAGGTT	57.176	23	ACACAATTCCTTTCATCTATGGGG	58.796	24	143	455	597
Cluster-18093.0	1	p1	(A)10	10	186	195	CCACTCAACTAACACACATCACC	59.502	23	TGACTGACAAAATCCACTGCAC	59.382	22	187	131	317	CCACTCAACTAACACACATCACC	59.502	23	GACTGACAAAATCCACTGCACT	59.119	22	186	131	316	CCACTCAACTAACACACATCACC	59.502	23	TGACTGACAAAATCCACTGCA	58.07	21	187	131	317
Cluster-16104.80725	1	p1	(T)12	12	3019	3030	TGGTCCCACAACGGATATGC	60.107	20	CTAACCTCGTCCCCCTAGGA	59.445	20	184	2926	3109	TGGTCCCACAACGGATATGC	60.107	20	TCTAACCTCGTCCCCCTAGG	59.445	20	185	2926	3110	GGTCCCACAACGGATATGCT	59.82	20	CTAACCTCGTCCCCCTAGGA	59.445	20	183	2927	3109
Cluster-16104.80724	1	p1	(T)12	12	2621	2632	TGGTCCCACAACGGATATGC	60.107	20	CTAACCTCGTCCCCCTAGGA	59.445	20	184	2528	2711	TGGTCCCACAACGGATATGC	60.107	20	TCTAACCTCGTCCCCCTAGG	59.445	20	185	2528	2712	GGTCCCACAACGGATATGCT	59.82	20	CTAACCTCGTCCCCCTAGGA	59.445	20	183	2529	2711
Cluster-16104.54769	1	p1	(A)19	19	1	19
Cluster-16104.54761	1	p1	(T)10	10	2631	2640	TTACCGGGGAAGACCTGTCT	59.884	20	TCCTCTTATCCATATTTGCCACCA	59.585	24	175	2572	2746	ACCGGGGAAGACCTGTCTAG	60.324	20	TCCTCTTATCCATATTTGCCACCA	59.585	24	173	2574	2746	TTACCGGGGAAGACCTGTCT	59.884	20	TGCCACCAAGAATACATCAATCTG	59.358	24	159	2572	2730
Cluster-15028.0	1	p1	(A)14	14	1	14
Cluster-16104.89910	1	p1	(T)12	12	3350	3361	CGCACAAGACTACAAGAGGC	58.928	20	TGCAGGTTGTCCAGTTCCTT	59.449	20	255	3213	3467	CGCACAAGACTACAAGAGGC	58.928	20	TTGCAGGTTGTCCAGTTCCT	59.449	20	256	3213	3468	TCCGCACAAGACTACAAGAGG	59.728	21	TGCAGGTTGTCCAGTTCCTT	59.449	20	257	3211	3467
Cluster-16104.46069	1	p1	(T)23	23	522	544
Cluster-23122.0	1	p1	(A)11	11	631	641	TGCATAGGAGGTTCCCCGAT	60.4	20	TGAAACAAGCCAGCCCTTTC	58.96	20	271	437	707	ATGCATAGGAGGTTCCCCGA	60.4	20	TGAAACAAGCCAGCCCTTTC	58.96	20	272	436	707	AGGAGGTTCCCCGATAGACG	60.468	20	TGAAACAAGCCAGCCCTTTC	58.96	20	266	442	707
Cluster-16104.64174	1	p3	(GGT)5	15	372	386	CACTCAATCCGGGGAGCTTT	60.035	20	GGAGGATCCACGGCTTATGG	59.965	20	156	315	470	GCTTACACCCCCAACTCTCC	60.035	20	GGAGGATCCACGGCTTATGG	59.965	20	272	199	470	GCGATTGAGGACGAAACTGC	59.905	20	GGAGGATCCACGGCTTATGG	59.965	20	213	258	470
Cluster-16104.64174	2	p1	(T)10	10	2050	2059	TCTTATCAGTCCCAACCGGT	58.053	20	TTGAGACTCGGGAAGCAGTG	59.682	20	270	1970	2239	GTTCTTATCAGTCCCAACCGGT	60.027	22	TTGAGACTCGGGAAGCAGTG	59.682	20	272	1968	2239	TGTTCTTATCAGTCCCAACCGG	60.028	22	TTGAGACTCGGGAAGCAGTG	59.682	20	273	1967	2239
Cluster-16104.64173	1	p2	(CT)6	12	292	303	ATGACGGCTTCTGCACTTGA	59.965	20	AGACCAACATAACAGGCCCG	60.035	20	203	265	467	ATGACGGCTTCTGCACTTGA	59.965	20	AACAGGCCCGTCATCAGAAG	60.036	20	193	265	457	CGGCTTCTGCACTTGACAAC	60.041	20	AGACCAACATAACAGGCCCG	60.035	20	199	269	467
Cluster-16104.23725	1	p1	(T)10	10	1252	1261	TCCGGCGATAGTGGCTTTTT	60.036	20	TCTCCCAACTAACAAAGGGCA	59.222	21	212	1150	1361	ATCCGGCGATAGTGGCTTTT	59.82	20	TCTCCCAACTAACAAAGGGCA	59.222	21	213	1149	1361	AATCCGGCGATAGTGGCTTT	59.82	20	TCTCCCAACTAACAAAGGGCA	59.222	21	214	1148	1361
Cluster-16104.43016	1	p1	(A)12	12	941	952	CAAGGTCCAGGTACCGTTCC	60.037	20	TGACAGACGAGCCCAAACAA	59.821	20	184	828	1011	CAAGGTCCAGGTACCGTTCC	60.037	20	TTGACAGACGAGCCCAAACA	59.821	20	185	828	1012	ACTACGCGTACATGCCACAA	60.038	20	TGACAGACGAGCCCAAACAA	59.821	20	201	811	1011
Cluster-16104.53237	1	p1	(A)22	22	2233	2254
Cluster-16104.53236	1	p3	(TCT)6	18	132	149	TGGAAAGACCAAGGCAATTCA	58.044	21	GCAAGACACAAACACCCGAC	59.971	20	240	107	346	TGGAAAGACCAAGGCAATTCA	58.044	21	GCTTGCTTCCAAATTCCCGG	60.109	20	108	107	214	TGGAAAGACCAAGGCAATTCAT	58.491	22	GCAAGACACAAACACCCGAC	59.971	20	240	107	346
Cluster-8743.1	1	p1	(A)10	10	361	370	AACTCCACCCAAAGCCCATT	59.809	20	ACCGGAGATCAATTTGCCGT	60.035	20	238	247	484	AAACTCCACCCAAAGCCCAT	59.809	20	ACCGGAGATCAATTTGCCGT	60.035	20	239	246	484	AACTCCACCCAAAGCCCATT	59.809	20	GGTGCTGGAAACGATCGTTG	59.834	20	207	247	453
Cluster-16104.84693	1	p1	(A)12	12	152	163	TGTCCGTAACAAGCATATCCGT	59.833	22	AAACAGGGAGGAGTGGAAGG	58.932	20	174	16	189	TGTCCGTAACAAGCATATCCGT	59.833	22	AGGGAGGAGTGGAAGGCTT	59.838	19	170	16	185	TGTCCGTAACAAGCATATCCGT	59.833	22	CAGGGAGGAGTGGAAGGCTT	61.204	20	171	16	186
Cluster-11965.0	1	p2	(CA)6	12	1638	1649	GACTGGACTTCTTGCTCGCT	60.038	20	TACCAATCGGCCGTCAACAA	59.965	20	144	1531	1674	GACTGGACTTCTTGCTCGCT	60.038	20	ATTGCGGGCGATAAAACACG	59.902	20	213	1531	1743	CTTCTTGCTCGCTGCTGTTG	60.11	20	TACCAATCGGCCGTCAACAA	59.965	20	137	1538	1674
Cluster-9642.0	1	p1	(T)10	10	985	994	ACACATTGGGATCGGATCGG	59.893	20	TTGGACCGGACCAGATGTTG	59.964	20	178	844	1021	ACACATTGGGATCGGATCGG	59.893	20	GGACCGGACCAGATGTTGTT	59.964	20	176	844	1019	ACACATTGGGATCGGATCGG	59.893	20	CGAATTGGACCGGACCAGAT	59.822	20	182	844	1025
Cluster-16104.71294	1	p1	(T)12	12	1783	1794	TCAAACGAGCCCTTGGATCT	59.016	20	ACAAACCGGTAAGCGGATGT	59.964	20	160	1714	1873	TCAAACGAGCCCTTGGATCT	59.016	20	TTCATACGCCACCTGTCACC	60.037	20	268	1714	1981	TCAAACGAGCCCTTGGATCT	59.016	20	AACCGGTAAGCGGATGTACG	60.179	20	157	1714	1870
Cluster-16104.57448	1	p1	(T)21	21	5379	5399
Cluster-16104.57446	1	p1	(A)11	11	74	84	AGAAAGTGACTACGCCTGCG	60.389	20	ACCCAGTATACGCTTGCGAG	59.898	20	100	24	123	CAGAAAGTGACTACGCCTGC	58.928	20	ACCCAGTATACGCTTGCGAG	59.898	20	101	23	123	TCAGAAAGTGACTACGCCTGC	60.337	21	ACCCAGTATACGCTTGCGAG	59.898	20	102	22	123
Cluster-16104.64795	1	p3	(CCA)6	18	441	458	TCGCTGTTCGAGCTTGTCTT	59.968	20	CAACAGCAAACGAGCCAGTC	60.041	20	236	392	627	CGCTGTTCGAGCTTGTCTTG	59.837	20	CAACAGCAAACGAGCCAGTC	60.041	20	235	393	627	TCGCTGTTCGAGCTTGTCTT	59.968	20	ACCAGGCTAACCAACAGCAA	59.815	20	247	392	638
Cluster-16104.64795	2	p3	(TGC)5	15	678	692	GACTGGCTCGTTTGCTGTTG	60.041	20	TGGGAATTTGCAGGGTGGAG	60.252	20	144	608	751	GACTGGCTCGTTTGCTGTTG	60.041	20	CTGGGAATTTGCAGGGTGGA	60.252	20	145	608	752	GACTGGCTCGTTTGCTGTTG	60.041	20	TCTGGGAATTTGCAGGGTGG	60.252	20	146	608	753
Cluster-16104.64795	3	p3	(TTG)5	15	1973	1987	CCCGGTGTCATGGGGATTTT	60.324	20	TGACATTGCGCAACAACAGG	59.969	20	265	1897	2161	CCCGGTGTCATGGGGATTTT	60.324	20	GACATTGCGCAACAACAGGT	59.969	20	264	1897	2160	CCCGGTGTCATGGGGATTTT	60.324	20	GCGCAACAACAGGTTATGCA	60.04	20	258	1897	2154
Cluster-16104.13471	1	p1	(A)12	12	7	18
Cluster-16104.7287	1	p1	(A)12	12	6	17
Cluster-16104.7282	1	p2	(TA)6	12	79	90	GGGGTGTTCTCAACAACTCCA	60.134	21	ACTAGGAACACCGTGGAAACA	59.236	21	278	12	289	GGGGTGTTCTCAACAACTCCA	60.134	21	GGAACACCGTGGAAACATAACC	59.773	22	274	12	285	GGGGTGTTCTCAACAACTCC	58.394	20	ACTAGGAACACCGTGGAAACA	59.236	21	278	12	289
Cluster-15640.0	1	p2	(TA)6	12	186	197	AACCGACAAAGTAGCTGGGG	59.964	20	CGGAGTTAAAACCAAGCGGC	60.11	20	268	12	279	AACCGACAAAGTAGCTGGGG	59.964	20	GAGTTAAAACCAAGCGGCCC	59.757	20	266	12	277	AACCGACAAAGTAGCTGGGG	59.964	20	GGAGTTAAAACCAAGCGGCC	59.757	20	267	12	278
Cluster-16104.70016	1	p2	(AT)7	14	3212	3225	TGGCGGCTTTTGATGCAAAT	59.679	20	ATACTTGCCGGCCATGGTG	60.454	19	278	2979	3256	TGGCGGCTTTTGATGCAAAT	59.679	20	CATACTTGCCGGCCATGGT	60.454	19	279	2979	3257	ATGGCGGCTTTTGATGCAAA	59.679	20	ATACTTGCCGGCCATGGTG	60.454	19	279	2978	3256
Cluster-10426.0	1	p1	(T)10	10	830	839	GCATTTTAGACCAGCGCTCG	59.973	20	CTTGTCCGTTCGTACCCAC	58.182	19	199	753	951	TTTAGACCAGCGCTCGATCC	59.898	20	CTTGTCCGTTCGTACCCAC	58.182	19	195	757	951	AGCGCTCGATCCAAACAGAG	60.459	20	CTTGTCCGTTCGTACCCAC	58.182	19	187	765	951
Cluster-16104.78438	1	p1	(T)15	15	743	757	GCCACCACTAAACTAGGAGGG	59.79	21	TGATGTGAGCATGGACTGGA	58.721	20	132	714	845	ACATAAGTGACAGCCACCACT	59.3	21	TGATGTGAGCATGGACTGGA	58.721	20	144	702	845	AGTGACAGCCACCACTAAACT	59.231	21	TGATGTGAGCATGGACTGGA	58.721	20	139	707	845
Cluster-16104.78439	1	p1	(T)15	15	743	757	GCCACCACTAAACTAGGAGGG	59.79	21	GATGTGAGCATGGACCGGAA	60.108	20	145	714	858	GCCACCACTAAACTAGGAGGG	59.79	21	ATGATGTGAGCATGGACCGG	60.179	20	147	714	860	GCCACCACTAAACTAGGAGGG	59.79	21	ATGTGAGCATGGACCGGAAT	59.452	20	144	714	857
Cluster-16104.82088	1	p1	(T)11	11	782	792	TGCGGGTACGTCTTTATAGCC	59.932	21	AGTATCCCGTCACCAAGGAT	57.824	20	252	596	847	GCGGGTACGTCTTTATAGCCT	59.661	21	AGTATCCCGTCACCAAGGAT	57.824	20	251	597	847	TGCGGGTACGTCTTTATAGCC	59.932	21	AGGGTATAGTATCCCGTCACCA	59.552	22	259	596	854
Cluster-9714.0	1	p1	(A)10	10	281	290	CTCCCGCTGTCTTCGTCTAC	59.901	20	CCATTACGGCGCACTTCATG	59.972	20	279	44	322	CACCAGAGATTTAGCCGGCA	60.108	20	CCATTACGGCGCACTTCATG	59.972	20	229	94	322	TCACCAGAGATTTAGCCGGC	59.822	20	CCATTACGGCGCACTTCATG	59.972	20	230	93	322
Cluster-16104.62796	1	p1	(T)10	10	162	171	TCTTGATCCAACTGGGTCTGC	59.996	21	AGGGAAAATTGGCCATGGAA	57.659	20	115	107	221	TCTTGATCCAACTGGGTCTGC	59.996	21	AAGGGAAAATTGGCCATGGA	57.659	20	116	107	222	CTTGATCCAACTGGGTCTGCT	59.996	21	AGGGAAAATTGGCCATGGAA	57.659	20	114	108	221
Cluster-16104.62797	1	p2	(GA)6	12	1067	1078	TGCCTGCTTGATTGTAGCCA	59.962	20	ACCCTCTTCTCCCGTCTTCA	59.885	20	236	870	1105	TGCCTGCTTGATTGTAGCCA	59.962	20	TCAACCCTCTTCTCCCGTCT	59.885	20	239	870	1108	TAAAAGCCGTCGATGGTCGG	60.459	20	CGCTGACACTCAACCACTCT	59.967	20	124	1032	1155
Cluster-16104.7824	1	p2	(TA)6	12	95	106	TTCACTTGGTGTTTCGCAGC	59.62	20	ACATTCTTACAAGTTGATTCCCATCA	59.052	26	140	17	156	TTCACTTGGTGTTTCGCAGC	59.62	20	ACTGACTTCATACCAGAAATTTTCCA	58.996	26	180	17	196	TTCACTTGGTGTTTCGCAGC	59.62	20	GCTTACATTCTTACAAGTTGATTCCCA	60.094	27	144	17	160
Cluster-16104.56315	1	p1	(A)10	10	210	219	ATGACCTCGGCAACCTTGAG	60.036	20	CCCCTGGACCAGCAATTCAA	60.252	20	193	178	370	ATGACCTCGGCAACCTTGAG	60.036	20	CTCCCCTGGACCAGCAATTC	60.395	20	195	178	372	ACCTCGGCAACCTTGAGTTT	59.817	20	CCCCTGGACCAGCAATTCAA	60.252	20	190	181	370
Cluster-16104.56314	1	p1	(A)11	11	1	11
Cluster-16104.5467	1	p1	(T)13	13	274	286	TCCAAAAAGCCTAGTTAGTGGT	57.283	22	TGGTGCAGGCTCATTGTGAT	59.961	20	273	146	418	TCCAAAAAGCCTAGTTAGTGGT	57.283	22	ATGGTGCAGGCTCATTGTGA	59.961	20	274	146	419	TCCAAAAAGCCTAGTTAGTGGT	57.283	22	TGATGGTGCAGGCTCATTGT	59.961	20	276	146	421
Cluster-3037.0	1	p1	(T)11	11	103	113	CCAGATCAAAGGCAAGGTATGT	58.375	22	ACCAAACAAACCCTTGAAGCA	58.816	21	170	7	176	CCAGATCAAAGGCAAGGTATGT	58.375	22	TCACACTCAACCAAACAAACCC	59.506	22	179	7	185	CCAGATCAAAGGCAAGGTATGT	58.375	22	CACACTCAACCAAACAAACCCT	59.504	22	178	7	184
Cluster-7059.0	1	p1	(T)19	19	1	19
Cluster-7059.0	2	p1	(A)14	14	158	171	ACCTGGCTTGTCAATAGCCA	59.302	20	GGAAGGGAGTCACTTCAGCA	59.313	20	138	103	240	ACCTGGCTTGTCAATAGCCA	59.302	20	AGGAAGGGAGTCACTTCAGC	59.02	20	139	103	241	AACCTGGCTTGTCAATAGCCA	59.925	21	GGAAGGGAGTCACTTCAGCA	59.313	20	139	102	240
Cluster-16104.33350	1	p1	(A)10	10	103	112	TCGGACGACAAACCAGAGTT	59.252	20	ACATGAGACAAACTTCCAGGCT	59.893	22	207	59	265	TTCGGACGACAAACCAGAGT	59.252	20	ACATGAGACAAACTTCCAGGCT	59.893	22	208	58	265	GCTGTTCGAGTCTACTTGTTGC	59.844	22	ACTCTGGTTTGTCGTCCGAA	59.252	20	195	16	210
Cluster-16104.33350	2	p1	(T)10	10	342	351	TTCGGACGACAAACCAGAGT	59.252	20	TTTGCAACTCCAGGAGGACC	59.89	20	276	191	466	TTCGGACGACAAACCAGAGT	59.252	20	CCAGGAGGACCTCTATGGGG	60.473	20	267	191	457	TTTCGGACGACAAACCAGAGT	59.863	21	TTTGCAACTCCAGGAGGACC	59.89	20	277	190	466
Cluster-19474.0	1	p1	(A)11	11	9	19
Cluster-16104.78736	1	p3	(CTC)6	18	333	350	GGAACATCAAGGACCCGAGG	60.108	20	GCTATGGATTCACACCCGACT	59.861	21	204	186	389	GGAACATCAAGGACCCGAGG	60.108	20	AGCTATGGATTCACACCCGAC	59.861	21	205	186	390	GAACAACCCAAGGATGCAGC	59.755	20	GCTATGGATTCACACCCGACT	59.861	21	113	277	389
Cluster-16104.77752	1	p3	(CTT)5	15	1210	1224	TTGAGGGTCTCATTGTGCCA	59.23	20	TCTGAACAGAACAGCAGCTCT	59.309	21	237	1075	1311	TTGAGGGTCTCATTGTGCCA	59.23	20	TCTCTGAACAGAACAGCAGCT	59.309	21	239	1075	1313	TGCGTCCAAGTATTGAGGGT	59.019	20	TCTGAACAGAACAGCAGCTCT	59.309	21	249	1063	1311
Cluster-16104.77755	1	p1	(T)10	10	3942	3951	CAAATTCATGAGCCGGACGC	60.248	20	TGTTTCTAAAATCAACATATCTCCTCA	57.042	27	172	3828	3999	CCGGACGCAATGGTAATGGA	60.463	20	TGTTTCTAAAATCAACATATCTCCTCA	57.042	27	160	3840	3999	ATTCATGAGCCGGACGCAAT	60.464	20	TGTTTCTAAAATCAACATATCTCCTCA	57.042	27	169	3831	3999
Cluster-16104.77756	1	p1	(T)10	10	3512	3521	CAAATTCATGAGCCGGACGC	60.248	20	TGTTTCTAAAATCAACATATCTCCTCA	57.042	27	172	3398	3569	CCGGACGCAATGGTAATGGA	60.463	20	TGTTTCTAAAATCAACATATCTCCTCA	57.042	27	160	3410	3569	ATTCATGAGCCGGACGCAAT	60.464	20	TGTTTCTAAAATCAACATATCTCCTCA	57.042	27	169	3401	3569
Cluster-16104.50924	1	p3	(TGT)5	15	7370	7384	CACAAGCACCTTAAATCTGCCA	59.442	22	AACAACGAAGCCAAAAGGCA	59.179	20	194	7279	7472	ACACAAGCACCTTAAATCTGCC	59.442	22	AACAACGAAGCCAAAAGGCA	59.179	20	195	7278	7472	GGACAAGTTGACATTGTGGTGT	59.312	22	AACAACGAAGCCAAAAGGCA	59.179	20	263	7210	7472
Cluster-16104.85774	1	p1	(A)10	10	465	474	TGGCAGTTTAGCAGAAGCATG	59.186	21	AGTAGGAGAGGTGACGCCAT	60.033	20	200	398	597	GGCAGTTTAGCAGAAGCATGT	59.185	21	AGTAGGAGAGGTGACGCCAT	60.033	20	199	399	597	TGGCAGTTTAGCAGAAGCATG	59.186	21	GCCCAGATATGGACTCAGCC	59.964	20	145	398	542
Cluster-21618.0	1	p4	(CCTC)5	20	576	595	CTACGTGTATGGCCCCATCC	59.965	20	ATTGGACACAGCAGCTTCCA	59.889	20	208	414	621	CTACGTGTATGGCCCCATCC	59.965	20	ACCATTGGACACAGCAGCTT	60.179	20	211	414	624	CGGATGCTGGACATGAAGGT	60.108	20	ATTGGACACAGCAGCTTCCA	59.889	20	147	475	621
Cluster-16104.18395	1	p1	(A)10	10	1493	1502	TTGGCTTTGGACCCTCTTCG	60.251	20	ACACCCTCTCTCTCCAGTAGT	59.003	21	276	1362	1637	GCTTTGGACCCTCTTCGGTT	60.251	20	ACACCCTCTCTCTCCAGTAGT	59.003	21	273	1365	1637	TTGGCTTTGGACCCTCTTCG	60.251	20	GGCAAGACTTCTTCTGCAATCG	60.16	22	226	1362	1587
Cluster-16104.36777	1	p3	(GGT)6	18	1674	1691
Cluster-16104.73851	1	p1	(A)11	11	927	937	TGCTAAATGGGGATCTGAGTCA	58.885	22	CGACCACAGACGATGAGACA	59.478	20	232	808	1039	CTGCTAAATGGGGATCTGAGTCA	59.865	23	CGACCACAGACGATGAGACA	59.478	20	233	807	1039	GTCTGCTAAATGGGGATCTGAGT	59.864	23	CGACCACAGACGATGAGACA	59.478	20	235	805	1039
Cluster-16092.0	1	p1	(T)12	12	215	226	AGTTAACCACCAAAACCATGTTT	57.314	23	TGGAGTTGTCAAGTATGAGTCCC	59.739	23	249	5	253	AAGTTAACCACCAAAACCATGTT	57.314	23	TGGAGTTGTCAAGTATGAGTCCC	59.739	23	250	4	253	AAAGTTAACCACCAAAACCATGT	57.314	23	TGGAGTTGTCAAGTATGAGTCCC	59.739	23	251	3	253
Cluster-16104.71249	1	p1	(T)12	12	563	574	TCGCGGATACCAGAAACAGG	59.825	20	AGTGTCGAGACCTGCACATG	60.038	20	220	383	602	TCGCGGATACCAGAAACAGG	59.825	20	CAGTGTCGAGACCTGCACAT	60.038	20	221	383	603	CCAGTTCGCGGATACCAGAA	59.825	20	AGTGTCGAGACCTGCACATG	60.038	20	225	378	602
Cluster-16104.30669	1	p1	(T)10	10	198	207	TGCTGATCCTTCACCTGCAA	59.599	20	AGCTAAACGGTCCAAATACCA	57.293	21	247	2	248	TTGCTGATCCTTCACCTGCA	59.599	20	AGCTAAACGGTCCAAATACCA	57.293	21	248	1	248	TGCTGATCCTTCACCTGCAA	59.599	20	AAGCTAAACGGTCCAAATACCA	57.976	22	248	2	249
Cluster-16104.31209	1	p1	(T)11	11	1218	1228	TGTGTCGGTGTGTGCATTTG	59.62	20	TGGCATGCACAATATTATCATCAT	57.156	24	218	1152	1369	GTGTCGGTGTGTGCATTTGA	59.34	20	TGGCATGCACAATATTATCATCAT	57.156	24	217	1153	1369	TGTCGGTGTGTGCATTTGAG	59.056	20	TGGCATGCACAATATTATCATCAT	57.156	24	216	1154	1369
Cluster-16104.47293	1	c	(T)10ctcaacgttacagcaatgctgatttgtatatcatacagattcacgctctaaaatccatag(T)10	80	87	166	GCCGTTTTGTTTGCTTACACC	59.144	21	ATTGGCGTGACACTGCAGTA	59.965	20	194	1	194	GCCGTTTTGTTTGCTTACACC	59.144	21	TATTGGCGTGACACTGCAGT	59.965	20	195	1	195	GGCCGTTTTGTTTGCTTACAC	59.144	21	ATTGGCGTGACACTGCAGTA	59.965	20	195	0	194
Cluster-16104.88554	1	p3	(GAG)5	15	1881	1895	TGACTCGCAATGCTTCCAGT	59.965	20	CATTGCTCCCGTTGCAAACA	59.968	20	109	1837	1945	TGACTCGCAATGCTTCCAGT	59.965	20	ATTGCTCCCGTTGCAAACAC	59.968	20	108	1837	1944	TGACTCGCAATGCTTCCAGT	59.965	20	ACATTGCTCCCGTTGCAAAC	59.968	20	110	1837	1946
Cluster-16104.46749	1	p1	(A)10	10	902	911	TCGCAAGTCCGAAATTCCCT	59.676	20	GGACGAACCGTGTGTATGAAG	59.009	21	279	706	984	TCGCAAGTCCGAAATTCCCT	59.676	20	GGACGAACCGTGTGTATGAA	57.931	20	279	706	984	GCAAGTCCGAAATTCCCTCG	59.273	20	GGACGAACCGTGTGTATGAAG	59.009	21	277	708	984
Cluster-16104.46748	1	p2	(AG)7	14	4088	4101	TGCAAGGGCTTACGATCCAG	60.108	20	GCCAACTCAATCGCCCCA	60.361	18	153	3981	4133	TGCAAGGGCTTACGATCCAG	60.108	20	CCAACTCAATCGCCCCACG	61.399	19	152	3981	4132	GCAAGGGCTTACGATCCAGA	59.822	20	GCCAACTCAATCGCCCCA	60.361	18	152	3982	4133
Cluster-16104.46747	1	p1	(T)15	15	1214	1228	GATCAGGGTTTGTTTCGCCG	59.832	20	GGCGATATACCTTGGGGAGC	60.036	20	228	1180	1407	GGCCATCTTGTAAGGGCACT	60.034	20	CCGGTTACTCGTCGGTGAAT	59.828	20	256	1041	1296	GGTTTGTTTCGCCGGTGTAG	59.764	20	GGCGATATACCTTGGGGAGC	60.036	20	222	1186	1407
Cluster-16104.2768	1	p1	(A)10	10	498	507	GCAGGATAGGGCCACACATT	60.107	20	CCACTCAGTCCGTCATTCGT	59.756	20	199	347	545	GCAGGATAGGGCCACACATT	60.107	20	TCCACTCAGTCCGTCATTCG	59.474	20	200	347	546	TCTGAAGCAAACCAACCCCT	59.444	20	CCACTCAGTCCGTCATTCGT	59.756	20	260	286	545
Cluster-16104.2769	1	p3	(AAT)6	18	1	18
Cluster-16104.66020	1	p3	(GTG)8	24	1363	1386
Cluster-16104.66028	1	p1	(T)13	13	117	129	ATTAACCAAACCGGCGGCTA	60.035	20	AGCCAATCGAACCGGGAATT	60.034	20	158	6	163	ATTAACCAAACCGGCGGCTA	60.035	20	AAGCCAATCGAACCGGGAAT	60.034	20	159	6	164	TATTAACCAAACCGGCGGCT	60.035	20	AGCCAATCGAACCGGGAATT	60.034	20	159	5	163
Cluster-16104.66028	2	p1	(T)11	11	478	488	GGAGTCTAGCACCACATCCC	59.534	20	GTGTTTGTGGCTTGCGTCAC	60.866	20	256	276	531	GGAGTCTAGCACCACATCCC	59.534	20	GTCACAGCAACACACCACAT	58.976	20	241	276	516	GGAGTCTAGCACCACATCCC	59.534	20	TACTGGTGTTTGTGGCTTGC	58.971	20	261	276	536
Cluster-18970.0	1	p1	(T)13	13	42	54	GCCCACTTGTACGAGTAGATATCA	59.722	24	TGGTTTGTGACGTCGAAGCT	60.179	20	149	0	148	GCCCACTTGTACGAGTAGATATCA	59.722	24	GGTTTGTGACGTCGAAGCTG	59.768	20	148	0	147	GCCCACTTGTACGAGTAGATATCA	59.722	24	GCATGGTTTGTGACGTCGAA	59.416	20	152	0	151
Cluster-16514.0	1	p1	(A)10	10	137	146	TCAACTTTCGAGTCCGTGGG	59.967	20	ACTTCAAAAGTGCGAACGGC	59.971	20	215	33	247	TCAACTTTCGAGTCCGTGGG	59.967	20	GACGGCAGCCACTTCAAAAG	60.04	20	225	33	257	AACGAGTAACGACGATCCCG	59.902	20	ACTTCAAAAGTGCGAACGGC	59.971	20	239	9	247
Cluster-16104.1754	1	p1	(A)18	18	1	18
Cluster-16104.1759	1	p3	(GCC)5	15	78	92	GGAGGGAAGGAGCTACGAGT	60.396	20	TCTCTGAAGCGAACCGGAAC	60.039	20	271	13	283	GGAGGGAAGGAGCTACGAGT	60.396	20	GTTCTCTGAAGCGAACCGGA	60.039	20	273	13	285	GGAGGGAAGGAGCTACGAGT	60.396	20	GAGGGTCATGGTTGGACTCG	60.108	20	163	13	175
Cluster-8982.0	1	p3	(GTT)6	18	5	22
Cluster-16104.28254	1	p1	(T)16	16	1	16
Cluster-16104.77550	1	p2	(TA)7	14	278	291
Cluster-16104.69114	1	c	(A)10gtttttaataattaatcatttgtgttgttatatt(TA)9	62	342	403
Cluster-16104.51640	1	p3	(AGA)5	15	78	92	GGTGCGTGTTAGGTCTCGAA	60.039	20	CGGTACCATGTTGAGGTGCT	60.036	20	264	25	288	TTTCCTTTTCTCCGGTGCGT	60.179	20	CGGTACCATGTTGAGGTGCT	60.036	20	277	12	288	TTTCTCCGGTGCGTGTTAGG	60.32	20	CGGTACCATGTTGAGGTGCT	60.036	20	271	18	288
Cluster-16104.51640	2	p3	(CAA)5	15	2775	2789	AATCCTCACTCTCCCACCCA	59.881	20	GCCCGCAGCTGAAGTATACT	59.895	20	257	2564	2820	AATCCTCACTCTCCCACCCA	59.881	20	GTCCTCCTCTGCTCATGCTG	60.179	20	278	2564	2841	AATCCTCACTCTCCCACCCA	59.881	20	TTGTCCTCCTCTGCTCATGC	59.749	20	280	2564	2843
Cluster-16104.51640	3	p3	(CAA)6	18	3045	3062	TGCAGACAGGACAACAACCA	59.746	20	TGGGGTTGCTGATGGCTTAG	60.034	20	255	2862	3116	TGCAGACAGGACAACAACCA	59.746	20	GGGGTTGCTGATGGCTTAGA	59.744	20	254	2862	3115	TGTACTTCTGTTGCAAGCGC	59.414	20	TGGGGTTGCTGATGGCTTAG	60.034	20	137	2980	3116
Cluster-16104.51640	4	p2	(AT)10	20	3954	3973
Cluster-16104.51641	1	p3	(CAA)5	15	2771	2785	AATCCTCACTCTCCCACCCA	59.881	20	GCCCGCAGCTGAAGTATACT	59.895	20	257	2560	2816	AATCCTCACTCTCCCACCCA	59.881	20	GTCCTCCTCTGCTCATGCTG	60.179	20	278	2560	2837	AATCCTCACTCTCCCACCCA	59.881	20	TTGTCCTCCTCTGCTCATGC	59.749	20	280	2560	2839
Cluster-16104.51641	2	p3	(CAA)6	18	3041	3058	TGCAGACAGGACAACAACCA	59.746	20	TGGGGTTGCTGATGGCTTAG	60.034	20	255	2858	3112	TGCAGACAGGACAACAACCA	59.746	20	GGGGTTGCTGATGGCTTAGA	59.744	20	254	2858	3111	TGTACTTCTGTTGCAAGCGC	59.414	20	TGGGGTTGCTGATGGCTTAG	60.034	20	137	2976	3112
Cluster-16104.51641	3	p2	(AT)10	20	3870	3889
Cluster-16104.51647	1	p1	(T)10	10	1807	1816	ACCACGCCTGTAAACCTAGC	60.037	20	AATCCGAAGCACCCAGACTG	60.036	20	103	1752	1854	TGCGTATAAAAGGAGCGGCT	59.823	20	AATCCGAAGCACCCAGACTG	60.036	20	125	1730	1854	CGGCATTGGAGCTGGGATTA	60.179	20	AATCCGAAGCACCCAGACTG	60.036	20	260	1595	1854
Cluster-16104.51645	1	p1	(A)21	21	1	21
Cluster-16104.40741	1	p1	(T)16	16	23	38
Cluster-16104.40744	1	p2	(TC)6	12	5314	5325	ACCCCCACACAAAAACTCCA	59.663	20	CAGCTGACCTGAGGCTTCTT	59.676	20	210	5155	5364	AAAGGACGAAACCCCCACAC	60.467	20	CAGCTGACCTGAGGCTTCTT	59.676	20	220	5145	5364	ACCCCCACACAAAAACTCCA	59.663	20	TCAGCTGACCTGAGGCTTCT	60.544	20	211	5155	5365
Cluster-16104.21283	1	p1	(A)10	10	872	881	GCGCAAGGCTCACATTCTTT	59.758	20	TGTTTGATCGGACATTGCACT	58.497	21	139	837	975	GCGCAAGGCTCACATTCTTT	59.758	20	CGTTTGTTTGATCGGACATTGC	59.344	22	143	837	979	GCGCAAGGCTCACATTCTTT	59.758	20	TGTTTGATCGGACATTGCACTT	59.116	22	139	837	975
Cluster-16104.73422	1	p3	(ATA)6	18	1	18
Cluster-16104.73423	1	p1	(T)15	15	370	384	GTGACGGCTCTTGTGCAAAA	59.62	20	ATTTGAGGCCCGTTCTCAGC	60.678	20	266	335	600	TAGTGACGGCTCTTGTGCAA	59.609	20	ATTTGAGGCCCGTTCTCAGC	60.678	20	268	333	600	AGTGACGGCTCTTGTGCAAA	60.464	20	ATTTGAGGCCCGTTCTCAGC	60.678	20	267	334	600
Cluster-16104.73425	1	p1	(T)12	12	2004	2015	TACTTGCGCTGCTTCTGACA	59.967	20	TACGACCGATTCTGTGCAGG	59.827	20	162	1941	2102	TACTTGCGCTGCTTCTGACA	59.967	20	GCCGATGTAGCGAATTCTGC	59.767	20	133	1941	2073	GCGCTGCTTCTGACAAGATG	59.903	20	TACGACCGATTCTGTGCAGG	59.827	20	157	1946	2102
Cluster-16104.75865	1	p1	(A)11	11	838	848
Cluster-16104.61323	1	p3	(AGG)5	15	1819	1833	GTCGAGAGCGGAAGGATGAG	59.97	20	GAACCCGCTTCTAGTCCACC	60.108	20	262	1788	2049	GTCGAGAGCGGAAGGATGAG	59.97	20	CGTCAGCACACAGTCCTCAA	60.249	20	128	1788	1915	GTCGAGAGCGGAAGGATGAG	59.97	20	CAGTCCTCAAATTCCCGCCA	60.322	20	118	1788	1905
Cluster-12407.0	1	p3	(AGC)6	18	833	850
Cluster-9835.2	1	p2	(AT)8	16	300	315	GATCCTTGGAGTAGTGGCGG	59.895	20	ACCTAAGGTCCACGTGATGC	59.751	20	181	223	403	GATCCTTGGAGTAGTGGCGG	59.895	20	CCAACCCGGGTCTTCTCTTG	60.322	20	207	223	429	TCAATGGATTGCGCGATCCT	60.179	20	ACCTAAGGTCCACGTGATGC	59.751	20	195	209	403
Cluster-9835.2	2	p1	(A)12	12	710	721
Cluster-6430.0	1	p3	(TTA)6	18	1700	1717	GCTTCACCCAGGACGATCAA	60.036	20	TTCTCGCGTAGTTTCGGTCA	59.407	20	274	1522	1795	CACCCAGGACGATCAACGAT	59.824	20	TTCTCGCGTAGTTTCGGTCA	59.407	20	270	1526	1795	GCTTCACCCAGGACGATCAA	60.036	20	TCTCGCGTAGTTTCGGTCAT	59.193	20	273	1522	1794
Cluster-16104.66800	1	p1	(T)10	10	41	50	TTTAAAATAACCATGGTCCCAATTCT	57.557	26	TGGCCAAGTCACTCTTTCCC	59.89	20	234	12	245	TTTAAAATAACCATGGTCCCAATTCT	57.557	26	GGAGCCGTGTAGCTGTTACA	59.754	20	258	12	269	TTTAAAATAACCATGGTCCCAATTCT	57.557	26	GGCCAAGTCACTCTTTCCCT	59.598	20	233	12	244
Cluster-16104.66800	2	p1	(T)11	11	168	178	GTTCTACCGTGGGTGCAAGA	59.966	20	TGGCCAAGTCACTCTTTCCC	59.89	20	178	68	245	GTTCTACCGTGGGTGCAAGA	59.966	20	GGAGCCGTGTAGCTGTTACA	59.754	20	202	68	269	GTTCTACCGTGGGTGCAAGA	59.966	20	GGCCAAGTCACTCTTTCCCT	59.598	20	177	68	244
Cluster-16104.66801	1	p2	(TA)10	20	220	239
Cluster-16104.66808	1	p1	(T)10	10	41	50	TTTAAAATAACCATGGTCCCAATTCT	57.557	26	TGGCCAAGTCACTCTTTCCC	59.89	20	234	12	245	TTTAAAATAACCATGGTCCCAATTCT	57.557	26	GGAGCCGTGTAGCTGTTACA	59.754	20	258	12	269	TTTAAAATAACCATGGTCCCAATTCT	57.557	26	GGCCAAGTCACTCTTTCCCT	59.598	20	233	12	244
Cluster-16104.66808	2	p1	(T)11	11	168	178	GTTCTACCGTGGGTGCAAGA	59.966	20	TGGCCAAGTCACTCTTTCCC	59.89	20	178	68	245	GTTCTACCGTGGGTGCAAGA	59.966	20	GGAGCCGTGTAGCTGTTACA	59.754	20	202	68	269	GTTCTACCGTGGGTGCAAGA	59.966	20	GGCCAAGTCACTCTTTCCCT	59.598	20	177	68	244
Cluster-16104.2471	1	p2	(TA)6	12	327	338	CCGGGGAGTCCATCATCATG	59.964	20	CCCCTTGGCTTAACCCCTTT	59.884	20	210	197	406	ATGGTGGCGAGGAGTTGAAG	60.036	20	CCCCTTGGCTTAACCCCTTT	59.884	20	274	133	406	CTCTGCTTGCTTGTTGGCTG	60.039	20	CCCCTTGGCTTAACCCCTTT	59.884	20	118	289	406
Cluster-16104.2479	1	p1	(T)11	11	323	333	TTGGTCAATGCACATTCGGA	58.097	20	TGGAAAGGACACTTACATACCG	57.803	22	157	202	358	TTCCTTTTCATGGGCTTCCC	58.063	20	TGGAAAGGACACTTACATACCG	57.803	22	210	149	358	GTTTGGTCAATGCACATTCGGA	60.03	22	TGGAAAGGACACTTACATACCG	57.803	22	159	200	358
Cluster-16104.83213	1	p3	(CAA)5	15	1404	1418	GATGGCGGGAGAGCAGTTAG	60.25	20	ACTTTTCCGCGAATGGGCTA	60.036	20	266	1204	1469	GAGGCGGCCGTGTCTATATT	59.683	20	ACTTTTCCGCGAATGGGCTA	60.036	20	244	1226	1469	AATCAACCCGTTCCGAGTGG	60.321	20	ACTTTTCCGCGAATGGGCTA	60.036	20	187	1283	1469
Cluster-16104.83216	1	p3	(ACA)5	15	678	692	CGAGTGTGAGTGAGGACCAC	60.039	20	AGCAGTTGTTGTGGGTGGAA	60.034	20	114	625	738	CGAGTGTGAGTGAGGACCAC	60.039	20	CTCACCGGAGTTGAGCAGTT	59.966	20	127	625	751	CGAGTGTGAGTGAGGACCAC	60.039	20	TGGTGGCAGCTAGAGAGAGT	59.96	20	250	625	874
Cluster-9316.0	1	p1	(A)10	10	304	313	TGGCATCTAAGGCGTCACAA	59.677	20	TGAAAACCAAGTTTTTCACGGA	57.214	22	225	247	471	ATGGCATCTAAGGCGTCACA	59.459	20	TGAAAACCAAGTTTTTCACGGA	57.214	22	226	246	471	TGGCATCTAAGGCGTCACAA	59.677	20	TGAAAACCAAGTTTTTCACGGAA	57.864	23	225	247	471
Cluster-16104.62004	1	p1	(A)19	19	1	19
Cluster-16104.62005	1	p1	(A)19	19	1	19
Cluster-20504.0	1	p2	(TA)6	12	194	205	GCCATGTGGAGACGACTGAT	59.823	20	AGTACCCAGACCGATGTCCA	59.959	20	252	127	378	GCCATGTGGAGACGACTGAT	59.823	20	AGCTACAGCATTGTCGACGT	59.756	20	147	127	273	GGTAGTGCCATGTGGAGACG	60.46	20	AGTACCCAGACCGATGTCCA	59.959	20	258	121	378
Cluster-16104.42523	1	p1	(T)21	21	1	21
Cluster-16104.42523	2	p1	(T)10	10	304	313	TGAACGTACAGCAGCATTGA	57.838	20	CACTGGGTCCTGAGTCGAAC	60.038	20	202	237	438	TGAACGTACAGCAGCATTGA	57.838	20	CTTCCAGCTCATCCACTGGG	60.107	20	215	237	451	TGAACGTACAGCAGCATTGA	57.838	20	TGAGCTTTGGTCCATGCAGT	59.889	20	153	237	389
Cluster-15730.0	1	p1	(A)18	18	461	478
Cluster-16104.42522	1	p1	(T)21	21	1	21
Cluster-16104.42522	2	p1	(T)10	10	304	313	TGAACGTACAGCAGCATTGA	57.838	20	CACTGGGTCCTGAGTCGAAC	60.038	20	202	237	438	TGAACGTACAGCAGCATTGA	57.838	20	CTTCCAGCTCATCCACTGGG	60.107	20	215	237	451	TGAACGTACAGCAGCATTGA	57.838	20	TGAGCTTTGGTCCATGCAGT	59.889	20	153	237	389
Cluster-16104.42522	3	p2	(AT)6	12	2507	2518	AAGCCACAAGACGAGGGTTT	59.817	20	TGAGACGAGGCAACATCACC	60.037	20	150	2461	2610	GTAAGCCACAAGACGAGGGT	59.679	20	TGAGACGAGGCAACATCACC	60.037	20	152	2459	2610	AAGCCACAAGACGAGGGTTT	59.817	20	CTAAGGCCCGATGTGAGACG	60.249	20	163	2461	2623
Cluster-16104.48536	1	p1	(T)10	10	983	992	GTGCCTGAGAGCCACATCAA	60.322	20	AGCATCTTCTATATCGCAAACTGT	58.394	24	219	857	1075	GATGGATCCAACAACCGTGC	59.548	20	AGCATCTTCTATATCGCAAACTGT	58.394	24	235	841	1075	ACAGGAGGTTTTCACCCTGG	59.521	20	AGCATCTTCTATATCGCAAACTGT	58.394	24	257	819	1075
Cluster-14905.0	1	p1	(T)11	11	179	189	TCCCGTCCTCTTTCCCATGA	60.253	20	CAGAACAGAGGATGGCTCGG	60.179	20	159	153	311	TCCCGTCCTCTTTCCCATGA	60.253	20	CCAGAACAGAGGATGGCTCG	60.179	20	160	153	312	CCCGTCCTCTTTCCCATGAA	59.382	20	CAGAACAGAGGATGGCTCGG	60.179	20	158	154	311
Cluster-2268.0	1	c	(A)11ttaattaagtataaaataataataaccgc(A)10	50	1972	2021	CTGACACTCAGCAAGATGTATGT	58.498	23	ACAAGTATTAACCCAACTCCACA	57.687	23	105	1945	2049	TGTCAATAACAACTGACACTCAGC	59.489	24	ACAAGTATTAACCCAACTCCACA	57.687	23	117	1933	2049	TGACACTCAGCAAGATGTATGT	57.458	22	ACAAGTATTAACCCAACTCCACA	57.687	23	104	1946	2049
Cluster-16104.19118	1	p1	(A)14	14	3	16
Cluster-16104.89204	1	p1	(T)11	11	362	372	GTGCTGGTAAACAACTTCGCT	59.398	21	TCAGGGTCGATAGCCAGAGA	59.449	20	216	273	488	AGTGCTGGTAAACAACTTCGC	59.398	21	TCAGGGTCGATAGCCAGAGA	59.449	20	217	272	488	GTGCTGGTAAACAACTTCGCT	59.398	21	AGGGTCGATAGCCAGAGAGT	59.446	20	214	273	486
Cluster-21605.0	1	p1	(T)12	12	226	237	TTGCAAGTTCGAGGCGTTTG	59.971	20	ATATGCGAATTCCAGCTGCG	59.13	20	158	109	266	GTTTGCAAGTTCGAGGCGTT	59.971	20	ATATGCGAATTCCAGCTGCG	59.13	20	160	107	266	TTGCAAGTTCGAGGCGTTTG	59.971	20	TATGCGAATTCCAGCTGCGG	61.16	20	157	109	265
Cluster-16104.87198	1	p1	(T)13	13	149	161	TTGCTCGAGTGTGTTTGCCT	60.464	20	AGGGGGCAATTATCACCACT	58.691	20	149	55	203	TTGCTCGAGTGTGTTTGCCT	60.464	20	CACAACATTGAAAAGGGGGCA	59.584	21	162	55	216	ATTGCTCGAGTGTGTTTGCC	59.407	20	AGGGGGCAATTATCACCACT	58.691	20	150	54	203
Cluster-16104.19273	1	p1	(T)11	11	1292	1302	AGGGGATGCTATGTGTTGGC	60.107	20	ACAAGGCACAACATTTGCAGT	59.518	21	177	1180	1356	AGGGGATGCTATGTGTTGGC	60.107	20	TGAAACGGTCCTTCACCTTCA	59.513	21	266	1180	1445	AGGGGATGCTATGTGTTGGC	60.107	20	CGGTCCTTCACCTTCAAAACC	59.393	21	261	1180	1440
Cluster-11038.0	1	p2	(AT)6	12	12	23
Cluster-18714.0	1	p2	(AT)10	20	1995	2014
Cluster-16104.19277	1	p1	(A)14	14	198	211	CCCGCTTTTGTACAGGTCCA	60.251	20	AGGGTCCGTTCGGTAAACTT	58.949	20	231	148	378	CCCGCTTTTGTACAGGTCCA	60.251	20	AAGGGTCCGTTCGGTAAACT	58.949	20	232	148	379	TGGGATAAAACGCACACGGA	59.965	20	TCCCTACCCACCAAACACATC	59.647	21	215	25	239
Cluster-9079.0	1	p1	(A)12	12	150	161	TCGGTAAAACGAGTCACTTGA	57.286	21	TTGTGTAGGACGTGTGGGTG	59.895	20	253	119	371	TCGGTAAAACGAGTCACTTGA	57.286	21	GCTGGTTGCGATCGAGTTTG	60.179	20	220	119	338	TCGGTAAAACGAGTCACTTGA	57.286	21	GTAGGACGTGTGGGTGTGTG	60.599	20	249	119	367
Cluster-9079.0	2	p3	(TGC)5	15	1120	1134	GCCGATGATGATGGAGCTGA	59.966	20	ATATCCTCCAGGGCCACAGT	60.03	20	159	1087	1245	GTCAACCTCGTGCTCCTGAA	59.966	20	CGTCATGGGACTGCTCAGTT	60.037	20	271	940	1210	GCCGATGATGATGGAGCTGA	59.966	20	CGTCATGGGACTGCTCAGTT	60.037	20	124	1087	1210
Cluster-21836.3	1	p1	(T)10	10	1084	1093	GCAGGAGAACATGTCCCTGG	60.394	20	CGGATTTGTTTACCAATAATCCTAGT	57.553	26	258	902	1159	GGCAGGAGAACATGTCCCTG	60.394	20	CGGATTTGTTTACCAATAATCCTAGT	57.553	26	259	901	1159	ATCATTCACCAGCCGGTTCG	60.744	20	CGGATTTGTTTACCAATAATCCTAGT	57.553	26	176	984	1159
Cluster-16104.22392	1	p2	(AT)6	12	13	24
Cluster-16104.22393	1	p1	(A)10	10	10	19
Cluster-16104.85789	1	p1	(T)10	10	232	241	TCGAAGATTGATGTTGGGTTGT	58.25	22	CCTGACACATTAGCGCATCG	59.421	20	255	196	450	CTCGAAGATTGATGTTGGGTTGT	59.247	23	CCTGACACATTAGCGCATCG	59.421	20	256	195	450	TCTCGAAGATTGATGTTGGGT	57.019	21	CCTGACACATTAGCGCATCG	59.421	20	257	194	450
Cluster-16104.68075	1	p1	(T)13	13	1475	1487	GCAGCTCAGGGAAGGACTTT	59.963	20	CCAAGATGGTCCTCTTCAGG	57.294	20	188	1325	1512	AAGGAAGGTGCGGATCGAAG	60.108	20	CCAAGATGGTCCTCTTCAGG	57.294	20	148	1365	1512	CTCGAGACGCATCAAGACCA	59.829	20	CCAAGATGGTCCTCTTCAGG	57.294	20	214	1299	1512
Cluster-16104.87811	1	p1	(T)11	11	10	20
Cluster-16104.69336	1	p2	(TA)6	12	1	12
Cluster-16104.69336	2	p1	(A)12	12	155	166	AAGACTTTTTGTTTTTAAAGAACAGGT	57.227	27	AAGACAACGATGAGCCCCAG	60.036	20	251	123	373	AAGACTTTTTGTTTTTAAAGAACAGGT	57.227	27	ACACACTTCCGCGAGAAACT	59.896	20	133	123	255	AAGACTTTTTGTTTTTAAAGAACAGGT	57.227	27	CCCCCTTCATCTTCCACCTG	59.743	20	110	123	232
Cluster-19528.0	1	p1	(T)11	11	267	277	AGCCTTGCCAATAGGTCCAA	59.296	20	ACCATCTATTCGCACAAGGGT	59.44	21	249	62	310	AAGCCTTGCCAATAGGTCCA	59.296	20	ACCATCTATTCGCACAAGGGT	59.44	21	250	61	310	AGCCTTGCCAATAGGTCCAA	59.296	20	TCGCACAAGGGTTCAGTTTT	58.242	20	240	62	301
Cluster-16104.69331	1	p2	(AG)11	22	81	102	GTGTCTGCTTGGCTCCTTCT	59.964	20	ACACGAGAAATCGGTGCTGT	59.966	20	223	11	233	AGTGTCTGCTTGGCTCCTTC	59.964	20	ACACGAGAAATCGGTGCTGT	59.966	20	224	10	233	GTGTCTGCTTGGCTCCTTCT	59.964	20	TCCCTAATCCCTGACCACGT	59.958	20	136	11	146
Cluster-16104.26885	1	p1	(A)10	10	351	360	ACTTCGACAGATAAGCACACT	57.056	21	GCACCGAACAAGCCCTTAGT	60.606	20	280	291	570	ACTTCGACAGATAAGCACACTT	57.741	22	GCACCGAACAAGCCCTTAGT	60.606	20	280	291	570	ACTTCGACAGATAAGCACACT	57.056	21	GCACCGAACAAGCCCTTAGTA	60.338	21	280	291	570
Cluster-16104.56689	1	p1	(A)11	11	492	502	TCCACGTCCACATGCATTCA	59.964	20	TTGGTTGAGAACTCGGGTCG	59.967	20	121	452	572	TCCACGTCCACATGCATTCA	59.964	20	TGGGTTGGTTGAGAACTCGG	59.892	20	125	452	576	TCCACGTCCACATGCATTCA	59.964	20	GGTTGGTTGAGAACTCGGGT	59.892	20	123	452	574
Cluster-16104.89412	1	p1	(T)10	10	149	158	ACCCTAAACCTAGCTCCCCT	59.277	20	TCGCAGTCAAGTCACAAGCC	60.88	20	246	34	279	ACCCTAAACCTAGCTCCCCT	59.277	20	TTCGCAGTCAAGTCACAAGC	59.063	20	247	34	280	ACCCTAAACCTAGCTCCCCT	59.277	20	GCAGTCAAGTCACAAGCCAA	58.976	20	244	34	277
Cluster-16104.69332	1	p1	(T)10	10	998	1007	AGCTAACAACCAGGACGTCG	60.039	20	GTCCGGGATTCAGGCCTAAG	59.893	20	164	975	1138	AGCTAACAACCAGGACGTCG	60.039	20	CCTAGCCGAGCCCAGAATTT	59.819	20	205	975	1179	AGCTAACAACCAGGACGTCG	60.039	20	CGGACCGGGTAAACTCACTT	59.681	20	240	975	1214
Cluster-16104.89410	1	p4	(TGTA)5	20	1	20
Cluster-16104.24726	1	p4	(TGCT)5	20	3014	3033	TGTATCTGTGTCCTTGCGGG	59.751	20	ACAACAATGGAGCTCACTGA	57.063	20	252	2805	3056	GTATCTGTGTCCTTGCGGGG	60.462	20	ACAACAATGGAGCTCACTGA	57.063	20	251	2806	3056	ACGGGCCAACCAGTCAAAAT	60.469	20	ACAACAATGGAGCTCACTGA	57.063	20	217	2840	3056
Cluster-16104.7321	1	p1	(T)11	11	763	773	AACACAAGTGCCACAAACAC	57.638	20	CTCCGCCGTGTAAGTTAGGG	60.179	20	248	677	924	AACACAAGTGCCACAAACAC	57.638	20	CCTCCGCCGTGTAAGTTAGG	60.179	20	249	677	925	AACACAAGTGCCACAAACAC	57.638	20	GAACTCCTCCGCCGTGTAAG	60.458	20	254	677	930
Cluster-16104.19528	1	p1	(A)11	11	172	182	TCTGTATCCCCCTCAAGCTGA	59.992	21	CTGCCGTCGCAAACTTCAAA	59.971	20	253	38	290	TCTGTATCCCCCTCAAGCTGA	59.992	21	AAATGCTTCCCGTCGCAAAC	60.04	20	218	38	255	TCTGTATCCCCCTCAAGCTGA	59.992	21	CGTCACAACGGCTTTACTGC	60.111	20	269	38	306
Cluster-9451.0	1	p1	(T)16	16	538	553
Cluster-23599.2	1	p1	(A)13	13	1050	1062
Cluster-16104.70013	1	p1	(A)12	12	94	105	TCATCTATGCCAAAAGGAGCCA	59.758	22	GCTGGTGCTGTTTCTTGTGG	59.969	20	206	22	227	TCATCTATGCCAAAAGGAGCCA	59.758	22	GGCTGGTGCTGTTTCTTGTG	59.969	20	207	22	228	TCATCTATGCCAAAAGGAGCCA	59.758	22	AACAACGAGGCTGCTCAAGA	59.893	20	229	22	250
Cluster-16104.83308	1	p1	(T)10	10	1367	1376	AGGTTGAATTTCAATGACCGCA	59.11	22	ACATCAGCCTACGAGTTGCT	59.102	20	113	1310	1422	AGGTTGAATTTCAATGACCGCA	59.11	22	TCAGCCTACGAGTTGCTTCA	59.034	20	110	1310	1419	GAGGTTGAATTTCAATGACCGCA	60.058	23	ACATCAGCCTACGAGTTGCT	59.102	20	114	1309	1422
Cluster-16104.70624	1	p3	(CTG)5	15	471	485	TTGAAAGCCCCTTCCTTGCA	60.106	20	CACAACCCCCAGAGCCTATG	60.107	20	191	351	541	TTGAAAGCCCCTTCCTTGCA	60.106	20	TACACAACCCCCAGAGCCTA	59.882	20	193	351	543	TTGAAAGCCCCTTCCTTGCA	60.106	20	ACAACCCCCAGAGCCTATGA	60.253	20	190	351	540
Cluster-16104.39246	1	p2	(AG)7	14	3981	3994	CAGTTGTGCAAGGATGTTGGA	59.044	21	TACCGCTTCCCAAAACCTCC	59.963	20	158	3885	4042	TCAGTTGTGCAAGGATGTTGG	59.044	21	TACCGCTTCCCAAAACCTCC	59.963	20	159	3884	4042	CAGTTGTGCAAGGATGTTGGA	59.044	21	GTGAGGTCCGCGGTTTATCA	60.109	20	197	3885	4081
Cluster-16104.4674	1	p3	(CTT)5	15	590	604	TGCGTCCAAGTATTGAGGGT	59.019	20	TCTGAACAGAACAGCAGCTCT	59.309	21	249	443	691	TGCGTCCAAGTATTGAGGGT	59.019	20	TCTCTGAACAGAACAGCAGCT	59.309	21	251	443	693	TGCGTCCAAGTATTGAGGGTC	60.066	21	TCTGAACAGAACAGCAGCTCT	59.309	21	249	443	691
Cluster-16104.4678	1	p2	(CA)9	18	6	23
Cluster-16104.4679	1	p2	(TG)10	20	1	20
Cluster-12676.0	1	p1	(A)10	10	108	117	AGGACATATAAGTGTTGACATGGT	57.686	24	CCGGATGAGAGATTCACGGG	59.967	20	232	12	243	AGGACATATAAGTGTTGACATGGT	57.686	24	GATTCACGGGATGGACGTCA	59.825	20	222	12	233	AGGACATATAAGTGTTGACATGGT	57.686	24	TCACGGGATGGACGTCAAAA	59.607	20	219	12	230
Cluster-15809.0	1	p1	(T)12	12	147	158	GGGGAAACTCCAGCGGTTAA	59.963	20	TCTTCTACCGATGAAGCCGC	59.898	20	223	96	318	GGGGAAACTCCAGCGGTTAA	59.963	20	GTAGATGTGTCGGAGCCTGG	59.897	20	262	96	357	GGGGAAACTCCAGCGGTTAA	59.963	20	AAGGAAGCCCCCTTTCCTTG	59.885	20	105	96	200
Cluster-16104.58484	1	p1	(A)15	15	1787	1801
Cluster-10581.0	1	p2	(TG)8	16	314	329
Cluster-16104.9794	1	p1	(T)16	16	1	16
Cluster-16104.33656	1	p1	(T)10	10	942	951	ATGCGTTTTGGCTTCTCGAG	59.201	20	GCCATTTGGTGCAAGTGCTT	60.25	20	103	893	995	ATGCGTTTTGGCTTCTCGAG	59.201	20	TTGCCATTTGGTGCAAGTGC	60.532	20	105	893	997	TGGGGCGTCCTATTATCCTGA	60.133	21	GCCATTTGGTGCAAGTGCTT	60.25	20	276	720	995
Cluster-16104.54861	1	p1	(T)16	16	1	16
Cluster-16104.54869	1	p1	(A)10	10	1158	1167	GGATTGTTGGGGGAAGCTGA	59.96	20	CAAGTGGGTCTGTGGGTGTT	60.107	20	215	1091	1305	TCTGGATTGTTGGGGGAAGC	59.96	20	CAAGTGGGTCTGTGGGTGTT	60.107	20	218	1088	1305	GCTCTGGATTGTTGGGGGAA	59.96	20	CAAGTGGGTCTGTGGGTGTT	60.107	20	220	1086	1305
Cluster-16104.15307	1	p1	(A)16	16	1	16
Cluster-16104.15306	1	p1	(A)16	16	1	16
Cluster-16104.46838	1	p3	(TGG)8	24	1400	1423	AATCCGCCAACTGAAGCTGA	59.963	20	AAGCTAGTCACATGACCGGC	60.108	20	230	1283	1512	TGAATCCGCCAACTGAAGCT	59.963	20	AAGCTAGTCACATGACCGGC	60.108	20	232	1281	1512	GGTACGGGAAGTTGGGCTAG	59.823	20	AAGCTAGTCACATGACCGGC	60.108	20	156	1357	1512
Cluster-16104.46832	1	p3	(CTT)5	15	84	98	CTTCGCATTTGGCTTCTCCC	59.547	20	GACCGATTGAAGAGCCGGAT	59.895	20	243	20	262	CTTCGCATTTGGCTTCTCCC	59.547	20	TGAGAGGCGACCGATTGAAG	59.827	20	251	20	270	CTTCGCATTTGGCTTCTCCC	59.547	20	CTGAGAGGCGACCGATTGAA	59.827	20	252	20	271
Cluster-16104.46834	1	p3	(GTG)7	21	647	667	TCCCGTGGGTTGTTTGTCAA	60.034	20	ATTCCAACACCACCGACTCC	59.964	20	238	455	692	TCTCCCGTGGGTTGTTTGTC	60.179	20	ATTCCAACACCACCGACTCC	59.964	20	240	453	692	TCCCGTGGGTTGTTTGTCAA	60.034	20	GCAAGATTCCAACACCACCG	59.759	20	243	455	697
Cluster-16104.141	1	p2	(TG)11	22	1	22
Cluster-16104.147	1	p1	(T)11	11	285	295	TCTTTCTGCCTTGCTGCTGA	59.891	20	TCTGTCACACCAGCTGCAAA	60.107	20	151	189	339	TCTTTCTGCCTTGCTGCTGA	59.891	20	ATCTGTCACACCAGCTGCAA	59.891	20	152	189	340	TCTGCCTTGCTGCTGATTGT	60.251	20	TCTGTCACACCAGCTGCAAA	60.107	20	147	193	339
Cluster-16104.51331	1	p1	(A)11	11	117	127	GGTCTCACTCCAAGCTACACA	59.381	21	TTGTTGATGTTGGCACGTTT	57.051	20	231	10	240	TGGTCTCACTCCAAGCTACAC	59.381	21	TTGTTGATGTTGGCACGTTT	57.051	20	232	9	240	TGGTCTCACTCCAAGCTACA	57.99	20	TTGTTGATGTTGGCACGTTT	57.051	20	232	9	240
Cluster-16104.51337	1	p1	(A)19	19	1	19
Cluster-20510.0	1	p1	(T)14	14	366	379	GGGTGTTAACTGTGCACCCT	60.179	20	TGGGGGACAATGAACAGCAA	59.813	20	240	239	478	AGGGTGTTAACTGTGCACCC	60.179	20	TGGGGGACAATGAACAGCAA	59.813	20	241	238	478	GGGTGTTAACTGTGCACCCT	60.179	20	GGGGACAATGAACAGCAAGC	59.755	20	238	239	476
Cluster-16104.87781	1	p2	(AG)7	14	10	23
Cluster-16104.10087	1	p1	(A)11	11	454	464	TGACGGAACAACAAGCGATG	59.135	20	CATTTGGGTCGGCCTCAAAC	59.756	20	231	378	608	TGACGGAACAACAAGCGATG	59.135	20	TTTTTGGCATTTGGGTCGGC	60.25	20	238	378	615	TGACGGAACAACAAGCGATG	59.135	20	TCGGCCTCAAACCAAGGAAT	59.596	20	223	378	600
Cluster-16104.10085	1	p1	(A)10	10	35	44	AGAAAGTGGCAAGAAGAAACTG	57.092	22	CCATGGGCAGAACTCGTCAT	60.108	20	206	10	215	TCTCCAATAGAAAGTGGCAAGA	57.091	22	CCATGGGCAGAACTCGTCAT	60.108	20	214	2	215	AGAAAGTGGCAAGAAGAAACTG	57.092	22	GCAGAACTCGTCATCGTCCA	60.109	20	200	10	209
Cluster-16104.10088	1	p1	(A)10	10	289	298
Cluster-17965.0	1	p3	(AAC)5	15	469	483	ACCTTTGCCTTTACCTCCCG	59.962	20	GACCAGGTCCCATTTGAGCA	59.962	20	254	277	530	CCTTTGCCTTTACCTCCCGA	59.673	20	GACCAGGTCCCATTTGAGCA	59.962	20	253	278	530	CCAGGACGTCCAGATACACC	59.54	20	GACCAGGTCCCATTTGAGCA	59.962	20	166	365	530
Cluster-16104.37303	1	p3	(ATT)5	15	40	54
Cluster-16104.37303	2	p2	(TA)6	12	236	247	TGATCTCGAGCCTATCTTTAACCA	59.106	24	TCACGTGGCCAACTCTTCTC	59.966	20	266	118	383	TGATCTCGAGCCTATCTTTAACCA	59.106	24	TTCACGTGGCCAACTCTTCT	59.532	20	267	118	384	TGATCTCGAGCCTATCTTTAACCAA	59.637	25	TCACGTGGCCAACTCTTCTC	59.966	20	266	118	383
Cluster-16104.37303	3	p1	(A)10	10	1159	1168	CCCCAATGTTACTTGCGGGA	60.323	20	ATAACGACTGTTCCGGCGTT	60.038	20	226	1024	1249	TGCCGCAATGATTAACCGGA	60.393	20	TCTTCGACCTTCCTTTGGGC	59.964	20	272	1128	1399	TGCCGCAATGATTAACCGGA	60.393	20	ATAACGACTGTTCCGGCGTT	60.038	20	122	1128	1249
Cluster-16104.37300	1	p1	(A)16	16	5659	5674
Cluster-15875.0	1	p3	(GTT)5	15	1	15
Cluster-15875.1	1	p3	(GTT)5	15	388	402
Cluster-7576.9	1	p1	(T)10	10	71	80	TCTCAAAGGTCAAAAGGCAAAGC	60.181	23	TGTCTCGTGTCCCTTGAGGA	60.179	20	100	42	141	TCAAAGGTCAAAAGGCAAAGCA	59.501	22	TGTTGTCTCGTGTCCCTTGAG	59.931	21	101	44	144	TCAAAGGTCAAAAGGCAAAGCA	59.501	22	TGTTGTCTCGTGTCCCTTGA	58.884	20	101	44	144
Cluster-16104.86785	1	p1	(A)10	10	523	532
Cluster-16104.86782	1	p1	(T)10	10	628	637	AGAGAGGAAGGGAAAAGGGA	57.257	20	AGGGTTTGTTTGGTGTTCATTTGT	60.02	24	230	474	703	GAGGAAGGGAAAAGGGATGAGA	59.153	22	AGGGTTTGTTTGGTGTTCATTTGT	60.02	24	227	477	703	GAGAGGAAGGGAAAAGGGATGA	59.153	22	AGGGTTTGTTTGGTGTTCATTTGT	60.02	24	229	475	703
Cluster-7496.0	1	p2	(AG)6	12	781	792	TACGGGTGGAGGTGTTGTTG	59.893	20	TGCTCTTTGAACCCCTGCAA	60.106	20	135	691	825	GTACGGGTGGAGGTGTTGTT	59.893	20	TGCTCTTTGAACCCCTGCAA	60.106	20	136	690	825	TGGGGTGTTTTCGAAACCGA	60.107	20	TGCTCTTTGAACCCCTGCAA	60.106	20	275	551	825
Cluster-20861.0	1	p2	(GT)6	12	125	136	GGGACGACTCTTGTGCTGTT	60.25	20	CAGGATAACCACCCGGATCG	59.966	20	130	85	214	AAAGGGGACGACTCTTGTGC	60.25	20	CAGGATAACCACCCGGATCG	59.966	20	134	81	214	GGGACGACTCTTGTGCTGTT	60.25	20	AGGCAAGCTGATCGTGAACA	59.965	20	249	85	333
Cluster-5997.0	1	p3	(ATT)5	15	1	15
Cluster-16104.61135	1	p1	(A)13	13	190	202	ACAGGTGAAGTGCAACCTCA	59.454	20	TGACCCCTTGGCTTATGCAC	60.323	20	250	71	320	ACAGGTGAAGTGCAACCTCA	59.454	20	CCCCTTGGCTTATGCACCTT	60.325	20	247	71	317	ACAGGTGAAGTGCAACCTCA	59.454	20	TTGTCATGACCCCTTGGCTT	59.518	20	256	71	326
Cluster-5354.0	1	p1	(A)14	14	12	25
Cluster-5354.0	2	p1	(A)11	11	407	417	AAGGCCCGCGGTATTTATGT	59.818	20	TTTGAAACAGCCGCGTTTGT	59.829	20	253	192	444	TGAAACGCGAGCACTTAAGC	59.489	20	TTTGAAACAGCCGCGTTTGT	59.829	20	218	227	444	AATCGGCCGCGTATTAATGC	59.484	20	TTTGAAACAGCCGCGTTTGT	59.829	20	101	344	444
Cluster-13568.6	1	p1	(A)11	11	395	405	TCCTGTCTACCTTGCGCATC	59.824	20	GTCCTCAGTTTCGACCGAACT	60	21	267	197	463	CTCCTGTCTACCTTGCGCAT	59.823	20	GTCCTCAGTTTCGACCGAACT	60	21	268	196	463	TCCTGTCTACCTTGCGCATC	59.824	20	TGTCCTCAGTTTCGACCGAA	58.966	20	268	197	464
Cluster-16104.88609	1	p1	(A)14	14	174	187	TGTACCCGGATGAGAGCTCA	60.034	20	AGCATGTTGTTAGGAGCCCC	60.034	20	227	20	246	GCCCTGGCGACATACTTACA	59.823	20	AGCATGTTGTTAGGAGCCCC	60.034	20	120	127	246	TGTACCCGGATGAGAGCTCA	60.034	20	GGAGCCCCATTGTGGTGTAT	59.741	20	215	20	234
Cluster-16104.63721	1	p1	(T)10	10	696	705	GCATCTGTTGCCACAGGTTT	59.324	20	GCTGCCAATGCTGTGAAAGT	59.684	20	280	605	884	GCATCTGTTGCCACAGGTTT	59.324	20	GCTGCCAATGCTGTGAAAGTT	60.27	21	280	605	884	GCCACAGGTTTAGAGACTGACA	59.963	22	CTCTTGCTGCCAATGCTGTG	60.109	20	276	614	889
Cluster-16104.88604	1	p1	(T)10	10	26	35
Cluster-16104.88605	1	p1	(T)10	10	26	35
Cluster-7698.0	1	p1	(A)10	10	348	357
Cluster-16104.62398	1	p1	(T)12	12	1190	1201	GATTTGCCGGATTGATGCCC	59.967	20	CCCGTTCCTCCTGTCCTCTA	60.033	20	275	971	1245	CCGGTAGTGGCAATGATGGT	60.107	20	CCCGTTCCTCCTGTCCTCTA	60.033	20	127	1119	1245	CCGGTAGTGGCAATGATGGT	60.107	20	CTGGTTAAGACCCCCGTTCC	60.036	20	139	1119	1257
Cluster-16104.83580	1	p3	(TTA)6	18	458	475	TCGAGCTTTCACAGGCTTCC	60.321	20	TATACACCGTACCGCTGTGC	59.899	20	240	279	518	CGAGCTTTCACAGGCTTCCT	60.321	20	TATACACCGTACCGCTGTGC	59.899	20	239	280	518	TGATCGAGCTTTCACAGGCT	59.39	20	TATACACCGTACCGCTGTGC	59.899	20	243	276	518
Cluster-16104.84053	1	p2	(TC)6	12	37	48	TGCAAGGGGTTATCCTATGGT	58.502	21	AGTTGTGCTCTCAGCCCATG	60.322	20	146	5	150	TGCAAGGGGTTATCCTATGGT	58.502	21	CAGTTGTGCTCTCAGCCCAT	60.322	20	147	5	151	TGCAAGGGGTTATCCTATGGT	58.502	21	CAGCCCATGGGGTTAACTCA	59.669	20	135	5	139
Cluster-3136.0	1	p1	(A)10	10	369	378
Cluster-16104.47318	1	p3	(TCC)5	15	756	770	TAAGGGGGAGAAGAGGGCAA	59.88	20	TTGGAATCCCCACCACCAAC	60.179	20	216	622	837	TAAGGGGGAGAAGAGGGCAA	59.88	20	CCACCACCAACACCTCCATT	60.179	20	207	622	828	TAAGGGGGAGAAGAGGGCAA	59.88	20	TGATTAGGCGGCCTTCTTCG	60.179	20	279	622	900
Cluster-16104.47316	1	p1	(T)11	11	1444	1454	TGTCCTTTCTCTGCACGGAC	59.966	20	TTTCGAGCTGCTAGTGAGGC	60.109	20	227	1318	1544	TCTGCACGGACTAGTGAAGC	59.756	20	TTGACAATGCTCGGAGGCTT	59.963	20	278	1327	1604	TGTCCTTTCTCTGCACGGAC	59.966	20	GAATGGGTCAAGGCAAAGGC	59.753	20	251	1318	1568
Cluster-16104.18633	1	p2	(AT)6	12	651	662	TCAACTAGGAGGTGCAAACCC	59.927	21	ACCGCCTTGAGGAGCTAAAC	60.036	20	186	605	790	TCAACTAGGAGGTGCAAACCC	59.927	21	CAACCGCCTTGAGGAGCTAA	60.036	20	188	605	792	CAACTAGGAGGTGCAAACCCT	59.926	21	ACCGCCTTGAGGAGCTAAAC	60.036	20	185	606	790
Cluster-17612.0	1	p2	(AT)7	14	10	23
Cluster-16104.63221	1	p1	(A)11	11	153	163	GCTGACCTGGTAATTTTAATGATGACT	59.933	27	TGGAAGTGATGACGGTGTTACT	59.369	22	274	115	388	AGCTGACCTGGTAATTTTAATGATGAC	59.933	27	TGGAAGTGATGACGGTGTTACT	59.369	22	275	114	388	AGCTGACCTGGTAATTTTAATGATGA	58.881	26	TGGAAGTGATGACGGTGTTACT	59.369	22	275	114	388
Cluster-16104.63221	2	p1	(T)10	10	694	703	ACCGCCCTAATTATCGAAGTT	57.167	21	CTGCTCGAAAACAAGCACGT	59.695	20	243	635	877	ACCGCCCTAATTATCGAAGTT	57.167	21	CCTGCTCGAAAACAAGCACG	60.385	20	244	635	878	ACCGCCCTAATTATCGAAGTT	57.167	21	ACGGTTACACCTGCTCGAAA	59.61	20	253	635	887
Cluster-16104.63223	1	p2	(TA)6	12	1044	1055	TCCAATGGAGCCACTTGGTT	59.518	20	TGTGACCCCTATGCAATATCGG	59.962	22	224	933	1156	TTCCAATGGAGCCACTTGGT	59.518	20	TGTGACCCCTATGCAATATCGG	59.962	22	225	932	1156	TCCAATGGAGCCACTTGGTT	59.518	20	GTGACCCCTATGCAATATCGGT	59.961	22	223	933	1155
Cluster-16104.1096	1	p3	(AGA)6	18	1	18
Cluster-16104.1093	1	p3	(AGC)5	15	578	592
Cluster-16104.60758	1	p1	(T)15	15	759	773	GGCAGTGCAGGTTCAAGCTA	60.606	20	CCGATAGTTATTGCTCAAGATGAAA	57.517	25	183	645	827	GGCAGTGCAGGTTCAAGCTA	60.606	20	TGCTCAAGATGAAAAATGATTATGCT	58.222	26	172	645	816	GGCAGTGCAGGTTCAAGCTA	60.606	20	CCGATAGTTATTGCTCAAGATGAAAA	58.08	26	183	645	827
Cluster-16104.60754	1	p3	(TGA)7	21	513	533	CAGCATCAGACACTCAGGCA	60.037	20	GTGTACACGAAAGGTTTACGATCA	59.319	24	276	366	641	GGATTGCGAACCCTCTCGAT	59.895	20	GTGTACACGAAAGGTTTACGATCA	59.319	24	240	402	641	TGCGAACCCTCTCGATTGAC	60.109	20	GTGTACACGAAAGGTTTACGATCA	59.319	24	236	406	641
Cluster-16104.48809	1	p1	(T)11	11	367	377	TCCACTGTCGCCGCTTAATT	60.037	20	CGACCCATCTGCGCAAATTT	59.829	20	240	242	481	TTCCACTGTCGCCGCTTAAT	60.037	20	CGACCCATCTGCGCAAATTT	59.829	20	241	241	481	TCCACTGTCGCCGCTTAATT	60.037	20	ACCCATCTGCGCAAATTTGG	59.753	20	238	242	479
Cluster-16104.48801	1	p1	(A)10	10	47	56	TGGTATAATGACCATCATTTTCTTGAA	57.527	27	TGAAGTAATCACAGTTAACAAGGATGA	58.846	27	257	11	267	TGGTATAATGACCATCATTTTCTTGAA	57.527	27	TGAAGTAATCACAGTTAACAAGGATG	57.677	26	257	11	267	TGGTATAATGACCATCATTTTCTTGAA	57.527	27	GAAGTAATCACAGTTAACAAGGATGA	57.452	26	256	11	266
Cluster-16104.48806	1	p2	(AT)6	12	2015	2026	ATGGTGAAGGCCAAGTCGAG	60.036	20	ATTAAGGCCCATCGAAGCCC	60.179	20	185	1888	2072	AGATGGTGAAGGCCAAGTCG	60.036	20	ATTAAGGCCCATCGAAGCCC	60.179	20	187	1886	2072	GATGGTGAAGGCCAAGTCGA	60.036	20	ATTAAGGCCCATCGAAGCCC	60.179	20	186	1887	2072
Cluster-16104.36850	1	p2	(CT)6	12	41	52	CCTTCTTCTTTGGGCTGCCT	60.252	20	GTCTCCGATCAGCACGACTT	59.829	20	201	18	218	CCTTCTTCTTTGGGCTGCCT	60.252	20	GAGTCTCCGATCAGCACGAC	60.248	20	203	18	220	ACCTTCTTCTTTGGGCTGCC	60.541	20	GTCTCCGATCAGCACGACTT	59.829	20	202	17	218
Cluster-16104.36857	1	c	(CA)7gaattgttgttgaatttgatttatgcttttcgatgcc(T)11	62	984	1045	TCTAGGCCTCAATTAGTCAGGA	57.734	22	GGGGAGAACAGTGCTTCAGG	60.322	20	276	879	1154	TCTAGGCCTCAATTAGTCAGGA	57.734	22	CAGGGGAGAACAGTGCTTCA	59.602	20	278	879	1156	TCTAGGCCTCAATTAGTCAGGA	57.734	22	GGGAGAACAGTGCTTCAGGA	59.313	20	275	879	1153
Cluster-16104.22402	1	p1	(A)13	13	194	206	GGAGTGGCATATGCAAAAACCA	59.767	22	GCAATCTTTCTCCCCTCTCGA	59.517	21	191	126	316	GGAGTGGCATATGCAAAAACCA	59.767	22	AGCAATCTTTCTCCCCTCTCG	59.516	21	192	126	317	AGGAGTGGCATATGCAAAAACC	59.503	22	GCAATCTTTCTCCCCTCTCGA	59.517	21	192	125	316
Cluster-16104.67250	1	p2	(AT)6	12	363	374	CAGCTGTTTTCAAGCGGTCC	60.04	20	TTGCAAGCTGTCCAGTTCCT	59.817	20	248	270	517	CCAGCTGTTTTCAAGCGGTC	60.04	20	TTGCAAGCTGTCCAGTTCCT	59.817	20	249	269	517	CAGCTGTTTTCAAGCGGTCC	60.04	20	GCAAGCTGTCCAGTTCCTCA	60.25	20	246	270	515
Cluster-16104.67251	1	p3	(AGA)5	15	3921	3935	ACACAGAGAGAGGAGCGAGA	59.673	20	TCTCCCACACCCAAAATCCG	59.962	20	262	3894	4155	GCGTCCATAAGAAGGGCGAA	60.461	20	CGCTGACACCTCTCCCAAAT	60.036	20	165	3818	3982	TTCGCGTCCATAAGAAGGGC	60.461	20	CGCTGACACCTCTCCCAAAT	60.036	20	168	3815	3982
Cluster-16104.67252	1	p3	(AGA)5	15	3982	3996	ACACAGAGAGAGGAGCGAGA	59.673	20	TCTCCCACACCCAAAATCCG	59.962	20	262	3955	4216	GCGTCCATAAGAAGGGCGAA	60.461	20	CGCTGACACCTCTCCCAAAT	60.036	20	165	3879	4043	TTCGCGTCCATAAGAAGGGC	60.461	20	CGCTGACACCTCTCCCAAAT	60.036	20	168	3876	4043
Cluster-18931.0	1	p1	(T)11	11	93	103	TGTCCATCACCTACTACAAGGAG	58.976	23	TCACTGATTCGGCATTCGTT	57.907	20	131	7	137	TGTCCATCACCTACTACAAGGA	57.944	22	TCACTGATTCGGCATTCGTT	57.907	20	131	7	137	ACTTGTCCATCACCTACTACAAGG	59.777	24	TCACTGATTCGGCATTCGTT	57.907	20	134	4	137
Cluster-16104.61487	1	p1	(A)10	10	155	164	TGTTGCGCCAAATATACCATCA	58.717	22	CAATTTGGACCGTTGTGCTGA	59.664	21	193	77	269	TGTTGCGCCAAATATACCATCA	58.717	22	TCAATTTGGACCGTTGTGCTG	59.664	21	194	77	270	TGTTGCGCCAAATATACCATCA	58.717	22	TTGGACCGTTGTGCTGATTT	58.314	20	189	77	265
Cluster-16104.71720	1	p1	(T)11	11	2044	2054	GGCACAAGGTACCGGCAATA	60.393	20	GCAACGAGACTAGAGCAGGT	59.472	20	271	1971	2241	GGCACAAGGTACCGGCAATA	60.393	20	AGCAACGAGACTAGAGCAGG	59.186	20	272	1971	2242	TATACCGAACGGGCACAAGG	59.824	20	TGAGCAGAGAGGGAACTAGCA	60.273	21	204	1960	2163
Cluster-16104.30668	1	p1	(T)12	12	242	253	TCGACGGTTTCCAAATCGGT	59.966	20	CCTCGATTTGGTAGGCGGTT	60.108	20	121	157	277	GGATGGTGTGACGTGGAACT	59.965	20	CCTCGATTTGGTAGGCGGTT	60.108	20	214	64	277	TGATTCACGCCGGGGTAAAA	59.964	20	CCTCGATTTGGTAGGCGGTT	60.108	20	169	109	277
Cluster-16104.18163	1	p1	(A)10	10	175	184	ACAAAGGCTAAGAAGGGGGA	58.245	20	TGTGCTTCGAGAGGTGGTTC	59.966	20	106	150	255	ACCCGCAAAATCAACGTTACA	59.052	21	TGTGCTTCGAGAGGTGGTTC	59.966	20	230	26	255	ACAAAGGCTAAGAAGGGGGA	58.245	20	CCGTGAAAGGCTTGCCATTT	59.682	20	161	150	310
Cluster-4241.0	1	p1	(T)12	12	31	42
Cluster-16104.20802	1	p3	(CAA)7	21	194	214	TCTCCACACTAATACTTGCACGA	59.492	23	CGTGTAGTTGGGCTGGACTT	59.965	20	107	165	271	TCTCCACACTAATACTTGCACGA	59.492	23	GGTTTTGGGCCTCTCGTGTA	59.964	20	121	165	285	TCTCCACACTAATACTTGCACGA	59.492	23	CGGCCCAAAACTAGTCTGGT	59.964	20	216	165	380
Cluster-16104.64506	1	c	(TAA)5ttgctgtaaatctaagggcttgcaacagcatcatacattctgcttgcgcgtgttccatctaacgcttgtcatgcta(AT)9	109	1473	1581	AAGACGCGCATTCTTAAGCG	59.63	20	AAGAAACGGGTGGCCTTCAT	59.888	20	273	1373	1645	AAGACGCGCATTCTTAAGCG	59.63	20	AAGAAGAAACGGGTGGCCTT	59.815	20	276	1373	1648	AAGACGCGCATTCTTAAGCG	59.63	20	AGAAGAAACGGGTGGCCTTC	60.251	20	275	1373	1647
Cluster-16104.7657	1	p1	(T)12	12	1180	1191	GCTCTCCGTTCATCAGCCTT	60.108	20	AACTAGCTTGGGAAAGGGCA	59.223	20	220	1078	1297	GCTCTCCGTTCATCAGCCTT	60.108	20	ACTAGCTTGGGAAAGGGCAT	58.997	20	219	1078	1296	GCTCTCCGTTCATCAGCCTT	60.108	20	CAACTAGCTTGGGAAAGGGC	58.823	20	221	1078	1298
Cluster-16104.82049	1	p1	(A)12	12	1533	1544	TTATGCGGCGGGATTAGGAC	59.966	20	AGCTGTTCACCCTTGATGCA	59.889	20	200	1395	1594	GGGCCCATACTCGCTTTCAT	60.179	20	GCATTGAGATCAGAGGCCGA	59.894	20	254	1432	1685	GGGCCCATACTCGCTTTCAT	60.179	20	AGCATTGAGATCAGAGGCCG	59.894	20	255	1432	1686
Cluster-16104.76147	1	p1	(T)10	10	1149	1158	TGCAGCAAACAACCCTACCT	59.815	20	GATCCCTTGCTGTTGTACTGC	59.26	21	253	1069	1321	TGCAGCAAACAACCCTACCT	59.815	20	ATCCCTTGCTGTTGTACTGC	58.174	20	252	1069	1320	AGCTTGCGGGAAATAACCTTC	58.908	21	GTCGCGAATCAGGTTCATGC	59.973	20	241	1125	1365
Cluster-16104.76144	1	p3	(CTT)5	15	691	705	ACTCTCGCTATCATTGCCCG	59.967	20	ACAACAGCGAAAATGACGACG	60.071	21	182	553	734	ACTCTCGCTATCATTGCCCG	59.967	20	CAACAGCGAAAATGACGACGA	59.809	21	181	553	733	AGGGTGGTTTCGGTATCTGC	59.748	20	ACAACAGCGAAAATGACGACG	60.071	21	268	467	734
Cluster-16104.76144	2	p3	(CAC)6	18	2842	2859	TGCCTCTGAAAACCCACCTC	59.89	20	CAAATCGCCCCAGATTGCTG	59.898	20	265	2671	2935	TGCCTCTGAAAACCCACCTC	59.89	20	TATCGGAGTAGCAGCAGGGA	59.815	20	240	2671	2910	TGCCTCTGAAAACCCACCTC	59.89	20	AAATCGCCCCAGATTGCTGT	60.324	20	264	2671	2934
Cluster-16104.87439	1	p1	(T)13	13	1277	1289	GTGCTTTGCCAACGTATCCA	59.122	20	AGATGCACTTGACTCACCCAG	59.997	21	276	1038	1313	GTGCTTTGCCAACGTATCCA	59.122	20	AGATGCACTTGACTCACCCA	58.941	20	276	1038	1313	GAGTGCTTTGCCAACGTATCC	59.869	21	AGATGCACTTGACTCACCCAG	59.997	21	278	1036	1313
Cluster-16104.87439	2	p1	(A)13	13	1461	1473	AGTGCATCTTGGCTTTACACA	58.137	21	GGCCTCGATTGCTACTCACA	59.824	20	276	1305	1580	CAAGTGCATCTTGGCTTTACACA	59.995	23	GGCCTCGATTGCTACTCACA	59.824	20	278	1303	1580	GTGCATCTTGGCTTTACACATGT	60.057	23	GGCCTCGATTGCTACTCACA	59.824	20	275	1306	1580
Cluster-16104.65675	1	p1	(T)10	10	280	289	TTGGCTTTGCAGTGCACTTC	59.897	20	TCGGTGCATTAGTGAGCCTT	59.387	20	173	255	427	TTGGCTTTGCAGTGCACTTC	59.897	20	CGGTGCATTAGTGAGCCTTG	59.271	20	172	255	426	TGTTTTGGCTTTGCAGTGCA	59.751	20	TCGGTGCATTAGTGAGCCTT	59.387	20	177	251	427
Cluster-16104.65677	1	p1	(A)12	12	1410	1421	TCCATACCCAACCAGCTAGGA	59.991	21	ACCCATTTCTTCAACGCCAT	58.077	20	218	1351	1568	GGAATCCATACCCAACCAGCT	59.785	21	ACCCATTTCTTCAACGCCAT	58.077	20	222	1347	1568	AGGAATCCATACCCAACCAGC	59.785	21	ACCCATTTCTTCAACGCCAT	58.077	20	223	1346	1568
Cluster-16104.12151	1	p2	(CA)8	16	730	745
Cluster-16104.12150	1	p1	(T)13	13	359	371	AGCATCTAAGCAGGGGCAAG	60.107	20	AGGTCATTCGGTTTTTCCCA	57.332	20	246	177	422	GCATCTAAGCAGGGGCAAGA	60.107	20	AGGTCATTCGGTTTTTCCCA	57.332	20	245	178	422	GAAGCATCTAAGCAGGGGCA	60.107	20	AGGTCATTCGGTTTTTCCCA	57.332	20	248	175	422
Cluster-16104.12159	1	p3	(CTT)5	15	41	55	AGTATCGTCACCGTCTCCCT	59.745	20	TATGGTGCTTTCTCAGGGCG	60.108	20	267	17	283	AGTATCGTCACCGTCTCCCT	59.745	20	GGTGCTTTCTCAGGGCGATA	59.822	20	264	17	280	CAGTATCGTCACCGTCTCCC	59.619	20	TATGGTGCTTTCTCAGGGCG	60.108	20	268	16	283
Cluster-16104.76018	1	p3	(ACT)6	18	2120	2137	GCTGTTGAGGAGTCCCTTCC	60.036	20	CTCAACGGGCACAAAATGGG	60.038	20	229	2051	2279	AGCAAAGCTGTCGTAGGCTT	59.965	20	TGCCTCTCCCACGACTTCTA	59.961	20	237	1946	2182	GCTGTTGAGGAGTCCCTTCC	60.036	20	TGCCTCTCCCACGACTTCTA	59.961	20	132	2051	2182
Cluster-16104.4308	1	p3	(AAC)5	15	511	525	ATCTGTCTCTGCACACTCGC	60.109	20	ACAAAACGGACGGCAACAAC	60.179	20	236	437	672	ATCTGTCTCTGCACACTCGC	60.109	20	CCGTCAGCCTTGGAATGTCA	60.322	20	130	437	566	TCTGCACACTCGCCTTCTTC	60.32	20	ACAAAACGGACGGCAACAAC	60.179	20	229	444	672
Cluster-16104.5652	1	p2	(TA)6	12	259	270	AACGTAACGTGCCCACAAGA	60.179	20	AGCTAGCTGGATCCTGACCT	59.736	20	151	190	340	ACACAAGCCTTCGGTTCTGT	59.82	20	AGCTAGCTGGATCCTGACCT	59.736	20	223	118	340	ACAAGCCTTCGGTTCTGTCC	60.25	20	AGCTAGCTGGATCCTGACCT	59.736	20	221	120	340
Cluster-16104.70673	1	p2	(TC)6	12	353	364	ACAGCTGGCTTTCATGGGAA	59.887	20	GCTGCTGGAGTGCAAGATTG	59.829	20	279	252	530	ACAGCTGGCTTTCATGGGAA	59.887	20	TGCTGCTGGAGTGCAAGATT	60.251	20	280	252	531	GAGGAGTCCCGGTCGAATTC	59.897	20	TTAAGGCACCTGGGACCATG	59.669	20	202	212	413
Cluster-16104.39911	1	p1	(T)21	21	1363	1383
Cluster-16104.48471	1	p1	(T)20	20	2963	2982
Cluster-16104.48476	1	p3	(CAC)5	15	279	293	CCCTCCTCATTTCCAACCCC	60.033	20	AGTAGATTAAGGCGGCGGAG	59.325	20	264	53	316	AGCCCTCCTCATTTCCAACC	59.667	20	AGTAGATTAAGGCGGCGGAG	59.325	20	266	51	316	AAATGCATCCACCACCAGGC	61.26	20	TCTCCCCGGAAGAAGGAGAG	60.033	20	259	123	381
Cluster-16104.48475	1	p3	(CCA)6	18	160	177	CACACTCCAGTTGTCGCTCT	59.967	20	CGGCGCTTGTATTTGGGATG	59.971	20	246	127	372	CACACTCCAGTTGTCGCTCT	59.967	20	TCGGCGCTTGTATTTGGGAT	60.107	20	247	127	373	CACACTCCAGTTGTCGCTCT	59.967	20	TTCTTACGGATTCGGCGCTT	60.109	20	258	127	384
Cluster-16104.63116	1	p1	(T)10	10	869	878	TTTCGTCTTGGTGGCTTGGT	60.107	20	AGCTGCATTGAGCTTTTCCA	58.376	20	238	780	1017	GGCAGCTGCAGAGAAGATGA	60.108	20	AGCTGCATTGAGCTTTTCCA	58.376	20	262	756	1017	ATAATGGTGGCAGCTGCAGA	59.743	20	AGCTGCATTGAGCTTTTCCA	58.376	20	270	748	1017
Cluster-16104.43337	1	p1	(T)10	10	1641	1650	GCAAGGACAGACAATTCAGCT	58.842	21	TCAATGCTAGTTACGGCCTTGA	59.765	22	229	1455	1683	AGCAAGGACAGACAATTCAGC	58.842	21	TCAATGCTAGTTACGGCCTTGA	59.765	22	230	1454	1683	GCAAGGACAGACAATTCAGCT	58.842	21	ACTTCAATGCTAGTTACGGCCT	59.764	22	232	1455	1686
Cluster-16104.43331	1	p3	(CCA)6	18	305	322	AAAGGGATGCACAGAGGCTC	60.035	20	TCACAGGTAGTCGGAGGGAG	60.034	20	271	139	409	GGATGCACAGAGGCTCACTT	60.036	20	TCACAGGTAGTCGGAGGGAG	60.034	20	267	143	409	GCTCCTCCACCCCAATTCTC	60.107	20	TCACAGGTAGTCGGAGGGAG	60.034	20	208	202	409
Cluster-16104.43331	2	p3	(GAG)6	18	853	870	TACGTTCTTGCCTCCTACGC	59.828	20	CTCCCCAGTATTCTGCAGGC	60.179	20	103	813	915	TACGTTCTTGCCTCCTACGC	59.828	20	CCCCAGTATTCTGCAGGCAT	59.816	20	101	813	913	ACTGCTTTCCCTCTATGCCG	59.821	20	CTCCCCAGTATTCTGCAGGC	60.179	20	206	710	915
Cluster-16104.43330	1	p1	(A)10	10	1678	1687	GCACCATCAAGTTTGAGCGT	59.407	20	TTACTGAGGGACACGTTGGC	59.966	20	265	1598	1862	GCACCATCAAGTTTGAGCGT	59.407	20	GACACGTTGGCTTGCTGAAG	60.041	20	256	1598	1853	GCACCATCAAGTTTGAGCGT	59.407	20	TGCTGTTACTGAGGGACACG	59.683	20	270	1598	1867
Cluster-16104.43332	1	p3	(TTG)5	15	1640	1654	ACTTGGTTGTGTCACGCTGA	60.108	20	GTGAGCGGACTTAACCCTGT	59.679	20	213	1500	1712	ACTTGGTTGTGTCACGCTGA	60.108	20	CGGTTGTTTCGGGAGTCCAT	60.321	20	251	1500	1750	TGCACCTTGGAAATCGAGCA	60.251	20	GTGAGCGGACTTAACCCTGT	59.679	20	161	1552	1712
Cluster-16104.43338	1	p1	(A)14	14	1007	1020	ACCGAAGCAAGGCATTGTCT	60.251	20	TCCATCCTTTTGCTCCTCGC	60.393	20	184	937	1120	ACCGAAGCAAGGCATTGTCT	60.251	20	CCATCCTTTTGCTCCTCGCT	60.394	20	183	937	1119	ACCGAAGCAAGGCATTGTCT	60.251	20	CCATCCTTTTGCTCCTCGCTA	60.134	21	183	937	1119
Cluster-16104.18947	1	p1	(A)10	10	3269	3278	ACAGCAACTTCGGCATATGA	57.598	20	GTTGGCTTTTCCGCTCTTCC	59.759	20	244	3233	3476	ACAGCAACTTCGGCATATGA	57.598	20	GCTCTTCCCTTTTCGCACTG	59.481	20	232	3233	3464	ACAGCAACTTCGGCATATGAAG	59.32	22	GTTGGCTTTTCCGCTCTTCC	59.759	20	244	3233	3476
Cluster-16104.78950	1	p1	(T)14	14	191	204	AACCACCAAAATCGAGGCCA	60.179	20	TTTTGACTGGCTCCGGTTGA	59.818	20	123	120	242	CCAACCCTCTCAAACCACCA	59.815	20	TTTTGACTGGCTCCGGTTGA	59.818	20	135	108	242	AACCACCAAAATCGAGGCCA	60.179	20	TTTGACTGGCTCCGGTTGAG	60.25	20	122	120	241
Cluster-22099.0	1	p3	(TCC)7	21	344	364	GATGTTGCAGCTTGAGAGGC	59.549	20	GCAAGGGATTTGGCTGAAGC	60.108	20	260	179	438	CCATGTCCGCAACATCCGTA	60.461	20	GCAAGGGATTTGGCTGAAGC	60.108	20	197	242	438	ATGTCCGCAACATCCGTACC	60.461	20	GCAAGGGATTTGGCTGAAGC	60.108	20	195	244	438
Cluster-16104.74626	1	p2	(TA)11	22	1356	1377
Cluster-16104.74621	1	p2	(TA)11	22	960	981
Cluster-16104.74620	1	p3	(AGA)5	15	1249	1263	CGTGTTTCGGGTTGTTCCAC	59.972	20	TCTCCGGTTTTCACCCCTTC	59.601	20	267	1023	1289	CGTGTTTCGGGTTGTTCCAC	59.972	20	CTCCGGTTTTCACCCCTTCT	59.599	20	266	1023	1288	CGTGTTTCGGGTTGTTCCAC	59.972	20	CTCTCCGGTTTTCACCCCTT	59.599	20	268	1023	1290
Cluster-4906.0	1	p1	(A)13	13	11	23
Cluster-16104.42001	1	p3	(GGA)5	15	146	160	CTTTCCGGCCATTTTGCTTCA	59.999	21	GCGGATACTGAAGACGAGGG	59.969	20	176	82	257	ACTTTCCGGCCATTTTGCTTC	59.999	21	GCGGATACTGAAGACGAGGG	59.969	20	177	81	257	CTTTCCGGCCATTTTGCTTCA	59.999	21	AGATGGGGAGGGTGCAATTG	60.033	20	270	82	351
Cluster-16104.12971	1	p1	(A)10	10	881	890
Cluster-16104.12972	1	p1	(A)10	10	51	60	TCGTTGAAGACCCGCTAGTG	59.757	20	GCCGAATGTGTTGAATCCGG	59.901	20	253	5	257	TCGTTGAAGACCCGCTAGTG	59.757	20	GGCCGAATGTGTTGAATCCG	59.901	20	254	5	258	TCGTTGAAGACCCGCTAGTG	59.757	20	CGGGCCGAATGTGTTGAATC	59.901	20	256	5	260
Cluster-19438.0	1	p3	(GGT)5	15	451	465	TGTTGTTGTTGCTGGCTTGG	59.825	20	CCACCACCACCGGTATCAAA	59.963	20	200	321	520	GCTTGTTGTTGTTGCTGGCT	60.179	20	CCACCACCACCGGTATCAAA	59.963	20	203	318	520	CAAATCAGGGGGAGGCATCA	59.74	20	CCACCACCACCGGTATCAAA	59.963	20	258	263	520
Cluster-16104.59617	1	p1	(T)10	10	81	90	AGGTGTTGCTCTCGGTCTTG	59.966	20	AGGCTTTCGTTGACAGGGTT	59.817	20	147	21	167	AGGTGTTGCTCTCGGTCTTG	59.966	20	AAGGCTTTCGTTGACAGGGT	59.817	20	148	21	168	CAGGTGTTGCTCTCGGTCTT	59.966	20	AGGCTTTCGTTGACAGGGTT	59.817	20	148	20	167
Cluster-18345.1	1	p3	(ATT)5	15	94	108	GCTGCTTGTAGTTCGCGTTC	60.179	20	CCTCACACTCACGGACGAAT	59.756	20	129	55	183	TTGTAGTTCGCGTTCCCTGG	60.32	20	CCTCACACTCACGGACGAAT	59.756	20	124	60	183	GCTGCTTGTAGTTCGCGTTC	60.179	20	TAGGTAGGTCGGTGTCGGTC	60.393	20	153	55	207
Cluster-18345.0	1	p3	(ATT)5	15	94	108	GCTGCTTGTAGTTCGCGTTC	60.179	20	CCTCACACTCACGGACGAAT	59.756	20	129	55	183	TTGTAGTTCGCGTTCCCTGG	60.32	20	CCTCACACTCACGGACGAAT	59.756	20	124	60	183	GCTGCTTGTAGTTCGCGTTC	60.179	20	TAGGTAGGTCGGTGTCGGTC	60.393	20	153	55	207
Cluster-16104.27331	1	p2	(AC)8	16	209	224	AGGCAACAACCCAAACAGAA	58.141	20	AGCTGTTCTGTTGCAAACAAGT	59.507	22	190	128	317	AAGGCAACAACCCAAACAGA	58.141	20	AGCTGTTCTGTTGCAAACAAGT	59.507	22	191	127	317	GAGGTAGTAAGGCAACAACCCA	59.961	22	AGCTGTTCTGTTGCAAACAAGT	59.507	22	199	119	317
Cluster-16104.32264	1	p1	(T)11	11	48	58	GTTCTGCAGTGGATCTAGGTCA	59.502	22	CAAGGACAGCAAACATCCGT	58.762	20	270	6	275	GTTCTGCAGTGGATCTAGGTCA	59.502	22	ACAAGGACAGCAAACATCCG	58.762	20	271	6	276	TCTGCAGTGGATCTAGGTCA	57.468	20	CAAGGACAGCAAACATCCGT	58.762	20	268	8	275
Cluster-16104.56721	1	p1	(T)10	10	32	41	GCAACACTTTAGCTCCTTTCCTG	60.058	23	GTTTGAATCCAGACGCGTGC	60.453	20	254	0	253	GCAACACTTTAGCTCCTTTCCT	58.85	22	GTTTGAATCCAGACGCGTGC	60.453	20	254	0	253	GCAACACTTTAGCTCCTTTCC	57.439	21	GTTTGAATCCAGACGCGTGC	60.453	20	254	0	253
Cluster-16104.28028	1	c*	(A)10(AT)6*	21	13	33
Cluster-16104.17801	1	p2	(TA)10	20	537	556
Cluster-14114.0	1	p1	(T)10	10	982	991	TGAGGATGATCCGCAACCTG	59.821	20	TCAAAAGCGTCAAATACTTTGGA	57.24	23	172	848	1019	GAGGATGATCCGCAACCTGT	59.821	20	TCAAAAGCGTCAAATACTTTGGA	57.24	23	171	849	1019	GGTTCTGAGGATGATCCGCA	59.534	20	TCAAAAGCGTCAAATACTTTGGA	57.24	23	177	843	1019
Cluster-16104.8321	1	p3	(CAG)5	15	312	326	GGATTCGGCTGTTGAAAGGC	59.829	20	TGGGAGAGGAGACAGTCGAG	60.035	20	165	271	435	GGATTCGGCTGTTGAAAGGC	59.829	20	CTGGGAGAGGAGACAGTCGA	60.035	20	166	271	436	GGATTCGGCTGTTGAAAGGC	59.829	20	CCGATGGCAAAGGTCCTCTT	60.035	20	219	271	489
Cluster-1187.0	1	p2	(TG)6	12	571	582	AGGGAGTATTGTGCACTGGC	60.035	20	ACTGAAACCAACATGCTTCAAC	57.954	22	208	400	607	GCCAGGGAGTATTGTGCACT	60.035	20	ACTGAAACCAACATGCTTCAAC	57.954	22	211	397	607	ACGATCCAGGTGACCCCTAA	59.958	20	ACTGAAACCAACATGCTTCAAC	57.954	22	240	368	607
Cluster-16104.28684	1	p1	(T)10	10	898	907	TTAGCGTTACGGCCGTTACC	60.458	20	CAACAACATGCCCCTCCTACT	59.995	21	263	745	1007	TTAGCGTTACGGCCGTTACC	60.458	20	ACAACAACATGCCCCTCCTA	58.928	20	264	745	1008	TTAGCGTTACGGCCGTTACC	60.458	20	TACAACAACATGCCCCTCCT	58.928	20	265	745	1009
Cluster-16104.28685	1	p1	(A)12	12	893	904	GGCTTAGCAGAGGCCATACT	59.238	20	TGTGGCTTCTGCATTCTGTTC	59.118	21	168	853	1020	AGGCTTAGCAGAGGCCATAC	59.238	20	TGTGGCTTCTGCATTCTGTTC	59.118	21	169	852	1020	GGCTTAGCAGAGGCCATACT	59.238	20	TGTGGCTTCTGCATTCTGTT	58.015	20	168	853	1020
Cluster-16104.52729	1	p1	(T)19	19	1	19
Cluster-16104.35802	1	p3	(GAA)7	21	234	254	GTGAAACTGCAGCGTCATGG	60.11	20	GGTGGAATTGGACATACGGGT	60.065	21	249	116	364	GCCGTCGCTTTTGAACCTAC	59.835	20	GGTGGAATTGGACATACGGGT	60.065	21	201	164	364	AGTAGCCTCAGGTGGGTTGA	60.179	20	GGTGGAATTGGACATACGGGT	60.065	21	228	137	364
Cluster-16104.35800	1	p1	(A)21	21	1	21
Cluster-14194.0	1	p1	(T)10	10	860	869
Cluster-16104.14756	1	p1	(A)10	10	655	664	TGGAAAGAATTGGGGGAGCA	59.217	20	TCAAAGTGTAAGCGCCCGAA	60.25	20	265	434	698	TGGAAAGAATTGGGGGAGCA	59.217	20	TTCAAAGTGTAAGCGCCCGA	60.25	20	266	434	699	TGGAAAGAATTGGGGGAGCA	59.217	20	AGTGTAAGCGCCCGAAACAT	60.321	20	261	434	694
Cluster-23104.0	1	p1	(T)19	19	1	19
Cluster-16104.74624	1	p2	(AT)9	18	1	18
Cluster-16104.9053	1	p1	(A)11	11	442	452	CGGACTGACCAGCACAATCA	60.321	20	TCCCCCTCCATTTACCCTGA	59.576	20	250	292	541	CGGACTGACCAGCACAATCA	60.321	20	CCCCCTCCATTTACCCTGAC	59.449	20	249	292	540	CGGACTGACCAGCACAATCA	60.321	20	CCCTCCAATCCTCCCTTTCC	59.447	20	280	292	571
Cluster-16104.40315	1	p3	(TGG)5	15	4231	4245	TGGATGTGCCATCAACGTGA	59.964	20	TCAGAGGCTCTACGGACCAA	59.961	20	280	4067	4346	TGGATGTGCCATCAACGTGA	59.964	20	CAGAGGCTCTACGGACCAAC	59.826	20	279	4067	4345	ATGTGCCATCAACGTGACCA	60.251	20	TCAGAGGCTCTACGGACCAA	59.961	20	277	4070	4346
Cluster-2398.0	1	p3	(AAT)6	18	2291	2308	TGCGGTGGTCTTGTAACGTT	60.179	20	TCGACTTCACGACCGTTCTC	59.763	20	230	2142	2371	TTGCGGTGGTCTTGTAACGT	60.179	20	TCGACTTCACGACCGTTCTC	59.763	20	231	2141	2371	GACGACGACGAGTAGGTTGG	60.179	20	TCGACTTCACGACCGTTCTC	59.763	20	134	2238	2371
Cluster-16104.44546	1	p1	(A)10	10	197	206	TGGCCAAACAAGCAAATGAGG	59.93	21	TCAAAGTCGAACAGGGACGG	59.967	20	268	73	340	TGGCCAAACAAGCAAATGAGG	59.93	21	AAAGTCGAACAGGGACGGTC	59.967	20	266	73	338	TGGCCAAACAAGCAAATGAGG	59.93	21	CGAACAGGGACGGTCTCTTC	60.109	20	261	73	333
Cluster-7131.0	1	p1	(T)10	10	542	551
Cluster-16104.44540	1	p1	(A)10	10	765	774	ACCACATGAAGAAAGGCATGA	57.841	21	ACACCAAGACCGAAAGTTGGA	59.789	21	280	734	1013	ACCACATGAAGAAAGGCATGA	57.841	21	ACCAAGACCGAAAGTTGGAGT	59.511	21	278	734	1011	ACCACATGAAGAAAGGCATGA	57.841	21	ACACCAAGACCGAAAGTTGG	58.324	20	280	734	1013
Cluster-16104.44549	1	p1	(A)11	11	1328	1338	ACACAAAGAGAACCACCAGCA	60.065	21	AGCCCTCGTCTATGATCATGT	58.397	21	181	1226	1406	GGGACATTCACTCGGAATCGT	60.135	21	AGCCCTCGTCTATGATCATGT	58.397	21	229	1178	1406	AGGGACATTCACTCGGAATCG	59.863	21	AGCCCTCGTCTATGATCATGT	58.397	21	230	1177	1406
Cluster-16104.10127	1	p1	(T)10	10	1284	1293	CAGATTGTCCGCCTGCTTTG	59.83	20	AGTCATCCCTGTAATTCGCTT	57.086	21	259	1237	1495	ACAGATTGTCCGCCTGCTTT	60.251	20	AGTCATCCCTGTAATTCGCTT	57.086	21	260	1236	1495	AACAGATTGTCCGCCTGCTT	60.251	20	AGTCATCCCTGTAATTCGCTT	57.086	21	261	1235	1495
Cluster-16104.10122	1	p6	(TGTGGG)6	36	1128	1163
Cluster-16104.10123	1	p1	(A)10	10	54	63	TTGTACGGTTGTATCATGGTAGA	57.082	23	ACACAAGTACGCGGGACATT	59.966	20	233	12	244	TTGTACGGTTGTATCATGGTAGA	57.082	23	AACACAAGTACGCGGGACAT	59.966	20	234	12	245	TTGTACGGTTGTATCATGGTAGA	57.082	23	GACTCTTGCCAGCAATGCAG	59.829	20	266	12	277
Cluster-18661.0	1	c	(A)10tacggtaaaatcaattacttgttaagtaatttgt(A)11	55	90	144	TGCACGTCATACAACTAGCCT	59.451	21	TGTGTTGTCTCATTTCTGTTGGT	58.731	23	268	58	325	GTGCACGTCATACAACTAGCC	59.341	21	TGTGTTGTCTCATTTCTGTTGGT	58.731	23	269	57	325	TGCACGTCATACAACTAGCCT	59.451	21	TGTGTTGTCTCATTTCTGTTGGTT	59.295	24	268	58	325
Cluster-16104.85151	1	p2	(TA)6	12	532	543	ACCGTCATTAAGGCCAAGCA	59.962	20	TGTGCTGAGACTCGACTTTCC	60	21	268	414	681	ACCGTCATTAAGGCCAAGCA	59.962	20	GGTGCTAGTGAGTTTCGAGCT	60.067	21	244	414	657	ATTGGTCATCGCCACCAGAG	60.108	20	TCCGATGGAAACGAAACGAGT	60	21	241	479	719
Cluster-16104.58568	1	p1	(A)11	11	1839	1849	TCGGAAGATGCGCCTCAAAC	61.019	20	CGTGGGAGATGACAGGGAAG	59.823	20	242	1692	1933	CGGAAGATGCGCCTCAAACT	61.021	20	CGTGGGAGATGACAGGGAAG	59.823	20	241	1693	1933	TCGGAAGATGCGCCTCAAAC	61.019	20	TTCATAGTGGAAGGGCGTGG	59.748	20	257	1692	1948
Cluster-16104.2824	1	p1	(A)19	19	1	19
Cluster-16104.2826	1	c	(AG)7aaggaagcacttagttcaaggcaactggatttctgccaccaaaattaaaaccacccccgat(TTC)5	90	338	427	CAAGGGGGCAAAGAGAGAGT	59.305	20	TCCTCACCTCACACAGAACT	57.912	20	280	313	592	CAAGGGGGCAAAGAGAGAGTT	59.925	21	TCCTCACCTCACACAGAACT	57.912	20	280	313	592	AAGGGGGCAAAGAGAGAGTT	58.55	20	CTCCTCACCTCACACAGAACT	59.033	21	280	314	593
Cluster-16104.2821	1	p1	(T)13	13	38	50	TCCCTTACCAAAAGTAACTTTAGGA	57.609	25	CAGGTGAAGGGGATTCTTGGA	59.365	21	280	2	281	TCCCTTACCAAAAGTAACTTTAGGA	57.609	25	AGGTGAAGGGGATTCTTGGA	57.94	20	279	2	280	TCCCTTACCAAAAGTAACTTTAGGA	57.609	25	CAGGTGAAGGGGATTCTTGG	57.865	20	280	2	281
Cluster-16104.81887	1	p2	(AT)7	14	154	167	ACTGCAGGAACGTGTTTTGA	58.255	20	TCTTTGGTCGTTCCGTTCCT	59.246	20	244	9	252	TGAAACTGCAGGAACGTGTT	58.255	20	TCTTTGGTCGTTCCGTTCCT	59.246	20	248	5	252	TTGAAACTGCAGGAACGTGT	58.255	20	TCTTTGGTCGTTCCGTTCCT	59.246	20	249	4	252
Cluster-16104.31615	1	c	(T)14ctttcc(T)19	39	1	39
Cluster-6293.0	1	p1	(A)11	11	48	58	TGAAACCAACTGGATTGCCA	57.921	20	AGATTTGGACGCTTGCGAGT	60.321	20	127	11	137	CCAACTGGATTGCCAATTACCC	59.832	22	AGATTTGGACGCTTGCGAGT	60.321	20	122	16	137	TGAAACCAACTGGATTGCCA	57.921	20	CCAATCCCGAGGAGCAGTTC	60.463	20	251	11	261
Cluster-16104.17476	1	p3	(CCG)6	18	452	469	GGTGCCGATGTCGAAGATGA	60.179	20	CCTCTTCGGCAACAGCAGTA	60.037	20	217	357	573	GGTGCCGATGTCGAAGATGA	60.179	20	GAGGTCGTCGTTAACTCCGG	60.179	20	258	357	614	GGTGCCGATGTCGAAGATGA	60.179	20	GGAGGTCGTCGTTAACTCCG	60.179	20	259	357	615
Cluster-16104.59822	1	p3	(CCA)5	15	170	184	CTCCGTTTCCCCCAACATCA	59.962	20	ATCGCAAGGCCGAAGAAGAA	60.036	20	207	71	277	CTCCGTTTCCCCCAACATCA	59.962	20	AGACCGCGCATTTTCGAAAC	60.11	20	268	71	338	CTCCGTTTCCCCCAACATCA	59.962	20	CGCATTTTCGAAACGGACGA	59.838	20	262	71	332
Cluster-16104.59822	2	p1	(A)12	12	1953	1964	TGATATGCTGGTGCTCGAAGT	59.518	21	AGCCTGTGCAATTTCTGGGA	59.887	20	257	1745	2001	TGATATGCTGGTGCTCGAAGT	59.518	21	GCCTGTGCAATTTCTGGGAC	59.755	20	256	1745	2000	TGATATGCTGGTGCTCGAAGT	59.518	21	CCTGTGCAATTTCTGGGACG	59.477	20	255	1745	1999
Cluster-16104.59823	1	p1	(T)11	11	1145	1155	ACACTCCAAACCCTCCTTGG	59.521	20	AGTAACTCCCTCCACTTTGGAC	59.362	22	199	982	1180	ACACTCCAAACCCTCCTTGG	59.521	20	AGTAACTCCCTCCACTTTGGA	58.014	21	199	982	1180	ACACTCCAAACCCTCCTTGG	59.521	20	GTAACTCCCTCCACTTTGGAC	57.945	21	198	982	1179
Cluster-16104.59824	1	p1	(A)10	10	1222	1231	AGAGCCTCATCTGTATAGTTGCT	58.778	23	GATTGCAGGCCTGAAGACCT	60.035	20	245	1179	1423	AGAGCCTCATCTGTATAGTTGCT	58.778	23	AAGACCTTCGCCGTCCATTT	59.964	20	232	1179	1410	AGAGCCTCATCTGTATAGTTGCT	58.778	23	CGTCCATTTGGCCAGTTTGG	60.038	20	221	1179	1399
Cluster-16104.9368	1	p1	(T)15	15	694	708	ACAGTCTTGTGCACTGTGGA	59.459	20	GACTGCTAACCCAGGCACTT	59.963	20	200	640	839	GACAGTCTTGTGCACTGTGG	59.06	20	GACTGCTAACCCAGGCACTT	59.963	20	201	639	839	ACAGTCTTGTGCACTGTGGAT	59.858	21	GACTGCTAACCCAGGCACTT	59.963	20	200	640	839
Cluster-38.0	1	p1	(A)12	12	407	418
Cluster-16104.83620	1	p1	(T)10	10	519	528	AGCCATATCTACCAGGCTGT	57.891	20	ACCTGATTGGGTCTACATCCC	58.872	21	276	401	676	AGCCATATCTACCAGGCTGT	57.891	20	ACCTGATTGGGTCTACATCCCT	60.294	22	276	401	676	ACCAGGCTGTTTAATTGGATTGT	58.84	23	TGCTACGGAACCTGATTGGG	59.748	20	275	411	685
Cluster-21434.0	1	p1	(T)11	11	590	600
Cluster-16104.89871	1	p3	(CGT)6	18	1361	1378	AGGTGACGAGATTGCTTCGG	60.109	20	ACTGCTGCACCTCCATCATC	60.107	20	237	1165	1401	GCAGCAGTATCAGGTGACGA	59.827	20	ACTGCTGCACCTCCATCATC	60.107	20	248	1154	1401	AGCAGCAGTATCAGGTGACG	59.826	20	ACTGCTGCACCTCCATCATC	60.107	20	249	1153	1401
Cluster-16104.89872	1	p3	(CGT)6	18	1433	1450	AGGTGACGAGATTGCTTCGG	60.109	20	ACTGCTGCACCTCCATCATC	60.107	20	237	1237	1473	GCAGCAGTATCAGGTGACGA	59.827	20	ACTGCTGCACCTCCATCATC	60.107	20	248	1226	1473	AGCAGCAGTATCAGGTGACG	59.826	20	ACTGCTGCACCTCCATCATC	60.107	20	249	1225	1473
Cluster-3711.0	1	p1	(A)11	11	946	956	ACCGGTGGCAGATGTACAAG	60.036	20	GTCGAGTTCCTTCGTGGTCT	59.403	20	225	774	998	CGAATTCAAAGCACCGGTGG	60.11	20	GTCGAGTTCCTTCGTGGTCT	59.403	20	237	762	998	GTCGGTGGGCGAATTCAAAG	59.832	20	GTCGAGTTCCTTCGTGGTCT	59.403	20	246	753	998
Cluster-16104.48103	1	p1	(A)10	10	78	87	CGCCCGGATTATTCAGCTCT	59.966	20	TCAAGCACGAATCCTCCACC	60.036	20	240	49	288	CGCCCGGATTATTCAGCTCT	59.966	20	TCAAAGCCCCAGCGAATTGA	60.251	20	138	49	186	ACGCCCGGATTATTCAGCTC	60.25	20	TCAAGCACGAATCCTCCACC	60.036	20	241	48	288
Cluster-16104.48100	1	p3	(TTC)7	21	786	806	CTTGTCACGTTCAAGCTGGC	60.041	20	GCTGAAGTAGGCAACGTGGA	60.32	20	269	645	913	CTTGTCACGTTCAAGCTGGC	60.041	20	TGCTGAAGTAGGCAACGTGG	60.603	20	270	645	914	TGTCACGTTCAAGCTGGCTT	60.464	20	GCTGAAGTAGGCAACGTGGA	60.32	20	267	647	913
Cluster-10.0	1	p1	(T)11	11	446	456
Cluster-16104.49855	1	p3	(TCT)5	15	465	479	CTTCCATTGGCATCCCCTGT	60.033	20	GGCACAATCCTCCTCTTCCC	60.107	20	275	263	537	TGTCTTCCATTGGCATCCCC	60.033	20	GGCACAATCCTCCTCTTCCC	60.107	20	278	260	537	CCGCACTGAAGATCCACTCA	59.753	20	GGCACAATCCTCCTCTTCCC	60.107	20	100	438	537
Cluster-12438.0	1	p1	(T)13	13	1765	1777	AAGCTCAGGCATCGACGAAA	60.037	20	TCTCCTCTGCCATGGTAGCA	60.326	20	278	1663	1940	AAAGCTCAGGCATCGACGAA	60.037	20	TCTCCTCTGCCATGGTAGCA	60.326	20	279	1662	1940	CAGGCATCGACGAAAGCAAG	59.904	20	TCTCCTCTGCCATGGTAGCA	60.326	20	273	1668	1940
Cluster-16104.63386	1	p1	(A)16	16	1	16
Cluster-16104.63387	1	p1	(A)16	16	1	16
Cluster-16104.63384	1	p3	(AGA)5	15	2192	2206	GGCCGTTGAAGTGGAACAAG	59.689	20	GAGGCGGCCCTTCAATATCA	59.891	20	158	2074	2231	GCCTGGTTGGGGATCTATCC	59.598	20	GAGGCGGCCCTTCAATATCA	59.891	20	203	2029	2231	GGCCGTTGAAGTGGAACAAG	59.689	20	GATGTGTCGGGTGGATGGAA	59.748	20	191	2074	2264
Cluster-16104.63382	1	p3	(AGA)5	15	2157	2171	GGCCGTTGAAGTGGAACAAG	59.689	20	GAGGCGGCCCTTCAATATCA	59.891	20	158	2039	2196	GCCTGGTTGGGGATCTATCC	59.598	20	GAGGCGGCCCTTCAATATCA	59.891	20	203	1994	2196	GGCCGTTGAAGTGGAACAAG	59.689	20	GATGTGTCGGGTGGATGGAA	59.748	20	191	2039	2229
Cluster-16104.63383	1	p3	(AGA)5	15	2144	2158	GGCCGTTGAAGTGGAACAAG	59.689	20	GAGGCGGCCCTTCAATATCA	59.891	20	158	2026	2183	GCCTGGTTGGGGATCTATCC	59.598	20	GAGGCGGCCCTTCAATATCA	59.891	20	203	1981	2183	GGCCGTTGAAGTGGAACAAG	59.689	20	GATGTGTCGGGTGGATGGAA	59.748	20	191	2026	2216
Cluster-16104.63381	1	p3	(GGA)6	18	2274	2291	CCTCTTCAAAGCTGGAGGGG	60.035	20	GTCTCCCTCTCCCCCAATCT	60.031	20	138	2251	2388	CCTCTTCAAAGCTGGAGGGG	60.035	20	AGTCTCCCTCTCCCCCAATC	60.031	20	139	2251	2389	CCTCTTCAAAGCTGGAGGGG	60.035	20	TTTCGCATTCGCCTTCCTCT	60.036	20	247	2251	2497
Cluster-17820.1	1	p1	(A)10	10	429	438	AAGCTGCAATCGCTATGTGA	57.972	20	GCTTGACCTGGTGAGAGTTGA	59.929	21	140	406	545	AAGCTGCAATCGCTATGTGA	57.972	20	TGCTTGACCTGGTGAGAGTT	58.868	20	141	406	546	AAGCTGCAATCGCTATGTGA	57.972	20	TTGCTTGACCTGGTGAGAGT	58.868	20	142	406	547
Cluster-16104.63388	1	p1	(A)16	16	1	16
Cluster-16104.71886	1	p3	(GAG)6	18	675	692	TGCTGAGTATGCTGCTGCTT	60.036	20	GAACCTGCCACCCTGAAGAA	59.89	20	163	622	784	GACCGCCATTTCACATCTGC	59.901	20	GAACCTGCCACCCTGAAGAA	59.89	20	219	566	784	CTGGCACTGCTGAGTATGCT	60.108	20	GAACCTGCCACCCTGAAGAA	59.89	20	170	615	784
Cluster-16104.71883	1	p1	(T)10	10	3069	3078	TGCGTTGGGTTGATGCCTAT	60.035	20	TTTAGCTCTTGAGCTCAACAGT	57.657	22	247	2873	3119	CAGGATTTCGTTGCGTTGGG	60.11	20	TTTAGCTCTTGAGCTCAACAGT	57.657	22	258	2862	3119	CTGCCTTCGCACCAAAGATG	59.83	20	GCATTGGTTTTAGTGTGAATGCA	58.694	23	205	2963	3167
Cluster-16104.79617	1	p3	(AGG)5	15	248	262	CCGCAAAATGGCAGTCAGTC	60.11	20	ATGATTTGGTCCCTGCAGCT	59.666	20	268	95	362	TGGCAGTCAGTCTGAATCCG	59.753	20	ATGATTTGGTCCCTGCAGCT	59.666	20	260	103	362	GGCAGTCAGTCTGAATCCGT	59.752	20	ATGATTTGGTCCCTGCAGCT	59.666	20	259	104	362
Cluster-16104.66409	1	p2	(AG)11	22	1	22
Cluster-10456.0	1	p2	(AT)6	12	276	287	GCAGCACACGGTTTCAAAGA	59.62	20	ACTGTGGGGTCGATCATTCT	58.427	20	264	173	436	GGCAGCACACGGTTTCAAAG	60.595	20	ACTGTGGGGTCGATCATTCT	58.427	20	265	172	436	GCAGCACACGGTTTCAAAGA	59.62	20	TGGCTAGTCTTAACTGTGGGG	59.093	21	276	173	448
Cluster-16104.81418	1	p1	(A)10	10	1144	1153	TCGGTTTGTATTGGTTCACCA	57.79	21	TCTGAATTGCCTAAATGTGTGCT	58.919	23	234	1034	1267	TCGGTTTGTATTGGTTCACCA	57.79	21	GTCTGAATTGCCTAAATGTGTGCT	60.083	24	235	1034	1268	TCGGTTTGTATTGGTTCACCA	57.79	21	AGTCTGAATTGCCTAAATGTGTGC	60.083	24	236	1034	1269
Cluster-20654.0	1	p1	(A)19	19	4	22
Cluster-16104.30665	1	p1	(A)10	10	1525	1534	CCTTGGGAGTGACTGCTCAG	60.037	20	TGATCATGGGTGCCTCCTTG	59.743	20	103	1499	1601	CCTTGGGAGTGACTGCTCAG	60.037	20	GATCATGGGTGCCTCCTTGA	59.452	20	102	1499	1600	CCTTGGGAGTGACTGCTCAG	60.037	20	TCATGGGTGCCTCCTTGAAA	59.223	20	100	1499	1598
Cluster-16104.30738	1	p2	(TA)6	12	93	104	AGACTGTTCTCGTGGCAACC	60.25	20	TTGTGGCCATTGACTAGGCT	59.302	20	200	60	259	GACTGTTCTCGTGGCAACCA	60.532	20	TTGTGGCCATTGACTAGGCT	59.302	20	199	61	259	AGACTGTTCTCGTGGCAACC	60.25	20	ATTGTGGCCATTGACTAGGCT	59.714	21	201	60	260
Cluster-16104.30738	2	p1	(A)10	10	752	761	TTTCCGGTCCGAAAATAGGAA	57.301	21	TGGTTGAACGTGAACTTTTATATTTTT	57.195	27	256	542	797	TTTCCGGTCCGAAAATAGGAA	57.301	21	TTGGTTGAACGTGAACTTTTATATTTT	57.195	27	257	542	798	TTTCCGGTCCGAAAATAGGAA	57.301	21	TTTGGTTGAACGTGAACTTTTATATTT	57.195	27	258	542	799
Cluster-16104.30730	1	p1	(A)10	10	1831	1840	AAGGATGCTGTCTGGAAGGC	60.035	20	GTGAATGCCTCCTCCTCTCG	59.896	20	181	1713	1893	GGATGCTGTCTGGAAGGCAT	60.107	20	GTGAATGCCTCCTCCTCTCG	59.896	20	179	1715	1893	AAGGATGCTGTCTGGAAGGC	60.035	20	TGGTGAATGCCTCCTCCTCT	60.253	20	183	1713	1895
Cluster-16104.30737	1	p3	(CAC)5	15	1413	1427	GACCTTTGTTTCTGCTGCGG	60.04	20	GGGTTCCTCTCTTGCTTGGA	59.307	20	279	1380	1658	GACCTTTGTTTCTGCTGCGG	60.04	20	AGGGTTCCTCTCTTGCTTGG	59.305	20	280	1380	1659	TTTGTTTCTGCTGCGGAACC	59.616	20	GGGTTCCTCTCTTGCTTGGA	59.307	20	275	1384	1658
Cluster-16104.30736	1	p3	(CAC)5	15	1233	1247	GACCTTTGTTTCTGCTGCGG	60.04	20	GGGTTCCTCTCTTGCTTGGA	59.307	20	279	1200	1478	GACCTTTGTTTCTGCTGCGG	60.04	20	AGGGTTCCTCTCTTGCTTGG	59.305	20	280	1200	1479	TTTGTTTCTGCTGCGGAACC	59.616	20	GGGTTCCTCTCTTGCTTGGA	59.307	20	275	1204	1478
Cluster-16104.6392	1	p1	(T)10	10	1124	1133
Cluster-7567.0	1	p2	(AT)11	22	503	524
Cluster-19358.0	1	p1	(A)10	10	133	142	TGCTCTGCAGTCTACTGGTG	59.395	20	GCCATGGAAGCATCTCCAGT	60.107	20	245	37	281	GCTCTGCAGTCTACTGGTGT	59.394	20	GCCATGGAAGCATCTCCAGT	60.107	20	244	38	281	TGCTCTGCAGTCTACTGGTG	59.395	20	GAGCCATGGAAGCATCTCCA	59.818	20	247	37	283
Cluster-19358.0	2	p3	(AAG)5	15	2585	2599	AATGACGGCGACAGTGGAAA	60.25	20	GGCCATGTGATGACGTCGTA	60.179	20	108	2518	2625	AAATGACGGCGACAGTGGAA	60.25	20	GGCCATGTGATGACGTCGTA	60.179	20	109	2517	2625	GAGAGCGGTTCCTCCTGATC	59.612	20	GGCCATGTGATGACGTCGTA	60.179	20	273	2353	2625
Cluster-16104.33286	1	p1	(A)10	10	2218	2227	GGTGGCCAACAAGAGTAGGA	59.309	20	GCTCTCACCACAGACATCCT	59.099	20	180	2155	2334	GGTGGCCAACAAGAGTAGGA	59.309	20	AGCTCTCACCACAGACATCC	59.099	20	181	2155	2335	AGGTGGCCAACAAGAGTAGG	59.307	20	GCTCTCACCACAGACATCCT	59.099	20	181	2154	2334
Cluster-16104.33287	1	p1	(A)10	10	108	117	GAGAACCCTACGGTGTGGG	59.405	19	CCCCCTCTTGACATCCATGT	59.078	20	251	1	251	GGAGAACCCTACGGTGTGG	59.405	19	CCCCCTCTTGACATCCATGT	59.078	20	252	0	251	GGAGAACCCTACGGTGTGGG	61.896	20	CCCCCTCTTGACATCCATGT	59.078	20	252	0	251
Cluster-16104.33285	1	p2	(AT)10	20	4619	4638
Cluster-16104.26308	1	p1	(T)12	12	36	47	ACTTATTCTCTCACTCAGGTATGCA	59.341	25	TGGCTTCTCTCAGGTTATGCTC	59.831	22	100	5	104	ACTTATTCTCTCACTCAGGTATGCA	59.341	25	TGGCTTCTCTCAGGTTATGCT	58.809	21	100	5	104	ACTTATTCTCTCACTCAGGTATGC	57.845	24	TGGCTTCTCTCAGGTTATGCTC	59.831	22	100	5	104
Cluster-16104.25641	1	p1	(A)21	21	2118	2138
Cluster-16104.25640	1	p1	(A)21	21	2979	2999
Cluster-16104.25643	1	p1	(A)21	21	2301	2321
Cluster-16104.13169	1	p2	(AG)8	16	2301	2316	CGAATCCGCCATATCCACGA	60.039	20	TCCCATTCCCCGACTTTCTT	58.632	20	240	2106	2345	CGAATCCGCCATATCCACGA	60.039	20	TTCCCATTCCCCGACTTTCT	58.632	20	241	2106	2346	CCATATCCACGAGCTTGCCT	59.893	20	TCCCATTCCCCGACTTTCTT	58.632	20	232	2114	2345
Cluster-16104.13167	1	p2	(AG)8	16	2413	2428	CGAATCCGCCATATCCACGA	60.039	20	TCCCATTCCCCGACTTTCTT	58.632	20	240	2218	2457	CGAATCCGCCATATCCACGA	60.039	20	TTCCCATTCCCCGACTTTCT	58.632	20	241	2218	2458	CCATATCCACGAGCTTGCCT	59.893	20	TCCCATTCCCCGACTTTCTT	58.632	20	232	2226	2457
Cluster-16104.82798	1	p1	(T)11	11	92	102	AGAGCTTGAATGCTGATACAGGT	59.8	23	ACCCTAAAAGGCAAAGCTGTCT	60.158	22	187	9	195	AGAGCTTGAATGCTGATACAGGT	59.8	23	ACCCTAAAAGGCAAAGCTGTC	58.761	21	187	9	195	AGAGCTTGAATGCTGATACAGGT	59.8	23	ACCCTAAAAGGCAAAGCTGT	57.618	20	187	9	195
Cluster-16104.82798	2	p1	(T)10	10	508	517	CGAAGATGGCCTACAGCAGT	59.823	20	TCGTACTGTGCTGTTAAGGTGA	59.376	22	128	481	608	CCGAAGATGGCCTACAGCAG	60.532	20	TCGTACTGTGCTGTTAAGGTGA	59.376	22	129	480	608	CGAAGATGGCCTACAGCAGT	59.823	20	CGTACTGTGCTGTTAAGGTGA	57.979	21	127	481	607
Cluster-16104.40998	1	p3	(TTC)7	21	1	21
Cluster-16104.40998	2	p1	(T)11	11	2314	2324	GATTTGGGGCTGGCCTTACT	60.033	20	ACCTGACGAAATCCAACAGCA	60.203	21	256	2098	2353	TGCCATTGTAAGATGGGCGT	60.035	20	ACCTGACGAAATCCAACAGCA	60.203	21	228	2126	2353	CGGGACACATGATTGCAACC	59.829	20	ACCTGACGAAATCCAACAGCA	60.203	21	280	2074	2353
Cluster-16104.79692	1	p3	(CAA)5	15	315	329	AGAATTGTGGATCAAACCAAGCA	59.103	23	CAATGTTGTCGGGTTGCTGG	60.039	20	139	286	424	AGCAATTGGGTACAAAAGAATGGG	60.02	24	CAATGTTGTCGGGTTGCTGG	60.039	20	206	219	424	GGTATCTCCCAAAACCTCAACA	57.971	22	CAATGTTGTCGGGTTGCTGG	60.039	20	184	241	424
Cluster-16104.79696	1	p1	(A)10	10	1958	1967	TGGGTTCTTTGGCTCTCTATTGT	59.669	23	TCGTCAATGATAAGGATAAGGAGACA	59.45	26	217	1916	2132	TGGGTTCTTTGGCTCTCTATTGT	59.669	23	CGTCAATGATAAGGATAAGGAGACA	58.251	25	216	1916	2131	CCTTCTTCGTCTTTTGTCTCCC	58.932	22	AGGAGACAAAAGATAAAGAAGGAGACA	59.983	27	276	1839	2114
Cluster-17888.0	1	c	(A)11tgtattattgatatttatacctcctactatgttaatttg(T)11	61	851	911
Cluster-16104.12692	1	p1	(T)10	10	1930	1939	CTGCTCATCTGTCACCGAGT	59.47	20	AGATGGGGGTGAGCATTGAC	59.743	20	194	1797	1990	CTGCTCATCTGTCACCGAGT	59.47	20	GCAGGACCATATTTGCGGGA	60.465	20	229	1797	2025	TCCTGAAAGACTCACGGCAA	59.244	20	AGATGGGGGTGAGCATTGAC	59.743	20	134	1857	1990
Cluster-16104.4409	1	p1	(A)10	10	154	163	CCAACCAAGCATCTCATCCCA	60.341	21	CACAGGTCAATTGGTTGTCGT	59.053	21	179	37	215	ACCAACCAAGCATCTCATCCC	60.341	21	CACAGGTCAATTGGTTGTCGT	59.053	21	180	36	215	ACCAAGCATCTCATCCCAACA	59.645	21	CACAGGTCAATTGGTTGTCGT	59.053	21	176	40	215
Cluster-16104.4408	1	p1	(A)10	10	154	163	CCAACCAAGCATCTCATCCCA	60.341	21	CACAGGTCAATTGGTTGTCGT	59.053	21	179	37	215	ACCAACCAAGCATCTCATCCC	60.341	21	CACAGGTCAATTGGTTGTCGT	59.053	21	180	36	215	ACCAAGCATCTCATCCCAACA	59.645	21	CACAGGTCAATTGGTTGTCGT	59.053	21	176	40	215
Cluster-16104.18461	1	p2	(TC)7	14	42	55	TGTGATGCGTCAATTCCATCT	58.01	21	AGCTGAGGGTGAAAGAGCAC	59.964	20	224	1	224	TGTGATGCGTCAATTCCATCT	58.01	21	ACACTTGGCCTTTTGCAACG	60.179	20	181	1	181	TGTGATGCGTCAATTCCATCT	58.01	21	GCTCTATGCAAGCTGAGGGT	59.82	20	234	1	234
Cluster-16104.18460	1	p1	(T)10	10	353	362	TTCGCTTTGCATCCTCTCCA	59.675	20	ACAGCTTCAGACAGGAACGT	59.247	20	197	195	391	TCTTCGAAGAGTTGCCGTCG	60.387	20	ACAGCTTCAGACAGGAACGT	59.247	20	239	153	391	TCGCTTGATCAACTCAGGGC	60.392	20	ACAGCTTCAGACAGGAACGT	59.247	20	123	269	391
Cluster-16104.18462	1	p2	(TC)7	14	42	55	TGTGATGCGTCAATTCCATCT	58.01	21	AGCTGAGGGTGAAAGAGCAC	59.964	20	224	1	224	TGTGATGCGTCAATTCCATCT	58.01	21	ACACTTGGCCTTTTGCAACG	60.179	20	181	1	181	TGTGATGCGTCAATTCCATCT	58.01	21	GCTCTATGCAAGCTGAGGGT	59.82	20	234	1	234
Cluster-16104.18464	1	p1	(A)10	10	237	246	GCAAAGCCGCAAGTTCTCAC	60.661	20	TCACACTCCCAGACACTCCA	60.106	20	244	131	374	CAAAGCCGCAAGTTCTCACA	59.337	20	TCACACTCCCAGACACTCCA	60.106	20	243	132	374	AAGCCGCAAGTTCTCACAAC	59.337	20	TCACACTCCCAGACACTCCA	60.106	20	241	134	374
Cluster-16104.375	1	p1	(T)11	11	251	261	TGCCCAACAAAATGCAAAACA	58.285	21	TAGGGAGCTTGGGGTTCAGT	60.179	20	242	155	396	TGCCCAACAAAATGCAAAACA	58.285	21	GGGAGCTTGGGGTTCAGTTT	60.179	20	240	155	394	TGCGAACAAATTCCTCTGACA	58.155	21	TAGGGAGCTTGGGGTTCAGT	60.179	20	186	211	396
Cluster-16104.5750	1	p1	(T)10	10	132	141	TCCAAAAATGATTAAAAGTGACCCT	57.389	25	TCTCTCTAAACCATGATTCGGTTCA	59.813	25	220	26	245	TCCAAAAATGATTAAAAGTGACCCT	57.389	25	TCTCTAAACCATGATTCGGTTCA	57.585	23	218	26	243	TCCAAAAATGATTAAAAGTGACCCT	57.389	25	CTCTCTAAACCATGATTCGGTTCA	58.58	24	219	26	244
Cluster-16104.5754	1	p2	(TA)10	20	1	20
Cluster-16104.74117	1	p1	(T)10	10	984	993	GGGCTTTTTCCTACGCCTCT	60.035	20	TCGCGTCGAGGATGAAGAAG	59.901	20	241	929	1169	GGGCTTTTTCCTACGCCTCT	60.035	20	CGCGTCGAGGATGAAGAAGT	60.179	20	240	929	1168	ATCCGGAGCATCCTCGTAGT	60.179	20	CTGCGGAAAAGGAGGCAAAC	60.039	20	239	782	1020
Cluster-16104.79614	1	p2	(AT)6	12	103	114	AAAGAGGAAAAGAAAAAGGGTTCTT	57.504	25	ACAGCACACCTTTTAGCCCT	59.521	20	246	40	285	AAAGAGGAAAAGAAAAAGGGTTCTT	57.504	25	AGCACACCTTTTAGCCCTGA	59.229	20	244	40	283	AGGAATAAAGAGGAAAAGAAAAAGGGT	59.21	27	ACAGCACACCTTTTAGCCCT	59.521	20	252	34	285
Cluster-16104.74119	1	p1	(T)10	10	984	993	GGGCTTTTTCCTACGCCTCT	60.035	20	TCGCGTCGAGGATGAAGAAG	59.901	20	241	929	1169	GGGCTTTTTCCTACGCCTCT	60.035	20	CGCGTCGAGGATGAAGAAGT	60.179	20	240	929	1168	ATCCGGAGCATCCTCGTAGT	60.179	20	CTGCGGAAAAGGAGGCAAAC	60.039	20	239	782	1020
Cluster-16104.74118	1	p1	(T)10	10	984	993	GGGCTTTTTCCTACGCCTCT	60.035	20	TCGCGTCGAGGATGAAGAAG	59.901	20	241	929	1169	GGGCTTTTTCCTACGCCTCT	60.035	20	CGCGTCGAGGATGAAGAAGT	60.179	20	240	929	1168	ATCCGGAGCATCCTCGTAGT	60.179	20	CTGCGGAAAAGGAGGCAAAC	60.039	20	239	782	1020
Cluster-16104.26451	1	p2	(GA)9	18	1	18
Cluster-16104.38142	1	p1	(T)12	12	13	24
Cluster-16104.38144	1	p1	(T)14	14	497	510	TCACTATTATTCGGTCCGGCC	59.658	21	GCCGAGATATGTTTTCGGTCC	59.135	21	265	302	566	CACTATTATTCGGTCCGGCCT	59.657	21	GCCGAGATATGTTTTCGGTCC	59.135	21	264	303	566	CCTTGCATCCAAGTTTTCCGT	59.387	21	GCCGAGATATGTTTTCGGTCC	59.135	21	225	342	566
Cluster-18419.0	1	p1	(A)11	11	99	109	ACATGTCTTCTGCCCAAATATCTCT	60.104	25	ACCACCTCATATGAGCCTGT	58.115	20	243	24	266	ACATGTCTTCTGCCCAAATATCT	57.879	23	ACCACCTCATATGAGCCTGT	58.115	20	243	24	266	ACATGTCTTCTGCCCAAATATCTC	58.871	24	ACCACCTCATATGAGCCTGT	58.115	20	243	24	266
Cluster-15405.0	1	p1	(T)11	11	1254	1264
Cluster-16104.13909	1	p3	(TTA)6	18	1	18
Cluster-16104.13908	1	p3	(TTA)6	18	1	18
Cluster-16104.13907	1	p3	(TTA)6	18	1	18
Cluster-16104.13906	1	p2	(TG)6	12	1085	1096	TGATGATGAAGAGGTCGCGG	59.897	20	CTTTCCCTCCATTGTTGCGC	60.109	20	227	975	1201	GATGATGAAGAGGTCGCGGT	59.897	20	CTTTCCCTCCATTGTTGCGC	60.109	20	226	976	1201	GCTGATGAAGGCTACGTGGT	60.108	20	CTTTCCCTCCATTGTTGCGC	60.109	20	247	955	1201
Cluster-16104.55732	1	p1	(T)21	21	3722	3742
Cluster-16104.55736	1	p1	(T)12	12	26	37	GGACGCCCTACTTGAAATTTAAA	57.368	23	ATTGGAATCCCTGGTGCTGG	60.033	20	163	0	162	GGACGCCCTACTTGAAATTTAAA	57.368	23	TGGCCACCAAATCCTCAGAC	59.962	20	260	0	259	GGACGCCCTACTTGAAATTTAAA	57.368	23	ATCCCAGCTCCTATCGTCCA	59.811	20	121	0	120
Cluster-16104.55736	2	p1	(T)12	12	3205	3216	CCGCACACTTGTTGCAACTA	59.34	20	GGCACAACTTGTTGGCTGTC	60.249	20	132	3175	3306	TCAGCTGTGATTGTCCACACA	59.859	21	GGCACAACTTGTTGGCTGTC	60.249	20	253	3054	3306	TGTCAGCTGTGATTGTCCACA	59.859	21	GGCACAACTTGTTGGCTGTC	60.249	20	255	3052	3306
Cluster-16104.60826	1	p2	(AC)8	16	138	153	TCTTCATGCTGCTGATGCCA	60.035	20	ACAACAGAAAAGGGCTGTGGA	60.064	21	166	60	225	TCTTCATGCTGCTGATGCCA	60.035	20	GACAACAGAAAAGGGCTGTGG	59.662	21	167	60	226	TCTTCATGCTGCTGATGCCA	60.035	20	ACAACAGAAAAGGGCTGTGG	58.597	20	166	60	225
Cluster-16104.10456	1	p1	(T)10	10	225	234	GGCAAAGGAGCACCACCTAT	60.034	20	ATTTGACGGGGATGCACCAT	60.033	20	247	23	269	GGCAAAGGAGCACCACCTAT	60.034	20	CTCGCCGCTGGATGGATTTA	60.25	20	266	23	288	GGCAAAGGAGCACCACCTAT	60.034	20	GATGCACCATGGTTGTGCAA	59.682	20	237	23	259
Cluster-16104.10458	1	p1	(A)11	11	19	29
Cluster-16104.24651	1	p2	(TA)8	16	380	395	ACTCCCCGGATCCTGGAAAT	60.328	20	CGGTAGCGTCTTGGAGTTCA	59.757	20	227	294	520	ACTCCCCGGATCCTGGAAAT	60.328	20	ACGGTAGCGTCTTGGAGTTC	59.757	20	228	294	521	ACTCCCCGGATCCTGGAAAT	60.328	20	TTCAGCCCAGACACAGAAGC	60.25	20	277	294	570
Cluster-8495.0	1	p1	(T)10	10	25	34	ACGGTACAGAACGGGGTGTA	60.539	20	TGCACGAGTCATGACTTTCCT	59.656	21	134	2	135	ACGGTACAGAACGGGGTGTA	60.539	20	ACTTTCCTCTTCCCCTTTGCT	59.217	21	121	2	122	ACGGTACAGAACGGGGTGTA	60.539	20	TGCACGAGTCATGACTTTCC	58.204	20	134	2	135
Cluster-8495.0	2	p1	(T)10	10	397	406	GCACAAGTTCTGCCATGGTG	60.039	20	AAGCTCACGGGCAACAACTA	59.892	20	119	329	447	AGTTCTGCCATGGTGAACGT	59.891	20	AAGCTCACGGGCAACAACTA	59.892	20	114	334	447	GCACAAGTTCTGCCATGGTG	60.039	20	GCTCACGGGCAACAACTAGA	60.32	20	117	329	445
Cluster-19925.2	1	p1	(T)10	10	1099	1108	CCATTTAGGGCGGGGTAAGT	59.451	20	GGCAATACCTGAAGGGCAC	58.506	19	237	894	1130	TCCATTTAGGGCGGGGTAAG	59.159	20	GGCAATACCTGAAGGGCAC	58.506	19	238	893	1130	TAGGGCGGGGTAAGTAACAC	58.806	20	GGCAATACCTGAAGGGCAC	58.506	19	232	899	1130
Cluster-19925.2	2	p1	(T)13	13	1219	1231	TCGTGCCCTTCAGGTATTGC	60.392	20	GTCATGATGGTCCTGCTGCT	60.107	20	275	1110	1384	TCGTGCCCTTCAGGTATTGC	60.392	20	TCATGATGGTCCTGCTGCTG	60.107	20	274	1110	1383	TTTCTTCGTGCCCTTCAGGT	59.528	20	GTCATGATGGTCCTGCTGCT	60.107	20	280	1105	1384
Cluster-16104.53779	1	p4	(GATT)5	20	26	45	GGGAAAACCAATTGTCTTGCTGA	59.931	23	TGGGTAGTCCATCGTAATGCA	58.888	21	123	0	122	GGGAAAACCAATTGTCTTGCTGA	59.931	23	TGCATGAGAACAGAACGTTTGG	59.71	22	106	0	105	GGGAAAACCAATTGTCTTGCTGA	59.931	23	GCATGAGAACAGAACGTTTGGG	60.351	22	105	0	104
Cluster-16104.17100	1	p1	(A)10	10	845	854	ATGTTGCTCCTGAGGGGTTG	59.961	20	TTGGATGAGTTACACGGGGC	60.036	20	272	607	878	CATGTTGCTCCTGAGGGGTT	59.961	20	TTGGATGAGTTACACGGGGC	60.036	20	273	606	878	AACATGTTGCTCCTGAGGGG	59.961	20	TTGGATGAGTTACACGGGGC	60.036	20	275	604	878
Cluster-16104.45962	1	p1	(A)10	10	7734	7743	TCCCAATGCAAGCATACAGC	58.895	20	ACCAGCTCATTAGTCACGGC	60.108	20	239	7675	7913	TTACCAATTCTCGGGCCCTG	59.745	20	CGCTATTTCTCTTTGCGCTCC	60.005	21	257	7530	7786	TCCCAATGCAAGCATACAGC	58.895	20	GGTGCGGAACTGGTACTCAT	59.751	20	179	7675	7853
Cluster-16104.7528	1	p3	(GAA)5	15	1607	1621	ACGACATGAATCAACGGTGC	59.204	20	CAAGTTAACAAAGCCCCCGC	60.039	20	117	1544	1660	ACGACATGAATCAACGGTGC	59.204	20	CCCCTCCCCACCAAGTTAAC	59.961	20	128	1544	1671	ACGACATGAATCAACGGTGC	59.204	20	AAAGCCCCCGCCATTACTTT	60.252	20	108	1544	1651
Cluster-13531.0	1	p2	(AT)7	14	161	174	GCAGACTGACGGCACCATAT	60.179	20	ACCATGGCCGATTCTGTTCA	59.672	20	161	106	266	GCAGACTGACGGCACCATAT	60.179	20	TGGCCGATTCTGTTCATCGA	59.465	20	157	106	262	TAGGTGATCTGAAGCAGCCG	59.538	20	ACCATGGCCGATTCTGTTCA	59.672	20	232	35	266
Cluster-16104.59593	1	p1	(T)10	10	252	261	TGCTGAGAATGAGGCAGAAGA	59.095	21	TGTTGTGAATTGCAACGGCT	59.256	20	231	92	322	ACATTGCTGAGAATGAGGCAGA	60.027	22	TGTTGTGAATTGCAACGGCT	59.256	20	235	88	322	TCAACCTTTGCCAGTTCATCCT	60.158	22	TGTTGTGAATTGCAACGGCT	59.256	20	124	199	322
Cluster-16104.46435	1	p1	(A)10	10	760	769	GGTTAGTCCATCTGCCCTCG	59.895	20	TGATCCATCAAAATCGGTGGC	58.976	21	203	608	810	CGGTTAGTCCATCTGCCCTC	59.895	20	TGATCCATCAAAATCGGTGGC	58.976	21	204	607	810	GGTTAGTCCATCTGCCCTCG	59.895	20	CCATCAAAATCGGTGGCTTTGT	60.029	22	199	608	806
Cluster-16104.46431	1	p1	(T)10	10	788	797	CTTGTGTGGTTGGCACATGG	59.968	20	CCGGGCTCATATACCTTGCA	59.604	20	218	604	821	CAGTAAGAGCAGGGTGGCAA	59.963	20	CCGGGCTCATATACCTTGCA	59.604	20	184	638	821	TGTGGTTGGCACATGGTGAT	60.179	20	CCGGGCTCATATACCTTGCA	59.604	20	214	608	821
Cluster-16104.46433	1	p1	(A)10	10	760	769	GGTTAGTCCATCTGCCCTCG	59.895	20	TGATCCATCAAAATCGGTGGC	58.976	21	203	608	810	CGGTTAGTCCATCTGCCCTC	59.895	20	TGATCCATCAAAATCGGTGGC	58.976	21	204	607	810	GGTTAGTCCATCTGCCCTCG	59.895	20	CCATCAAAATCGGTGGCTTTGT	60.029	22	199	608	806
Cluster-16104.46432	1	p1	(T)10	10	676	685	CGTCAGTCTAACACCTAGCTGA	59.252	22	TGTGCTTCTTTTGGTTGGGA	57.848	20	135	646	780	TCGTCAGTCTAACACCTAGCTG	59.252	22	TGTGCTTCTTTTGGTTGGGA	57.848	20	136	645	780	CGTCAGTCTAACACCTAGCTGA	59.252	22	TTGTGCTTCTTTTGGTTGGGA	58.538	21	136	646	781
Cluster-16104.4211	1	p3	(AAC)5	15	1080	1094
Cluster-16104.40872	1	p2	(CT)7	14	41	54	TTTTTGGCCGCTGTTCGC	59.973	18	AAGACGACTTCACGGCCTAA	59.036	20	210	12	221	TTTTTGGCCGCTGTTCGC	59.973	18	AGACGACTTCACGGCCTAAT	58.816	20	209	12	220	TTTTTGGCCGCTGTTCGC	59.973	18	CCTTTCTTCTCGGCAATGAGC	59.6	21	182	12	193
Cluster-16104.40872	2	p3	(TCT)6	18	228	245	TGTCCTCGTTTCTCAGCTCC	59.396	20	ATGGTGAATGCGTCGTCTGA	59.754	20	267	84	350	TCTTCCTCCTCTGTCCTCGT	59.301	20	ATGGTGAATGCGTCGTCTGA	59.754	20	278	73	350	TTAGGCCGTGAAGTCGTCTT	59.036	20	TATGCCCAAGCTGTCCAAGG	60.034	20	269	202	470
Cluster-16104.40872	3	p1	(T)10	10	1903	1912	CACGACTGCTTGCGTTTTGA	59.973	20	AACGTCGTCCAGGGTCAATC	60.038	20	164	1804	1967	ACGACTGCTTGCGTTTTGAC	59.972	20	AACGTCGTCCAGGGTCAATC	60.038	20	163	1805	1967	CACGACTGCTTGCGTTTTGA	59.973	20	AAAACGTCGTCCAGGGTCAA	59.821	20	166	1804	1969
Cluster-16104.34243	1	p1	(T)10	10	133	142	CCTCCGAACTTCACTCGCAT	60.109	20	TTTCCCAGCAGTGGTAACCC	59.888	20	280	87	366	GAGCCCTCCGAACTTCACTC	60.109	20	GAACGTTGGTCGCCATTCTG	59.834	20	121	83	203	GAGCCCTCCGAACTTCACTC	60.109	20	CTGAACGTTGGTCGCCATTC	59.834	20	123	83	205
Cluster-16104.34243	2	p3	(ATT)5	15	1897	1911	AAGTCGCTAGCTAAGACCGC	59.899	20	AAATCGGCCTTGGTAGCCAT	59.741	20	167	1862	2028	GCTAGCTAAGACCGCTGCTT	60.179	20	AAATCGGCCTTGGTAGCCAT	59.741	20	162	1867	2028	AAGTCGCTAGCTAAGACCGC	59.899	20	AATCGGCCTTGGTAGCCATG	60.466	20	166	1862	2027
Cluster-16104.34248	1	p1	(T)10	10	654	663	TGACGTACTGCTGTCACGAA	59.336	20	GGCTGCTCTTTGTCCAGTCT	59.964	20	177	566	742	TGACGTACTGCTGTCACGAA	59.336	20	ATTGTGTGGTGGCTGCTCTT	60.179	20	187	566	752	TGACGTACTGCTGTCACGAA	59.336	20	TGGCTGCTCTTTGTCCAGTC	60.25	20	178	566	743
Cluster-20187.0	1	p3	(GAT)5	15	9	23
Cluster-18464.0	1	p1	(A)20	20	1	20
Cluster-18583.0	1	p1	(T)19	19	386	404
Cluster-16104.78959	1	p2	(AT)6	12	2113	2124
Cluster-16104.79383	1	p1	(A)12	12	298	309	CTTCGTTCACCATTCACCGC	59.834	20	GATGAGGCTGTGGTGTTGGA	59.963	20	253	194	446	CTTCGTTCACCATTCACCGC	59.834	20	ATGAGGCTGTGGTGTTGGAG	59.963	20	252	194	445	TCGTTCACCATTCACCGCAT	60.321	20	GATGAGGCTGTGGTGTTGGA	59.963	20	251	196	446
Cluster-16104.78955	1	p1	(T)11	11	437	447	GCACCGTTCCTTTGACCAAG	59.689	20	CGCATCCAAGACAACCACTG	59.481	20	204	334	537	TGCACCGTTCCTTTGACCAA	60.394	20	CGCATCCAAGACAACCACTG	59.481	20	205	333	537	GCACCGTTCCTTTGACCAAG	59.689	20	CCGCATCCAAGACAACCACT	60.606	20	205	334	538
Cluster-13295.0	1	p2	(TG)6	12	185	196
Cluster-16104.49528	1	p1	(A)22	22	1	22
Cluster-19274.0	1	p3	(CAA)6	18	70	87	AAGCCTAATGTGCTCGTCCC	60.108	20	TATCGAAGCTGATTCCGGCC	59.966	20	185	14	198	TCCCTGTGGCAGTTGTTACC	59.89	20	TATCGAAGCTGATTCCGGCC	59.966	20	169	30	198	AAGCCTAATGTGCTCGTCCC	60.108	20	CACCCTCCTCGTTGTTGACA	59.894	20	129	14	142
Cluster-13170.0	1	p1	(A)10	10	87	96	AATTGGATTTTCTACAGTAGCCATT	57.039	25	CAAGCCCCCATCAGTTGCTA	60.034	20	174	8	181	AAATTGGATTTTCTACAGTAGCCAT	57.039	25	CAAGCCCCCATCAGTTGCTA	60.034	20	175	7	181	AAATTGGATTTTCTACAGTAGCCATT	57.634	26	CAAGCCCCCATCAGTTGCTA	60.034	20	175	7	181
Cluster-16104.45184	1	p2	(AT)6	12	70	81	ACTGAAGCTGTCCAAAGGTAA	57.143	21	AGCCAACAACCTTCCCACAA	60.033	20	100	5	104	TTACTGAAGCTGTCCAAAGGT	57.143	21	AGCCAACAACCTTCCCACAA	60.033	20	102	3	104	ACTGAAGCTGTCCAAAGGTAA	57.143	21	AATGAACGAGCCTGAGCCAA	59.963	20	114	5	118
Cluster-16104.45184	2	p2	(AT)6	12	1900	1911	CCACAAAAGAGCACGAGCAC	60.041	20	TCATCTTCTCTCGCCCATGT	58.511	20	269	1706	1974	TGCCAGTCCACAAAAGAGCA	60.107	20	TCATCTTCTCTCGCCCATGT	58.511	20	276	1699	1974	TCCACAAAAGAGCACGAGCA	60.179	20	TCATCTTCTCTCGCCCATGT	58.511	20	270	1705	1974
Cluster-16104.45185	1	p3	(CAT)6	18	342	359	AGAAGCAATGTTGTTGGTGCT	58.966	21	CGAGTACCGTGATGTGGGTG	60.458	20	200	185	384	AGAAGCAATGTTGTTGGTGCT	58.966	21	TTCGAGTACCGTGATGTGGG	59.471	20	202	185	386	AGAAGCAATGTTGTTGGTGCT	58.966	21	TCGAGTACCGTGATGTGGGT	60.61	20	201	185	385
Cluster-16104.45185	2	p3	(GGA)6	18	889	906	CCAGACCCTGTTGTCCATCC	60.035	20	CATCTTCCCCTCTCGCCATC	59.965	20	253	694	946	CACTGCTGCATCCTTGGAGA	60.036	20	CATCTTCCCCTCTCGCCATC	59.965	20	203	744	946	TTTGGAAGCGAGAGGGACAC	59.965	20	CAAACCCGACACCTCTCCTC	60.037	20	177	855	1031
Cluster-16104.45186	1	c	(TG)6gggtaactgaaaaaaatgcatgtacaaaacaattacctttgaacaccttcagtaaaaatctctagttca(TG)6gggtaactgaaaaaaatgcatgtacaaaacaattacctttgaacaccttcagtaaaaatctctagttca(TG)6	174	2986	3159
Cluster-16104.11198	1	p1	(T)20	20	1661	1680
Cluster-16104.47129	1	p2	(AT)9	18	621	638
Cluster-16104.29300	1	p3	(GAA)5	15	75	89	ACCCCCTTTGAACACAGCAT	59.812	20	AATGAGGGTCGGTGGAAACC	59.962	20	226	9	234	ACCCCCTTTGAACACAGCAT	59.812	20	GGAAGTGGAAGATAGGCGGG	59.893	20	154	9	162	ACCCCCTTTGAACACAGCAT	59.812	20	GGGAAGTGGAAGATAGGCGG	59.893	20	155	9	163
Cluster-16104.29301	1	p3	(GAA)5	15	75	89	ACCCCCTTTGAACACAGCAT	59.812	20	AATGAGGGTCGGTGGAAACC	59.962	20	226	9	234	ACCCCCTTTGAACACAGCAT	59.812	20	GGAAGTGGAAGATAGGCGGG	59.893	20	154	9	162	ACCCCCTTTGAACACAGCAT	59.812	20	GGGAAGTGGAAGATAGGCGG	59.893	20	155	9	163
Cluster-16104.16729	1	p1	(A)10	10	80	89	CAATGATCCGCGGTGGTTTG	60.179	20	GTGTGGCATGCGATCATCAC	59.971	20	251	2	252	CAATGATCCGCGGTGGTTTG	60.179	20	TGGCATGCGATCATCACGTA	59.896	20	248	2	249	CAATGATCCGCGGTGGTTTG	60.179	20	TACGTGTGGCATGCGATCAT	60.179	20	254	2	255
Cluster-16104.16729	2	p1	(T)14	14	207	220	CAATGATCCGCGGTGGTTTG	60.179	20	GTGTGGCATGCGATCATCAC	59.971	20	251	2	252	CAATGATCCGCGGTGGTTTG	60.179	20	TGGCATGCGATCATCACGTA	59.896	20	248	2	249	CAATGATCCGCGGTGGTTTG	60.179	20	TACGTGTGGCATGCGATCAT	60.179	20	254	2	255
Cluster-16104.12915	1	p1	(A)10	10	706	715	TGCCCTAAGGTCCTGTTTGG	59.596	20	AAGAGAGAAAAAGTGTAGTAGGAGT	57.157	25	137	651	787	GCCCTAAGGTCCTGTTTGGT	59.596	20	AAGAGAGAAAAAGTGTAGTAGGAGT	57.157	25	136	652	787	TGCCCTAAGGTCCTGTTTGG	59.596	20	AAAGAGAGAAAAAGTGTAGTAGGAGT	57.747	26	138	651	788
Cluster-11268.0	1	p1	(T)10	10	395	404	AATGTTCGATCATGCGGTGA	57.977	20	CTTTGTGGGGATGTTGGGGT	60.179	20	268	182	449	TGCGGTGATCAAATGTGAGAC	58.924	21	CTTTGTGGGGATGTTGGGGT	60.179	20	256	194	449	TGAAATGTTCGATCATGCGGTG	59.904	22	CTTTGTGGGGATGTTGGGGT	60.179	20	271	179	449
Cluster-16104.41984	1	p1	(A)19	19	1003	1021	CCACCAACCTCACCTTCCTC	59.963	20	CGGATCTGAACCCGTAACCG	60.527	20	240	880	1119	CAACCTCACCTTCCTCGACC	60.037	20	CGGATCTGAACCCGTAACCG	60.527	20	236	884	1119	CCAACCTCACCTTCCTCGAC	60.037	20	CGGATCTGAACCCGTAACCG	60.527	20	237	883	1119
Cluster-16104.41984	2	p1	(A)11	11	2050	2060	ACAGTTGTGGCTGCTTCAGA	59.819	20	ATCGGGTGTGGCTCATAGGA	60.399	20	232	1986	2217	ACAGTTGTGGCTGCTTCAGA	59.819	20	GTGTGGCTCATAGGAACGGG	60.462	20	227	1986	2212	ACAGTTGTGGCTGCTTCAGA	59.819	20	GGTGTGGCTCATAGGAACGG	60.462	20	228	1986	2213
Cluster-16104.41985	1	p1	(A)11	11	1729	1739	ACAGTTGTGGCTGCTTCAGA	59.819	20	ATCGGGTGTGGCTCATAGGA	60.399	20	232	1665	1896	ACAGTTGTGGCTGCTTCAGA	59.819	20	GTGTGGCTCATAGGAACGGG	60.462	20	227	1665	1891	ACAGTTGTGGCTGCTTCAGA	59.819	20	GGTGTGGCTCATAGGAACGG	60.462	20	228	1665	1892
Cluster-16104.43588	1	p1	(T)10	10	111	120	TTGGCGATGAACCAGTTTGT	58.314	20	GCCTCAACATCACCCATCCA	60.034	20	242	29	270	TTGGCGATGAACCAGTTTGT	58.314	20	TCTAGTGGGAGTCGCCTCAA	59.961	20	255	29	283	TTGGCGATGAACCAGTTTGT	58.314	20	TCGCCTCAACATCACCCATC	60.108	20	244	29	272
Cluster-6106.2	1	c	(T)10gataaaatgggctcagtaaaagaatttttttgggtagttcttcaattaaattttcatttttattacatgaatctgtc(AT)7	101	404	504
Cluster-6106.0	1	p1	(A)10	10	229	238	AGAAGCTTTCTCACCTAACCCT	58.748	22	GCTTCGCTTATCTCCACACC	58.709	20	264	184	447	AGCTTTCTCACCTAACCCTAACC	59.736	23	GCTTCGCTTATCTCCACACC	58.709	20	261	187	447	AGAAGCTTTCTCACCTAACCCT	58.748	22	GCTTCGCTTATCTCCACACCA	60.406	21	264	184	447
Cluster-6106.1	1	c	(T)10gataaaatgggctcagtaaaagaatttttttgggtagttcttcaattaaattttcatttttattacatgaatctgtc(AT)7	101	487	587
Cluster-22903.0	1	p3	(TAT)5	15	96	110	ACACATTACGCGGTCACGTA	59.759	20	TCATTGTCTCGGTCTTGGCC	60.036	20	209	16	224	ACACATTACGCGGTCACGTA	59.759	20	CATTGTCTCGGTCTTGGCCA	60.322	20	208	16	223	ACACATTACGCGGTCACGTA	59.759	20	ATTGTCTCGGTCTTGGCCAC	60.322	20	207	16	222
Cluster-16104.78638	1	p1	(T)10	10	411	420	TTCCCTGGAAAATTCGGCCA	59.887	20	TTTCTGGATGAATGCTGGCA	57.781	20	241	227	467	TTCCCTGGAAAATTCGGCCA	59.887	20	TTCTGGATGAATGCTGGCAT	57.553	20	240	227	466	TCCCTGGAAAATTCGGCCAC	60.611	20	TTTCTGGATGAATGCTGGCA	57.781	20	240	228	467
Cluster-16104.78639	1	p1	(T)10	10	238	247	ATTTCCCTGGCAAATTCGGC	59.463	20	TTTCTGGATGAATGCTGGCA	57.781	20	243	52	294	ATTTCCCTGGCAAATTCGGC	59.463	20	TTCTGGATGAATGCTGGCAT	57.553	20	242	52	293	ATTTCCCTGGCAAATTCGGC	59.463	20	TTTCTGGATGAATGCTGGCAT	58.258	21	243	52	294
Cluster-16104.78631	1	p3	(AGA)5	15	101	115	CTGGGACGAGCTTGATCCAG	60.179	20	CCGGAACAACAACAACGGTT	59.547	20	199	58	256	GCTTGATCCAGGCTCCTAGC	60.25	20	CCGGAACAACAACAACGGTT	59.547	20	190	67	256	TCTTTTCTGGCTGGGACGAG	59.678	20	CCGGAACAACAACAACGGTT	59.547	20	209	48	256
Cluster-16104.35382	1	p3	(TCA)5	15	1019	1033	GCCCTCTTGACGACAATGGA	60.036	20	TCCCCACTTCCTGGACTTGT	60.401	20	170	919	1088	GCCCTCTTGACGACAATGGA	60.036	20	CATGCTCGACACCTCTGTCC	60.459	20	227	919	1145	ACCCACCAAAGAAAAAGCGC	59.896	20	TCCCCACTTCCTGGACTTGT	60.401	20	188	901	1088
Cluster-16104.73917	1	p2	(TG)7	14	468	481
Cluster-16104.37721	1	p3	(ATA)5	15	427	441	CTGGCGACGTTGCTGTAATG	59.905	20	ACCTGGAATTCGAGCCATGG	60.107	20	237	231	467	CCGTTGTCGCCGAAGAAATC	59.905	20	CGTCTTCATCCACCTTCCCC	60.108	20	178	371	548	CTAGGTGTCCGAACGAGAGC	59.901	20	ACCTGGAATTCGAGCCATGG	60.107	20	199	269	467
Cluster-16104.37721	2	p1	(T)13	13	929	941	ACGCCTCCTTGCTTTTCTCA	59.891	20	AGGAGGATGCTAAGAGTTTTGACA	59.713	24	109	882	990	GTGTTAACTCTTGCGTGGGC	59.763	20	AGGAGGATGCTAAGAGTTTTGACA	59.713	24	267	724	990	ACGCCTCCTTGCTTTTCTCA	59.891	20	TGAGGAGGATGCTAAGAGTTTTGA	59.468	24	111	882	992
Cluster-16104.37720	1	p1	(A)10	10	12	21
Cluster-16104.37723	1	p1	(A)19	19	2296	2314
Cluster-16104.48602	1	p2	(AG)6	12	257	268	CACCGCTTCAATCAAACGGG	60.11	20	CTCTTCGGCATTGCTTTTGGT	59.729	21	102	199	300	CACCGCTTCAATCAAACGGG	60.11	20	TCTTCGGCATTGCTTTTGGT	58.673	20	101	199	299	CACCGCTTCAATCAAACGGG	60.11	20	CCTCTTCGGCATTGCTTTTGG	60.403	21	103	199	301
Cluster-16104.48603	1	p1	(T)21	21	1	21
Cluster-1966.0	1	p1	(A)13	13	399	411	GCTGTGGCTGTGCTTTGATT	59.684	20	ACGGGAGTGGCATAAAGGC	60.078	19	205	229	433	TAATCTGGCTGTGGCTGTGC	60.678	20	ACGGGAGTGGCATAAAGGC	60.078	19	212	222	433	TGTAATCTGGCTGTGGCTGT	59.308	20	ACGGGAGTGGCATAAAGGC	60.078	19	214	220	433
Cluster-16104.23978	1	c	(CT)6ccactgtagtgacagacccacacaaacct(AG)6	53	253	305	AGAAACAGTATACAACACAACCCT	58.063	24	GCCATGATCCCTTTTAACAGCC	59.899	22	243	217	459	GGTAGAAACAGTATACAACACAACCC	59.852	26	GCCATGATCCCTTTTAACAGCC	59.899	22	246	214	459	GGGTAGAAACAGTATACAACACAACC	59.852	26	GCCATGATCCCTTTTAACAGCC	59.899	22	247	213	459
Cluster-16104.23978	2	p1	(A)12	12	1445	1456	CTTGGACTGATGTGCCCCTT	59.961	20	TGCAACACCATCTTAGCGGT	59.964	20	208	1284	1491	TGATGTGCCCCTTTGCATCT	59.96	20	TGCAACACCATCTTAGCGGT	59.964	20	201	1291	1491	TGTGCCCCTTTGCATCTTCT	59.887	20	TGCAACACCATCTTAGCGGT	59.964	20	198	1294	1491
Cluster-16104.23974	1	p1	(A)16	16	627	642	CGCCTACAGATGATCGCGAT	60.11	20	AATTGAGAACAAACCAAGCACA	57.266	22	228	468	695	GCTGAACCGCCTACAGATGA	59.824	20	AATTGAGAACAAACCAAGCACA	57.266	22	235	461	695	AGCTGAACCGCCTACAGATG	59.823	20	AATTGAGAACAAACCAAGCACA	57.266	22	236	460	695
Cluster-16104.68900	1	p1	(T)12	12	1925	1936	TCTGAAGCATGATGCCGTCA	59.75	20	ACAGCAGCTTATGACTCATCCT	59.229	22	108	1876	1983	AGTCTGAAGCATGATGCCGT	59.749	20	ACAGCAGCTTATGACTCATCCT	59.229	22	110	1874	1983	TCTGAAGCATGATGCCGTCA	59.75	20	ACAAGAAGGAAGCCACAATGT	58.051	21	165	1876	2040
Cluster-16104.68907	1	p3	(GGT)5	15	552	566	TTCAGTGACACAGAGCCGTC	59.968	20	CCAGATGGCTCAACGTCCTT	60.036	20	227	502	728	CAGTGACACAGAGCCGTCAT	60.038	20	CCAGATGGCTCAACGTCCTT	60.036	20	225	504	728	TTCAGTGACACAGAGCCGTC	59.968	20	AGAAGAGTGGTCCTCGGTGA	59.887	20	170	502	671
Cluster-16104.49959	1	p2	(AT)7	14	3175	3188	GTTCTTGCCGTCAACCCCTA	59.964	20	TGCTAAAAGAAGACTCCATTGGA	57.759	23	270	2953	3222	CAACCCCTATTGGCGGAGAG	60.179	20	TGCTAAAAGAAGACTCCATTGGA	57.759	23	259	2964	3222	TTGCCGTCAACCCCTATTGG	60.323	20	TGCTAAAAGAAGACTCCATTGGA	57.759	23	266	2957	3222
Cluster-16104.49958	1	p3	(AAT)5	15	1094	1108	TTGGGTCAAGTCCGAATCCG	60.037	20	ATAGCCCCCTTCCTTGACCT	59.954	20	182	1064	1245	TCGATCGGAGTTGGAGGAGT	60.034	20	CCCTGCCTGCACTACACTAG	59.823	20	262	945	1206	AGTCGATCGGAGTTGGAGGA	60.034	20	CCCTGCCTGCACTACACTAG	59.823	20	264	943	1206
Cluster-16104.49953	1	p1	(A)16	16	5512	5527
Cluster-16104.49952	1	p1	(A)16	16	5736	5751
Cluster-16104.1256	1	p3	(TCT)5	15	1063	1077	TAGACCCGAAAGCCATGCAG	60.108	20	AGCCGCTACCACTTCACTTC	60.037	20	251	1012	1262	TCACCTGGAGGAGAGGATGG	60.032	20	CCACATCGACCGCATCTCTT	60.179	20	262	870	1131	GGATGGGAGCGATGAGAAGG	59.965	20	CCACATCGACCGCATCTCTT	60.179	20	248	884	1131
Cluster-16104.1255	1	p3	(TCT)5	15	333	347	TAGACCCGAAAGCCATGCAG	60.108	20	AGCCGCTACCACTTCACTTC	60.037	20	251	282	532	TCACCTGGAGGAGAGGATGG	60.032	20	CCACATCGACCGCATCTCTT	60.179	20	262	140	401	GGATGGGAGCGATGAGAAGG	59.965	20	CCACATCGACCGCATCTCTT	60.179	20	248	154	401
Cluster-16104.62994	1	p1	(T)10	10	328	337	CTCTTGGTGCTAGCGCCTAA	59.824	20	AGCGACTTATGACTCGTTCGA	59.264	21	207	201	407	GATGTCGGCTCTTGGTGCTA	59.824	20	AGCGACTTATGACTCGTTCGA	59.264	21	215	193	407	TAGATGTCGGCTCTTGGTGC	59.824	20	AGCGACTTATGACTCGTTCGA	59.264	21	217	191	407
Cluster-16104.62994	2	p1	(T)10	10	598	607	ACGTGACTTCAATAAACCAGGA	57.654	22	AACGAATTCGCTGGCACCTA	60.037	20	204	514	717	ACGTGACTTCAATAAACCAGGA	57.654	22	GAATTCGCTGGCACCTAGGT	60.108	20	201	514	714	ACGTGACTTCAATAAACCAGGA	57.654	22	AATTCGCTGGCACCTAGGTT	59.672	20	200	514	713
Cluster-6007.0	1	p2	(AT)6	12	114	125	AATCGTGCAGACTCACTTGT	57.467	20	CAAGCACCCGTTCAAGCTTT	59.615	20	280	82	361	TGCCTAATCGTGCAGACTCA	59.105	20	ACCCGTTCAAGCTTTTAAACGT	59.316	22	280	77	356	TCGTGCAGACTCACTTGTATTCT	59.744	23	CAAGCACCCGTTCAAGCTTT	59.615	20	278	84	361
Cluster-16104.77119	1	p1	(T)12	12	568	579	ATATGGGCCAGTGGGTTGTC	59.741	20	GACATTGACGGGTCCATGGT	60.035	20	272	353	624	ATATGGGCCAGTGGGTTGTC	59.741	20	AACGAGGACATTGACGGGTC	60.038	20	278	353	630	ATATGGGCCAGTGGGTTGTC	59.741	20	ACGGGTCCATGGTAATACCG	59.246	20	265	353	617
Cluster-16104.77119	2	p3	(GTT)5	15	1152	1166	ACGACAAAGTAGCAGGCGAT	59.753	20	AGTTTTGGGATTAGTTTTCAGCCA	59.101	24	241	956	1196	ACGACAAAGTAGCAGGCGAT	59.753	20	GAGTTTTGGGATTAGTTTTCAGCCA	59.989	25	242	956	1197	ACGACAAAGTAGCAGGCGAT	59.753	20	TGAGTTTTGGGATTAGTTTTCAGCC	59.989	25	243	956	1198
Cluster-16104.20403	1	p1	(A)10	10	925	934	CCCCTATTCCCTTTCTACCCC	58.937	21	TCCTACTGTCTTCCAAGTTCCTG	59.421	23	267	694	960	CCCCTATTCCCTTTCTACCCC	58.937	21	TCCTACTGTCTTCCAAGTTCCT	58.142	22	267	694	960	TCCCCTATTCCCTTTCTACCCC	60.362	22	TCCTACTGTCTTCCAAGTTCCTG	59.421	23	268	693	960
Cluster-21798.1	1	p1	(A)10	10	1579	1588	CCTATGAAGGCCACGCAGAT	59.893	20	ACAGAAAGGGGCCCATGTTT	59.809	20	139	1541	1679	CCTATGAAGGCCACGCAGAT	59.893	20	AACAGAAAGGGGCCCATGTT	59.809	20	140	1541	1680	AATGGATGTGGTGGTGGCTT	59.885	20	ACAGAAAGGGGCCCATGTTT	59.809	20	221	1459	1679
Cluster-16104.63646	1	p1	(A)10	10	81	90	TCTGGTTTTGAGGAGGAGGA	57.584	20	TGCGTGTAGGGGAATTCTGT	59.019	20	280	17	296	TCTGGTTTTGAGGAGGAGGAA	58.298	21	TGCGTGTAGGGGAATTCTGT	59.019	20	280	17	296	TCTGGTTTTGAGGAGGAGGAAA	58.947	22	TGCGTGTAGGGGAATTCTGT	59.019	20	280	17	296
Cluster-16104.81598	1	p1	(A)10	10	766	775	CGGTTCGGTGGTTTGGGATA	60.036	20	AGCGGTCCGGATTAATCACT	58.879	20	277	687	963	CGGTTCGGTGGTTTGGGATA	60.036	20	AGCGGTCCGGATTAATCACTT	59.515	21	277	687	963	CGGTTCGGTGGTTTGGGATA	60.036	20	AAGCGGTCCGGATTAATCACT	59.515	21	278	687	964
Cluster-16104.81598	2	p1	(A)12	12	970	981	AGTGATTAATCCGGACCGCT	58.879	20	GCAACAGTGACACCTGCTTG	59.97	20	225	944	1168	AGTGATTAATCCGGACCGCT	58.879	20	AGCAACAGTGACACCTGCTT	60.107	20	226	944	1169	AGTGATTAATCCGGACCGCTT	59.515	21	GCAACAGTGACACCTGCTTG	59.97	20	225	944	1168
Cluster-5988.0	1	p1	(A)10	10	288	297	AGCTATCCAAAAAGAGGCTGT	57.272	21	TGGCAGCTGCATTATAGCCA	59.817	20	278	184	461	AGCTATCCAAAAAGAGGCTGT	57.272	21	GCTGCATTATAGCCATGCCC	59.471	20	273	184	456	GCTGTAAAGCCAACAATGATGTCT	60.083	24	TGGCAGCTGCATTATAGCCA	59.817	20	262	200	461
Cluster-16104.32449	1	p2	(CA)6	12	254	265	TGAAAGCTACGTGCAATAACCA	58.596	22	GATGCCCGGGAGCTTGTAAT	60.179	20	204	135	338	TGAAAGCTACGTGCAATAACCAA	59.184	23	GATGCCCGGGAGCTTGTAAT	60.179	20	204	135	338	TTGAAAGCTACGTGCAATAACCA	59.184	23	GATGCCCGGGAGCTTGTAAT	60.179	20	205	134	338
Cluster-17349.0	1	p1	(T)10	10	272	281
Cluster-16104.24416	1	p2	(GT)6	12	110	121	TGTTCATCTCAACGCTTTGCC	59.733	21	ACAGAAAGGTGAGCTTCAGC	58.11	20	155	4	158	GTTCATCTCAACGCTTTGCCT	59.463	21	ACAGAAAGGTGAGCTTCAGC	58.11	20	154	5	158	TGTTCATCTCAACGCTTTGCC	59.733	21	AACAGAAAGGTGAGCTTCAGC	58.775	21	156	4	159
Cluster-16104.24413	1	p2	(AT)7	14	44	57	CCCCCATTCTACCAACTGCA	59.669	20	CTTGACAAGCTCTGCAGGGT	60.251	20	174	6	179	TCCCCCATTCTACCAACTGC	59.376	20	CTTGACAAGCTCTGCAGGGT	60.251	20	175	5	179	CCCCCATTCTACCAACTGCA	59.669	20	TGACAAGCTCTGCAGGGTAG	59.39	20	172	6	177
Cluster-16104.24412	1	p2	(AT)7	14	44	57	CCCCCATTCTACCAACTGCA	59.669	20	CTTGACAAGCTCTGCAGGGT	60.251	20	174	6	179	TCCCCCATTCTACCAACTGC	59.376	20	CTTGACAAGCTCTGCAGGGT	60.251	20	175	5	179	CCCCCATTCTACCAACTGCA	59.669	20	TGACAAGCTCTGCAGGGTAG	59.39	20	172	6	177
Cluster-16104.24411	1	p3	(TTC)5	15	112	126	TCTCGGTCACCTCACCTACC	60.323	20	GAGGATGAGGTTGGTGGTGG	60.035	20	187	46	232	CTCGGTCACCTCACCTACCT	60.324	20	GAGGATGAGGTTGGTGGTGG	60.035	20	186	47	232	TCTCGGTCACCTCACCTACC	60.323	20	GTGGTGGAGATGGTGACTGG	60.036	20	171	46	216
Cluster-16104.24411	2	c	(AT)6gtaactaagaactttttatttggtgtacgtataagtgtacattttactaagcctgttaagtactaatcatcctgtga(GCT)5	104	789	892	CGTACGCAAAGCATGTCGAT	59.355	20	GTTGCATTGGATGTGCCTCC	59.826	20	252	760	1011	CGTACGCAAAGCATGTCGAT	59.355	20	GGAGACGTCTTCATGGGAGC	60.179	20	207	760	966	ACGTACGCAAAGCATGTCGA	60.665	20	GTTGCATTGGATGTGCCTCC	59.826	20	253	759	1011
Cluster-16519.0	1	p2	(TA)8	16	537	552	GCATCAACCTCAAACACCTGG	59.729	21	AGTCTCAGTTAGTATGTAGTTGCTT	57.53	25	229	416	644	GCATCAACCTCAAACACCTGG	59.729	21	AAGTCTCAGTTAGTATGTAGTTGCT	57.53	25	230	416	645	GCATCAACCTCAAACACCTGG	59.729	21	AGTCTCAGTTAGTATGTAGTTGCTTT	58.102	26	229	416	644
Cluster-20355.2	1	p1	(A)10	10	181	190	TCTTGAGCTGGCTGACACAG	59.966	20	GTCACTTTCTCTCCAGCCGT	59.681	20	127	137	263	TCTTGAGCTGGCTGACACAG	59.966	20	ACGTCACTTTCTCTCCAGCC	59.681	20	129	137	265	GGCACTGATGACACCGAGAT	59.823	20	GTCACTTTCTCTCCAGCCGT	59.681	20	263	1	263
Cluster-16104.16113	1	p1	(A)10	10	94	103	ATGAACAGCCTTCCCACCAA	59.518	20	ACAACATGCTCTGTGTCCGA	59.607	20	243	71	313	AATGAACAGCCTTCCCACCA	59.518	20	ACAACATGCTCTGTGTCCGA	59.607	20	244	70	313	ATGAACAGCCTTCCCACCAA	59.518	20	TGTGTCCGAGTTCAACAGCT	59.536	20	232	71	302
Cluster-16104.73147	1	p1	(A)10	10	1	10
Cluster-16104.73146	1	p1	(A)22	22	1	22
Cluster-16104.39713	1	p2	(AT)10	20	1	20
Cluster-16104.39716	1	p1	(T)10	10	731	740	TGGCGTGTTTCAAGATTGTGAC	59.967	22	CAGGTCTACAAGCAAGCAGC	59.199	20	277	521	797	TGTGACTCTGGGTTTAGGGT	57.888	20	CAGGTCTACAAGCAAGCAGC	59.199	20	261	537	797	GGCGTGTTTCAAGATTGTGACT	59.709	22	CAGGTCTACAAGCAAGCAGC	59.199	20	276	522	797
Cluster-16104.39717	1	p1	(T)10	10	572	581	ATGCTCCATTTTCCAAGTTGATT	57.25	23	ACACAATTCTTTTGGGAATGGAA	57.115	23	140	468	607	ATGCTCCATTTTCCAAGTTGATT	57.25	23	AACACAATTCTTTTGGGAATGGA	57.115	23	141	468	608	ATGCTCCATTTTCCAAGTTGATT	57.25	23	CAGTACCTACAGTGCAATTAAACACA	59.796	26	161	468	628
Cluster-16104.72289	1	p3	(TGC)5	15	906	920	ATGGTTGGTGAGGCCTTTCC	60.252	20	AGGGAACGCAAACAAGTGGT	60.395	20	270	801	1070	ATGGTTGGTGAGGCCTTTCC	60.252	20	ACACTCAGAAGGGAACGCAA	59.532	20	279	801	1079	GGCCTTTCCTTGGAGTAGCC	60.394	20	AGGGAACGCAAACAAGTGGT	60.395	20	259	812	1070
Cluster-16104.23196	1	p1	(A)11	11	185	195	ACACATCCCTAGCGAGATGC	59.609	20	TCGGTATGCGTCCTTTGCTT	60.037	20	192	116	307	ACACATCCCTAGCGAGATGC	59.609	20	TTCGGTATGCGTCCTTTGCT	60.037	20	193	116	308	ACACATCCCTAGCGAGATGC	59.609	20	GTTCGGTATGCGTCCTTTGC	59.904	20	194	116	309
Cluster-16104.61643	1	p1	(A)10	10	599	608	TATGGCATGGGCGGAAACAT	60.106	20	TGTGTGTGTTCAGGACAACC	58.255	20	150	488	637	ACAGAGCCGCACAAGGTTAA	59.892	20	TGTGTGTGTTCAGGACAACC	58.255	20	207	431	637	GATACAGAGCCGCACAAGGT	60.108	20	TGTGTGTGTTCAGGACAACC	58.255	20	210	428	637
Cluster-16104.19679	1	p1	(A)10	10	363	372	ACAAGGGCAACTAGAGAAGCA	59.3	21	TGGTAGTTTCATGCTGACACCT	59.628	22	212	225	436	AGGGCAACTAGAGAAGCAAGT	59.019	21	TGGTAGTTTCATGCTGACACCT	59.628	22	209	228	436	ACAAGGGCAACTAGAGAAGCA	59.3	21	TGGTAGTTTCATGCTGACACC	58.222	21	212	225	436
Cluster-16104.9002	1	p1	(T)11	11	1	11
Cluster-22325.0	1	p2	(CA)11	22	694	715
Cluster-2374.0	1	p1	(A)21	21	1306	1326
Cluster-13570.0	1	p1	(A)14	14	554	567	ACGCGGTAAAGGTCTTGGAA	59.606	20	ACAGAACCAACCTATCACAAACA	58.212	23	246	369	614	ACGCGGTAAAGGTCTTGGAA	59.606	20	ACAGAACCAACCTATCACAAACAT	58.615	24	246	369	614	GTACGCGGTAAAGGTCTTGGA	60.068	21	ACAGAACCAACCTATCACAAACA	58.212	23	248	367	614
Cluster-6352.2	1	p1	(A)16	16	2617	2632
Cluster-16104.2132	1	p1	(A)11	11	26	36
Cluster-16104.2132	2	p1	(A)14	14	157	170
Cluster-16104.72238	1	p3	(GAT)5	15	778	792	GCTTGGAGGAAGGAGCAGAG	60.108	20	TGACAACCCCTCATCCATGG	59.375	20	275	640	914	GCTTGGAGGAAGGAGCAGAG	60.108	20	GGTGACAACCCCTCATCCAT	59.374	20	277	640	916	TGGAGGAAGGAGCAGAGGAA	59.883	20	TGACAACCCCTCATCCATGG	59.375	20	272	643	914
Cluster-16104.72238	2	p2	(AT)6	12	1150	1161	AGACCCAGATACAGTGGCCT	59.957	20	CTCCAACCCAGCCAGGATTT	59.96	20	262	927	1188	AGACCCAGATACAGTGGCCT	59.957	20	TCCAACCCAGCCAGGATTTT	59.513	20	261	927	1187	AGACCCAGATACAGTGGCCT	59.957	20	ATCTCCAACCCAGCCAGGAT	60.626	20	264	927	1190
Cluster-16104.72239	1	p3	(CCT)5	15	874	888	CTTCGCCTAATCAACGCTGC	59.973	20	GTGGTGTTGTCGAAAGTGCC	59.971	20	239	704	942	GCTTCGCCTAATCAACGCTG	59.973	20	GTGGTGTTGTCGAAAGTGCC	59.971	20	240	703	942	TACGTCAAGCCCTTCACCAC	59.966	20	GTGGTGTTGTCGAAAGTGCC	59.971	20	152	791	942
Cluster-16104.9240	1	p1	(A)19	19	1375	1393
Cluster-16104.9242	1	p1	(T)10	10	336	345	GGCATCTCTCCTTGTGCCTT	60.035	20	AGGTGAGCCAGTAACTGCTT	58.94	20	254	182	435	GGCATCTCTCCTTGTGCCTT	60.035	20	AAGGTGAGCCAGTAACTGCT	58.94	20	255	182	436	ATGGCATCTCTCCTTGTGCC	60.107	20	AGGTGAGCCAGTAACTGCTT	58.94	20	256	180	435
Cluster-16104.3669	1	p1	(T)10	10	146	155	ATAGCAGCAATCGCCCAAGA	59.819	20	TGGAATAGACGGCTCGATGG	59.326	20	140	111	250	ATAGCAGCAATCGCCCAAGA	59.819	20	CGATGGAATAATTGGGGCCG	59.119	20	126	111	236	ACAATAGCAGCAATCGCCCA	60.394	20	TGGAATAGACGGCTCGATGG	59.326	20	143	108	250
Cluster-16104.27994	1	p1	(T)13	13	128	140
Cluster-16104.27994	2	p1	(T)10	10	752	761	TTGGTAAGACGGACGGCATC	60.109	20	GGGTTCTACTCCGCCACAAA	59.964	20	186	643	828	CATTGGTAAGACGGACGGCA	60.391	20	GGGTTCTACTCCGCCACAAA	59.964	20	188	641	828	ACATTGGTAAGACGGACGGC	60.391	20	GGGTTCTACTCCGCCACAAA	59.964	20	189	640	828
Cluster-14179.0	1	p1	(A)11	11	1	11
Cluster-16104.14964	1	p1	(A)22	22	1	22
Cluster-16104.14965	1	p1	(A)22	22	1	22
Cluster-16104.14967	1	p1	(A)22	22	1	22
Cluster-16104.62525	1	p1	(A)12	12	461	472
Cluster-16104.14383	1	p2	(GA)6	12	1889	1900	GAGAGTGGGGCGAGATTGAG	59.896	20	TCGGCTTCAATGTCGTCCAA	59.966	20	213	1827	2039	ATTTCGAAGAGAGTGGGGCG	60.108	20	TCGGCTTCAATGTCGTCCAA	59.966	20	221	1819	2039	GAGAGTGGGGCGAGATTGAG	59.896	20	TAGCACGTTGTCAGAGCTCG	60.11	20	230	1827	2056
Cluster-16104.14388	1	p2	(AT)8	16	409	424	ACCCCGAAAAATGAATGCATT	57.021	21	TGGAGTCGTTGCTACCCATG	59.751	20	198	251	448	ACCCCGAAAAATGAATGCATT	57.021	21	GGAGTCGTTGCTACCCATGT	59.751	20	197	251	447	ACCCCGAAAAATGAATGCATT	57.021	21	GTGGAGTCGTTGCTACCCAT	59.751	20	199	251	449
Cluster-16104.14389	1	p2	(AT)11	22	1	22
Cluster-13557.0	1	p1	(T)10	10	1294	1303	GCAGTGTTGCTGTACTCTGTC	59.205	21	TCGTTTACAGTCATTGATTGCCA	58.931	23	140	1205	1344	GCAGTGTTGCTGTACTCTGTC	59.205	21	TCGTTTACAGTCATTGATTGCCAC	60.084	24	140	1205	1344	GCAGTGTTGCTGTACTCTGT	58.129	20	TCGTTTACAGTCATTGATTGCCA	58.931	23	140	1205	1344
Cluster-16104.11602	1	p4	(ATAA)5	20	4	23
Cluster-16104.11603	1	p2	(TA)9	18	81	98	ATATGCGGCGTCGATACCTG	60.109	20	CAACGACAATTCACGGTGCG	60.721	20	141	4	144	CGGCGTCGATACCTGCAATA	60.318	20	CAACGACAATTCACGGTGCG	60.721	20	136	9	144	TGGAATATGCGGCGTCGATA	59.401	20	CAACGACAATTCACGGTGCG	60.721	20	145	0	144
Cluster-16104.11609	1	p4	(AAAT)5	20	212	231
Cluster-16104.17601	1	p1	(A)10	10	229	238	GCTACGAATGTGTGGATCCCA	60.135	21	AGTGTACCTTGACCTTCACCA	58.595	21	187	161	347	AGCTACGAATGTGTGGATCCC	59.861	21	AGTGTACCTTGACCTTCACCA	58.595	21	188	160	347	GCTACGAATGTGTGGATCCCA	60.135	21	CCTGATGGGCTATGTTTTGGT	58.261	21	226	161	386
Cluster-16104.17602	1	p1	(A)10	10	229	238	GCTACGAATGTGTGGATCCCA	60.135	21	AGTGTACCTTGACCTTCACCA	58.595	21	187	161	347	AGCTACGAATGTGTGGATCCC	59.861	21	AGTGTACCTTGACCTTCACCA	58.595	21	188	160	347	GCTACGAATGTGTGGATCCCA	60.135	21	CCTGATGGGCTATGTTTTGGT	58.261	21	226	161	386
Cluster-19307.0	1	p3	(ATA)7	21	1	21
Cluster-17400.0	1	p3	(AAG)5	15	209	223	ACACAAACCAATCAAATCTCACCA	59.351	24	GCGAACCAAGTGTTTCCACC	59.97	20	245	14	258	ACACAAACCAATCAAATCTCACCA	59.351	24	GGCGAACCAAGTGTTTCCAC	59.97	20	246	14	259	ACACAAACCAATCAAATCTCACCA	59.351	24	AGAGGGCGAACCAAGTGTTT	59.817	20	250	14	263
Cluster-17400.0	2	p1	(T)12	12	390	401	GAAGGGGGCTATGGCTTGTT	60.033	20	ACTTGAAAAGACCCCCAAACA	57.891	21	210	219	428	AAACACTTGGTTCGCCCTCT	59.817	20	ACTTGAAAAGACCCCCAAACA	57.891	21	185	244	428	AAGAAGGGGGCTATGGCTTG	59.74	20	ACTTGAAAAGACCCCCAAACA	57.891	21	212	217	428
Cluster-22772.0	1	p1	(A)10	10	333	342	GCACATTGTTCGCCGATCAA	59.832	20	AGTTCTTTTTCTGTAAACTGGGCA	59.046	24	219	190	408	AAGCACATTGTTCGCCGATC	59.552	20	AGTTCTTTTTCTGTAAACTGGGCA	59.046	24	221	188	408	GCACATTGTTCGCCGATCAA	59.832	20	GTTCTTTTTCTGTAAACTGGGCA	57.743	23	218	190	407
Cluster-16104.88716	1	p2	(AT)6	12	50	61	ACCACTGCCTACCTATTTCCC	59.156	21	GGCAGCTCTTGGATGAGTGT	60.036	20	107	10	116	ACCACTGCCTACCTATTTCCC	59.156	21	GTGGCAGCTCTTGGATGAGT	60.036	20	109	10	118	ACCACTGCCTACCTATTTCCC	59.156	21	TGGCAGCTCTTGGATGAGTG	60.036	20	108	10	117
Cluster-16104.88717	1	p1	(T)11	11	69	79	TCCGTATATAAACTTCATATCAGCCGA	59.878	27	TCTAGTGGAGAGCAAACGCG	60.109	20	215	38	252	CCGTATATAAACTTCATATCAGCCGA	58.744	26	TCTAGTGGAGAGCAAACGCG	60.109	20	214	39	252	TCCGTATATAAACTTCATATCAGCCG	58.744	26	TCTAGTGGAGAGCAAACGCG	60.109	20	215	38	252
Cluster-16104.54368	1	p1	(A)10	10	67	76
Cluster-16104.54362	1	p1	(A)17	17	1	17
Cluster-16104.36393	1	p1	(A)10	10	1936	1945	TGTGTTCAAATGAGAGGTGGA	57.145	21	TCTCCCTCTCTCGTTCTCCA	59.007	20	149	1866	2014	TGCGTTTTTAGAAAGTGTGTGCA	60.12	23	GGCTGTTTACTTCACTCTGCC	59.193	21	271	1708	1978	TGTGTTCAAATGAGAGGTGGA	57.145	21	TCCCTCTCTCGTTCTCCAAGT	59.924	21	147	1866	2012
Cluster-16104.88712	1	p1	(T)11	11	12	22
Cluster-16104.35414	1	p2	(CT)7	14	93	106	GCCACATAAAATCCTCGCCC	59.331	20	CGGTTGAAGAGGTAGCCGTT	60.038	20	245	42	286	GCCACATAAAATCCTCGCCC	59.331	20	GAAGAGGTAGCCGTTGGGAC	60.108	20	240	42	281	GCCACATAAAATCCTCGCCC	59.331	20	GCGAGTACGGATGGTTTGGA	60.109	20	174	42	215
Cluster-16104.35413	1	p1	(A)12	12	43	54
Cluster-16104.35413	2	p1	(T)10	10	3970	3979	GATATGAGGCGGCTGCTGAA	60.25	20	CTCTTCCTGGGGCCAATCTG	60.107	20	217	3811	4027	ATATGAGGCGGCTGCTGAAG	60.25	20	CTCTTCCTGGGGCCAATCTG	60.107	20	216	3812	4027	TAGATATGAGGCGGCTGCTG	59.395	20	CTCTTCCTGGGGCCAATCTG	60.107	20	219	3809	4027
Cluster-16104.76263	1	p1	(T)12	12	12	23
Cluster-13944.0	1	p1	(A)12	12	7	18
Cluster-1257.0	1	p1	(T)20	20	350	369
Cluster-16104.37815	1	p3	(CGG)8	24	2311	2334	GGCTCTTCTGAAGCACCCAT	60.035	20	TCTTCATCAACGCCGTTCCA	59.966	20	102	2264	2365	ACTGGCTCTTCTGAAGCACC	59.964	20	TCTTCATCAACGCCGTTCCA	59.966	20	105	2261	2365	TGTTGTTGCTGCTGCTGTTC	59.899	20	TCTTCATCAACGCCGTTCCA	59.966	20	165	2201	2365
Cluster-16104.44137	1	c	(A)11tccactaagtatttgggtagcgtaatagtagttcttaa(T)10	59	707	765	GCGTGCGTAGTTGATAGGGT	60.179	20	AGTCACCACAACTACGCGAA	59.614	20	185	650	834	TCGCGTGCGTAGTTGATAGG	60.248	20	AGTCACCACAACTACGCGAA	59.614	20	187	648	834	ACTTCGCGTGCGTAGTTGAT	60.388	20	AGTCACCACAACTACGCGAA	59.614	20	190	645	834
Cluster-12720.0	1	p1	(A)19	19	3	21
Cluster-16104.49358	1	c	(A)18g(A)17	36	1	36
Cluster-16104.49358	2	p1	(A)10	10	2255	2264	GTTTCTCCTAGGCGCTTTCCT	60.066	21	TGTCCAGTCCAAGACCCAGA	60.105	20	277	2226	2502	AGTTTCTCCTAGGCGCTTTCC	60.066	21	TGTCCAGTCCAAGACCCAGA	60.105	20	278	2225	2502	GTTTCTCCTAGGCGCTTTCCT	60.066	21	TGACCGTGTGACCGAACATT	59.895	20	249	2226	2474
Cluster-16104.51078	1	p3	(ATT)6	18	1	18
Cluster-16104.49281	1	c	(CCT)5ccaccggg(ACC)6	41	286	326	GCCTCCAAATCCTCCTCCAC	60.107	20	CATCATCACGGTCCGGGAG	59.932	19	252	128	379	GCCTCCAAATCCTCCTCCAC	60.107	20	AAGATGGCGCATCATCACGG	61.162	20	261	128	388	CCAAATCCTCCTCCACCTGG	59.743	20	CATCATCACGGTCCGGGAG	59.932	19	248	132	379
Cluster-16104.6098	1	p1	(T)10	10	115	124	TCGAAACACAGGTACACAGACT	59.308	22	AGGTTGAAGGGAACAAGATGGA	59.284	22	162	0	161	TCGAAACACAGGTACACAGACT	59.308	22	TGACAAGGTTGAAGGGAACAAGA	60.054	23	167	0	166	TCGAAACACAGGTACACAGACT	59.308	22	GGTTGAAGGGAACAAGATGGAG	58.915	22	161	0	160
Cluster-16104.6093	1	c	(TA)6aacacacg(GA)8	36	759	794	TTCTCCATGGCTTCTCACCG	59.75	20	CTGATGGCTTTCTTGTACAACCA	59.18	23	276	574	849	TTCTCCATGGCTTCTCACCG	59.75	20	TGATGGCTTTCTTGTACAACCA	58.173	22	275	574	848	AGACGAAAGATCCAACGGCC	60.391	20	CTGATGGCTTTCTTGTACAACCA	59.18	23	243	607	849
Cluster-16104.49353	1	p2	(AG)6	12	3569	3580
Cluster-16104.29718	1	p1	(T)13	13	279	291
Cluster-16104.45666	1	p1	(T)10	10	124	133	TGTACCACCTCATCTCCAAACT	58.752	22	TTTACACGCCCCTGTGATCT	59.019	20	218	28	245	TGTACCACCTCATCTCCAAACT	58.752	22	ACACGCCCCTGTGATCTATT	58.796	20	215	28	242	TGTACCACCTCATCTCCAAACTT	59.349	23	TTTACACGCCCCTGTGATCT	59.019	20	218	28	245
Cluster-19635.0	1	p3	(ATT)5	15	973	987	TCCAGGAGTCTAGGTGTTGCT	60.203	21	TCCTAGCCATGCTGTTTTCTGT	59.96	22	107	934	1040	CTCCAGGAGTCTAGGTGTTGC	59.794	21	TCCTAGCCATGCTGTTTTCTGT	59.96	22	108	933	1040	TCCAGGAGTCTAGGTGTTGC	58.733	20	TCCTAGCCATGCTGTTTTCTGT	59.96	22	107	934	1040
Cluster-16104.71232	1	p1	(T)10	10	44	53	AGGCCTTAAAGTTAGCTATCTTGT	57.685	24	CTCTCAACGGCCTTCGGATT	60.108	20	168	3	170	AGGCCTTAAAGTTAGCTATCTTGT	57.685	24	CTACTCTCAACGGCCTTCGG	60.179	20	171	3	173	AGGCCTTAAAGTTAGCTATCTTGT	57.685	24	TCTCAACGGCCTTCGGATTT	59.676	20	167	3	169
Cluster-16104.50300	1	p2	(CA)6	12	283	294	CATTGCCCAATCCTTCCCCT	60.032	20	GTTCCACATAGAGCGGCTGA	59.824	20	138	201	338	CATTGCCCAATCCTTCCCCT	60.032	20	ATGGTTCCACATAGAGCGGC	60.179	20	141	201	341	AACCCCCATAAGCTAGCTGC	59.816	20	GATGTAGACGTCGTCCGGAC	59.973	20	270	256	525
Cluster-14945.0	1	c	(A)20tttg(A)17	41	1	41
Cluster-22159.1	1	p2	(AG)11	22	5	26
Cluster-16104.42575	1	p1	(T)11	11	2158	2168	GATTTGGGGCTGGCCTTACT	60.033	20	ACCTGACGAAATCCAACAGCA	60.203	21	256	1942	2197	TGCCATTGTAAGATGGGCGT	60.035	20	ACCTGACGAAATCCAACAGCA	60.203	21	228	1970	2197	CGGGACACATGATTGCAACC	59.829	20	ACCTGACGAAATCCAACAGCA	60.203	21	280	1918	2197
Cluster-16104.42571	1	p1	(A)13	13	177	189	CAGCTCCCATCAGAACTCCG	60.179	20	GAGCTTTTGTTGCAGGGGTG	59.967	20	163	55	217	CAGCTCCCATCAGAACTCCG	60.179	20	AGAGCTTTTGTTGCAGGGGT	60.106	20	164	55	218	AGCTCCCATCAGAACTCCGA	60.325	20	GAGCTTTTGTTGCAGGGGTG	59.967	20	162	56	217
Cluster-16104.42578	1	p1	(T)10	10	7	16
Cluster-16104.47607	1	p1	(A)15	15	874	888	AAGAACCTCATGCGCTCTCA	59.39	20	CGATGGAATAGGACGATCAGCA	60.03	22	239	708	946	AAGAACCTCATGCGCTCTCA	59.39	20	TCGATGGAATAGGACGATCAGC	59.771	22	240	708	947	AGAACCTCATGCGCTCTCAT	59.171	20	CGATGGAATAGGACGATCAGCA	60.03	22	238	709	946
Cluster-16104.68200	1	p1	(T)11	11	97	107	CTCATTGGCAGAGTTGAATTCAA	57.619	23	TGAGTGAACGACTGTGTGCA	59.825	20	261	0	260	CTCATTGGCAGAGTTGAATTCAA	57.619	23	GCCTGAGTGAACGACTGTGT	60.249	20	264	0	263	CTCATTGGCAGAGTTGAATTCAA	57.619	23	GAACCCTGAACCCTGTCACC	60.251	20	234	0	233
Cluster-16104.68201	1	p1	(T)11	11	97	107	CTCATTGGCAGAGTTGAATTCAA	57.619	23	TGAGTGAACGACTGTGTGCA	59.825	20	261	0	260	CTCATTGGCAGAGTTGAATTCAA	57.619	23	GCCTGAGTGAACGACTGTGT	60.249	20	264	0	263	CTCATTGGCAGAGTTGAATTCAA	57.619	23	GAACCCTGAACCCTGTCACC	60.251	20	234	0	233
Cluster-16104.70540	1	p3	(GAT)5	15	1471	1485	GCGTGTTGAAAAAGGGGCAA	60.179	20	TGTGTTCAGGCTTTGCAACA	58.819	20	266	1313	1578	GGCAACCAAAGAAACGGAGG	59.686	20	TGTGTTCAGGCTTTGCAACA	58.819	20	251	1328	1578	TTCGGCGTGTTGAAAAAGGG	59.617	20	TGTGTTCAGGCTTTGCAACA	58.819	20	270	1309	1578
Cluster-16104.78773	1	p1	(A)12	12	793	804	TGCATTTGAATCAGTAGGCCT	57.629	21	ACGAGTTCAAGCCATGCAAAG	59.732	21	215	615	829	TGCATTTGAATCAGTAGGCCT	57.629	21	ACGAGTTCAAGCCATGCAAA	58.682	20	215	615	829	GGCCTTTTCACTAAATAACCCCC	59.55	23	ACGAGTTCAAGCCATGCAAAG	59.732	21	199	631	829
Cluster-16104.78771	1	p3	(GAT)5	15	1471	1485	GCGTGTTGAAAAAGGGGCAA	60.179	20	TGTGTTCAGGCTTTGCAACA	58.819	20	266	1313	1578	GGCAACCAAAGAAACGGAGG	59.686	20	TGTGTTCAGGCTTTGCAACA	58.819	20	251	1328	1578	TTCGGCGTGTTGAAAAAGGG	59.617	20	TGTGTTCAGGCTTTGCAACA	58.819	20	270	1309	1578
Cluster-16104.19465	1	p3	(AAG)6	18	1	18
Cluster-16104.22901	1	p1	(T)11	11	1033	1043	GCACGGACTGTAGAACGTCT	59.76	20	GCTACTGCAACAGCATCACAG	59.87	21	255	989	1243	GCACGGACTGTAGAACGTCT	59.76	20	GCTACTGCAACAGCATCACA	58.841	20	255	989	1243	TTGGCACGGACTGTAGAACG	60.319	20	GCTACTGCAACAGCATCACAG	59.87	21	258	986	1243
Cluster-16104.22908	1	p2	(TC)6	12	770	781	TTTGCCATTAGAGACCCCGG	59.745	20	GGCGTATGTATAATTTTATGAAATCGG	57.514	27	279	538	816	TTGCCATTAGAGACCCCGGA	60.619	20	GGCGTATGTATAATTTTATGAAATCGG	57.514	27	278	539	816	GCCATTAGAGACCCCGGAGA	60.759	20	GGCGTATGTATAATTTTATGAAATCGG	57.514	27	276	541	816
Cluster-16104.42392	1	p1	(A)10	10	114	123	TCGGTTTAGCAACGGTTTGT	58.334	20	CCGGTTGCGGTTTAGGTTTC	59.761	20	121	91	211	TCGGTTTAGCAACGGTTTGT	58.334	20	TTGATCAAACTGCCGGTTGC	59.686	20	133	91	223	TCGGTTTAGCAACGGTTTGT	58.334	20	TCCGGCTCAAACCATCAGTT	59.6	20	166	91	256
Cluster-16104.20198	1	p1	(A)11	11	190	200	ACGGAGGTATGGGGGCAATA	60.401	20	CCAGGTTTGCATTCTCCCGA	60.322	20	144	105	248	ACGGAGGTATGGGGGCAATA	60.401	20	TCCAGGTTTGCATTCTCCCG	60.322	20	145	105	249	ACGGAGGTATGGGGGCAATA	60.401	20	AGGTTTGCATTCTCCCGACA	59.6	20	142	105	246
Cluster-4334.0	1	p1	(A)12	12	561	572	TCGGTTCCGGTTCGATTTGT	59.966	20	CGTGATACGATTGTTGGACGG	59.413	21	187	470	656	GAACACTCGGAAATGCGTCG	59.907	20	CGTGATACGATTGTTGGACGG	59.413	21	204	453	656	TGGAACACTCGGAAATGCGT	60.25	20	CGTGATACGATTGTTGGACGG	59.413	21	206	451	656
Cluster-4334.0	2	p1	(A)12	12	907	918	ACCGGTATGCAAGTCAGTCG	60.109	20	GTTCGACTCGTCCAGTGGAG	60.11	20	170	806	975	GTTTATATACGCGCGCGCTT	59.84	20	GTTCGACTCGTCCAGTGGAG	60.11	20	100	876	975	ATGCAAGTCAGTCGGCAACT	60.25	20	GTTCGACTCGTCCAGTGGAG	60.11	20	164	812	975
Cluster-16104.43623	1	p1	(T)10	10	19	28
Cluster-16104.43623	2	p1	(T)10	10	1098	1107	CGATCGAGGAGGAGTGCATT	59.613	20	AGCAAAGAAAAGGGGGAAGAA	57.671	21	221	934	1154	CGATCGAGGAGGAGTGCATT	59.613	20	AAGCAAAGAAAAGGGGGAAGA	57.671	21	222	934	1155	TCGATCGAGGAGGAGTGCAT	60.466	20	AGCAAAGAAAAGGGGGAAGAA	57.671	21	222	933	1154
Cluster-16104.43622	1	p1	(T)23	23	621	643
Cluster-16104.79267	1	p1	(T)11	11	781	791	ACTTGGCCTGAATGGGAATGA	59.641	21	TGCCCTTGATCAGATGCCAA	59.668	20	253	686	938	ACTTGGCCTGAATGGGAATGA	59.641	21	AGTGCAGTTCAAGATGCCCT	59.597	20	267	686	952	ACTTGGCCTGAATGGGAATGA	59.641	21	ATGCCCTTGATCAGATGCCA	59.446	20	254	686	939
Cluster-16104.705	1	p3	(GTT)7	21	1	21
Cluster-16104.21243	1	p1	(A)11	11	218	228	ACCCTGCACTGCATTAGAGA	58.721	20	ATGCTCGTTAAGAAGCCGCT	60.108	20	220	119	338	ACCCTGCACTGCATTAGAGA	58.721	20	ATGCAGATGATTGCTCGGCT	60.179	20	251	119	369	ACCCTGCACTGCATTAGAGAA	59.37	21	ATGCTCGTTAAGAAGCCGCT	60.108	20	220	119	338
Cluster-16104.90099	1	p1	(A)14	14	44	57	GCAAGACACTCATGGCTCCA	60.322	20	TGGTTCGCCTGAATATGGCT	59.454	20	244	1	244	TGCAAGACACTCATGGCTCC	60.322	20	TGGTTCGCCTGAATATGGCT	59.454	20	245	0	244	GCAAGACACTCATGGCTCCA	60.322	20	GGTTCGCCTGAATATGGCTG	59.053	20	243	1	243
Cluster-16104.30346	1	p1	(A)13	13	13	25
Cluster-16104.24997	1	p1	(T)14	14	195	208	TGGTAGCTGAAATTAGGAGTTGA	57.245	23	ATGGGTGTTTGGGAGCACAA	60.106	20	264	161	424	TGGTAGCTGAAATTAGGAGTTGA	57.245	23	TTTCCCAAACATCCGCGAGT	60.251	20	164	68	231	GCTTATTAGAGCTGAAGGTGAAACT	59.122	25	TTTCCCAAACATCCGCGAGT	60.251	20	127	105	231
Cluster-16104.24995	1	p1	(T)12	12	1283	1294	AGGGATGTGATTACCTTGCCG	60.134	21	TGAGAATGAGAACAGGGGAGA	57.81	21	100	1220	1319	TCAGGAGAGAAGTGGTCAGCT	60.203	21	TGAGAATGAGAACAGGGGAGA	57.81	21	280	1040	1319	TCAGGAGAGAAGTGGTCAGC	58.739	20	TGAGAATGAGAACAGGGGAGA	57.81	21	280	1040	1319
Cluster-16104.62814	1	p1	(A)16	16	1	16
Cluster-1775.0	1	p2	(AT)11	22	1	22
Cluster-14394.1	1	p1	(T)10	10	75	84
Cluster-14394.0	1	p1	(T)10	10	75	84
Cluster-16104.26730	1	p1	(T)10	10	1445	1454	CCAACACTGGGTGAGACCAA	59.817	20	TGTGTTCATAAGCTAACATGGCA	58.669	23	273	1208	1480	CCAACACTGGGTGAGACCAA	59.817	20	TTGTGTTCATAAGCTAACATGGCA	59.236	24	274	1208	1481	CCAACACTGGGTGAGACCAA	59.817	20	GTGTTCATAAGCTAACATGGCA	57.037	22	272	1208	1479
Cluster-16104.26731	1	p1	(T)10	10	1308	1317	CCAACACTGGGTGAGACCAA	59.817	20	TGTGTTCATAAGCTAACATGGCA	58.669	23	273	1071	1343	CCAACACTGGGTGAGACCAA	59.817	20	TTGTGTTCATAAGCTAACATGGCA	59.236	24	274	1071	1344	CCAACACTGGGTGAGACCAA	59.817	20	GTGTTCATAAGCTAACATGGCA	57.037	22	272	1071	1342
Cluster-16104.26736	1	p1	(T)10	10	591	600	TGTATGTAGCTGTCCAGTGTGA	58.838	22	TCTATTTGTCTGCCCATCAACA	57.7	22	101	526	626	TGTATGTAGCTGTCCAGTGTG	57.407	21	TCTATTTGTCTGCCCATCAACA	57.7	22	101	526	626	TGTATGTAGCTGTCCAGTGTGA	58.838	22	TCTATTTGTCTGCCCATCAACAT	58.141	23	101	526	626
Cluster-16104.36982	1	p1	(A)10	10	135	144	TGAGAGTGCGTTTTAAATTGCA	57.44	22	CCACATGGCATTTTCTTAGAATTTTGT	59.612	27	268	97	364	TGAGAGTGCGTTTTAAATTGCA	57.44	22	CCACATGGCATTTTCTTAGAATTTTG	58.255	26	268	97	364	AGTGCGTTTTAAATTGCATTGACA	58.953	24	CCACATGGCATTTTCTTAGAATTTTGT	59.612	27	264	101	364
Cluster-16104.50782	1	p1	(T)12	12	2026	2037	CGTCGTCTGTGTGCTGGATA	59.83	20	AGCATTCGTCATCTACCATTTGT	58.483	23	220	1885	2104	TAACGTCGTCTGTGTGCTGG	60.318	20	AGCATTCGTCATCTACCATTTGT	58.483	23	223	1882	2104	CGTCGTCTGTGTGCTGGATA	59.83	20	TGTAAGCATTCGTCATCTACCA	57.271	22	224	1885	2108
Cluster-16104.60410	1	p1	(A)11	11	2221	2231	TCTGGTACGTCGCATTTGCT	60.038	20	ACCCCCAAACATCACTTGCA	60.106	20	245	2134	2378	CTCTGGTACGTCGCATTTGC	59.63	20	ACCCCCAAACATCACTTGCA	60.106	20	246	2133	2378	TCTGGTACGTCGCATTTGCT	60.038	20	AACCCCCAAACATCACTTGC	58.952	20	246	2134	2379
Cluster-6257.0	1	p1	(A)11	11	175	185	CTAGCGCTTTCAAACGGGTC	59.557	20	TCTCCTGTCTCCGTGTCACT	59.889	20	209	29	237	TCCTAGCGCTTTCAAACGGG	60.672	20	TCTCCTGTCTCCGTGTCACT	59.889	20	211	27	237	TAGCGCTTTCAAACGGGTCC	60.952	20	TCTCCTGTCTCCGTGTCACT	59.889	20	208	30	237
Cluster-8043.0	1	p1	(A)10	10	695	704
Cluster-16104.85203	1	p1	(T)21	21	1309	1329
Cluster-16104.85201	1	p1	(A)19	19	592	610
Cluster-16104.85200	1	p1	(A)19	19	742	760
Cluster-16104.10829	1	p3	(AAG)7	21	2066	2086
Cluster-16104.10823	1	p1	(T)10	10	147	156	ACAACCATCTTCAGAGCCTAGT	58.823	22	AACAGTTGGGGAGGTAAGGC	59.596	20	188	4	191	ACAACCATCTTCAGAGCCTAGT	58.823	22	ACAGTTGGGGAGGTAAGGCT	60.476	20	187	4	190	ACAACCATCTTCAGAGCCTAGT	58.823	22	CAGTTGGGGAGGTAAGGCTT	59.301	20	186	4	189
Cluster-16104.10825	1	p2	(AG)8	16	1345	1360	AGGTGGTGCTTTGTCTTGGT	59.741	20	AGCACGACATGGATGATGCA	60.108	20	145	1311	1455	AGGTGGTGCTTTGTCTTGGT	59.741	20	AATGGATGGTTGGGGTTGGG	60.253	20	258	1311	1568	GTGGTGGGAGCGGTACAATT	60.322	20	CTCCACGTACCATCCTTGCA	59.751	20	280	1122	1401
Cluster-16104.10825	2	p2	(AT)6	12	2537	2548	AAGTTGAACGGATCAGGGGC	60.323	20	TCAAATCAACTCAACAGTGTCCT	58.219	23	275	2302	2576	AGGTACTTGGTTTGACCGGG	59.601	20	TGTGAAAGATTTTTGGGTCCTCT	58.197	23	105	2504	2608	AGGTACTTGGTTTGACCGGG	59.601	20	TCTGTGAAAGATTTTTGGGTCCT	58.197	23	107	2504	2610
Cluster-16104.10824	1	p2	(AT)6	12	1956	1967	AAGTTGAACGGATCAGGGGC	60.323	20	TCAAATCAACTCAACAGTGTCCT	58.219	23	275	1721	1995	AGGTACTTGGTTTGACCGGG	59.601	20	TGTGAAAGATTTTTGGGTCCTCT	58.197	23	105	1923	2027	AGGTACTTGGTTTGACCGGG	59.601	20	TCTGTGAAAGATTTTTGGGTCCT	58.197	23	107	1923	2029
Cluster-16104.80269	1	p3	(TAT)5	15	156	170	TCGGTTCGCTGCAACACTAT	60.038	20	CCAGTGCCGACGACTTACAA	60.319	20	276	57	332	TTCGGTTCGCTGCAACACTA	60.25	20	CCAGTGCCGACGACTTACAA	60.319	20	277	56	332	TCGGTTCGCTGCAACACTAT	60.038	20	ATCCCAGTGCCGACGACTTA	60.969	20	279	57	335
Cluster-16104.23658	1	p1	(A)10	10	1582	1591	TGCAAGGTGAGAGAATTCCAGT	59.627	22	ACTTGTTTTGGTGCCTTGCC	59.822	20	276	1550	1825	TGCAAGGTGAGAGAATTCCAGT	59.627	22	GCCTTGCCCGGACAGAATAA	60.394	20	264	1550	1813	TGCAAGGTGAGAGAATTCCAGT	59.627	22	CTTGTTTTGGTGCCTTGCCC	60.533	20	275	1550	1824
Cluster-16104.23659	1	p1	(T)12	12	148	159	TGGAGAAGGCCAAAATGTGAG	58.482	21	TGCGTTTCACATCAAGACCTG	59.127	21	130	124	253	TGGAGAAGGCCAAAATGTGAG	58.482	21	GTGCGTTTCACATCAAGACCT	59.126	21	131	124	254	TGGAGAAGGCCAAAATGTGA	57.326	20	TGCGTTTCACATCAAGACCTG	59.127	21	130	124	253
Cluster-16104.2077	1	p2	(CA)9	18	1179	1196	TCTGAACCCGAAAAGCACTGT	60.134	21	TGCAGTTCATGTGGGAGCAA	60.179	20	231	1062	1292	TCTGAACCCGAAAAGCACTGT	60.134	21	CACAGGTGTTGGGCTACGAA	60.25	20	197	1062	1258	CTGAACCCGAAAAGCACTGT	58.691	20	TGCAGTTCATGTGGGAGCAA	60.179	20	230	1063	1292
Cluster-16104.53307	1	p2	(GA)7	14	862	875	GCCAACATGCCGTTACTTCC	59.83	20	TGCCAAGGATGCTTCAACATG	59.453	21	271	655	925	GCCAACATGCCGTTACTTCC	59.83	20	GCCAAGGATGCTTCAACATGT	59.453	21	270	655	924	CCGTTACTTCCAGTGCCTCA	59.68	20	TGCCAAGGATGCTTCAACATG	59.453	21	262	664	925
Cluster-16104.16284	1	p3	(ATT)5	15	43	57	TGCGCACACAATATCACATGG	59.599	21	TCCAATCTTATCGTCGGCGG	59.968	20	183	19	201	TGCGCACACAATATCACATGG	59.599	21	GTCGGCGGCGGTAGTATTAT	59.758	20	171	19	189	TGCGCACACAATATCACATGG	59.599	21	ATTGCGTGTTTTCCGCATGT	59.686	20	109	19	127
Cluster-16104.7598	1	p2	(TA)10	20	1	20
Cluster-16104.76011	1	p1	(A)20	20	1	20
Cluster-16104.7594	1	p1	(T)14	14	1276	1289
Cluster-7761.0	1	p3	(GAT)5	15	320	334	GAGTTGGTTGTTTAGGCGCC	59.76	20	TGAAGATCAAGGGCCGTGAC	60.036	20	276	283	558	GTTGTTTAGGCGCCAATGCT	59.756	20	TGAAGATCAAGGGCCGTGAC	60.036	20	270	289	558	GAGTTGGTTGTTTAGGCGCC	59.76	20	GCCGTGACGTAGGATTCCAA	60.109	20	264	283	546
Cluster-16104.15952	1	c	(A)10g(A)10	21	818	838	CATCCGGGTTGCGTAGAAGA	59.825	20	ACTAAGTTAATTTGTAGCCAAAGTCC	57.893	26	195	673	867	TCATCCGGGTTGCGTAGAAG	59.825	20	ACTAAGTTAATTTGTAGCCAAAGTCC	57.893	26	196	672	867	CTTCATCCGGGTTGCGTAGA	59.825	20	ACTAAGTTAATTTGTAGCCAAAGTCC	57.893	26	198	670	867
Cluster-16104.1156	1	p3	(TTG)5	15	217	231	GGGGTTTTTGTGGTGTTGCA	59.749	20	TCTTGACGGTGGGAATGGTG	59.964	20	264	171	434	GGGGTTTTTGTGGTGTTGCA	59.749	20	CGGAATCTTGACGGTGGGAA	60.037	20	269	171	439	GGGGTTTTTGTGGTGTTGCA	59.749	20	CGGTGGGAATGGTGGTGTAA	59.963	20	258	171	428
Cluster-16104.57533	1	p1	(T)21	21	1	21
Cluster-16104.57536	1	p1	(A)18	18	1	18
Cluster-16104.57536	2	p3	(ACA)5	15	211	225	TGTCGAACTCATCCACAGGC	60.037	20	GAACACTCACAGCGAGGACA	59.968	20	174	187	360	TGTCGAACTCATCCACAGGC	60.037	20	AACACTCACAGCGAGGACAG	59.967	20	173	187	359	TGTCGAACTCATCCACAGGC	60.037	20	CGAAGAACAAGTGGTCCGGA	59.967	20	102	187	288
Cluster-16104.57537	1	p1	(A)12	12	1	12
Cluster-16104.57538	1	p1	(A)16	16	1	16
Cluster-16104.13501	1	p3	(TCT)7	21	1	21
Cluster-16104.13500	1	p1	(A)12	12	151	162	ATCCTGCAGAGCACAACACA	59.891	20	GCACTATGGTGTTGTTCGGC	59.832	20	207	18	224	ATCCTGCAGAGCACAACACA	59.891	20	GTGTTGTTCGGCAAAGAGGG	59.689	20	199	18	216	ATCCTGCAGAGCACAACACA	59.891	20	GGTGTTGTTCGGCAAAGAGG	59.689	20	200	18	217
Cluster-16104.65138	1	p1	(A)10	10	250	259	ACGCACCATTCTTGCCTAGA	59.387	20	TCGGCATTATCCTCACACGG	59.896	20	131	165	295	ACGCACCATTCTTGCCTAGA	59.387	20	GGCATTATCCTCACACGGGA	59.532	20	129	165	293	ACGCACCATTCTTGCCTAGAA	59.997	21	TCGGCATTATCCTCACACGG	59.896	20	131	165	295
Cluster-16104.12455	1	p1	(A)13	13	659	671
Cluster-16104.12452	1	c	(GA)10gggggagagagagtaatgggagaa(AG)6	56	1	56
Cluster-16104.12452	2	p2	(TC)7	14	210	223	TTATGGATCTGCGAACCCGG	59.894	20	GTGGTAGCCGCCTCAATCTT	60.108	20	204	140	343	GTCTCCAACCTCAAAGGGCA	59.89	20	GTGGTAGCCGCCTCAATCTT	60.108	20	182	162	343	TGTCTCCAACCTCAAAGGGC	59.89	20	GTGGTAGCCGCCTCAATCTT	60.108	20	183	161	343
Cluster-16104.12453	1	p2	(TA)6	12	184	195	AGCCTCGTTTTGGTATGGCA	59.962	20	CGAATTGGGCACAACTGCAA	59.968	20	158	61	218	AGCCTCGTTTTGGTATGGCA	59.962	20	TTCCGATCAGTTTCCCACGG	60.037	20	248	61	308	AGCCTCGTTTTGGTATGGCA	59.962	20	CCACGGACCCATCTCGAATT	59.822	20	234	61	294
Cluster-16104.12450	1	p3	(TTC)7	21	1	21
Cluster-16104.12450	2	p2	(TC)7	14	529	542	TTATGGATCTGCGAACCCGG	59.894	20	GTGGTAGCCGCCTCAATCTT	60.108	20	204	459	662	GTCTCCAACCTCAAAGGGCA	59.89	20	GTGGTAGCCGCCTCAATCTT	60.108	20	182	481	662	TGTCTCCAACCTCAAAGGGC	59.89	20	GTGGTAGCCGCCTCAATCTT	60.108	20	183	480	662
Cluster-16104.12451	1	p3	(TTC)7	21	1	21
Cluster-16104.12451	2	p2	(TC)7	14	529	542	TTATGGATCTGCGAACCCGG	59.894	20	GTGGTAGCCGCCTCAATCTT	60.108	20	204	459	662	GTCTCCAACCTCAAAGGGCA	59.89	20	GTGGTAGCCGCCTCAATCTT	60.108	20	182	481	662	TGTCTCCAACCTCAAAGGGC	59.89	20	GTGGTAGCCGCCTCAATCTT	60.108	20	183	480	662
Cluster-16104.4026	1	p1	(T)20	20	908	927
Cluster-6326.0	1	p1	(A)11	11	648	658	ACAATATTGAGCACGACTGTTTCT	59.003	24	TGACTCCGTCTGATGCTAGAGA	60.093	22	266	612	877	ACAATATTGAGCACGACTGTTTCT	59.003	24	TGTTTTGACTCCGTCTGATGC	58.857	21	271	612	882	ACAATATTGAGCACGACTGTTTCT	59.003	24	TGTTTTGACTCCGTCTGATGCT	60.224	22	271	612	882
Cluster-3311.0	1	p1	(A)12	12	329	340	TGTCACAAGCTTCAATTTAATGGA	57.353	24	GTTGAACAAGGCGAAGAAGCT	59.396	21	264	192	455	TGTCACAAGCTTCAATTTAATGGA	57.353	24	AGTTGAACAAGGCGAAGAAGC	59.396	21	265	192	456	TGTCACAAGCTTCAATTTAATGGA	57.353	24	TTGAACAAGGCGAAGAAGCT	58.033	20	263	192	454
Cluster-16104.54866	1	p1	(T)11	11	1337	1347	GATAGGGGCCGAGAATCACG	60.038	20	AGATGCATCACGTGGGGAAG	60.108	20	276	1122	1397	CGATAGGGGCCGAGAATCAC	60.038	20	AGATGCATCACGTGGGGAAG	60.108	20	277	1121	1397	GATAGGGGCCGAGAATCACG	60.038	20	GAAGATGCATCACGTGGGGA	60.108	20	278	1122	1399
Cluster-16104.54866	2	p1	(T)11	11	1464	1474	CCACGTGATGCATCTTCCCT	60.108	20	CCCACACCTTGCATTCAACC	59.682	20	164	1383	1546	CTTCCCCACGTGATGCATCT	60.108	20	CCCACACCTTGCATTCAACC	59.682	20	169	1378	1546	TCCCCACGTGATGCATCTTC	60.108	20	CCCACACCTTGCATTCAACC	59.682	20	167	1380	1546
Cluster-4314.0	1	p1	(T)10	10	100	109	CTTTCAGAGCCGGTTACCGT	60.038	20	TGTTCCTTGATCAGCTACATGGA	59.481	23	260	12	271	CTTTCAGAGCCGGTTACCGT	60.038	20	TGGATGTTCCTTGATCAGCTACA	59.481	23	264	12	275	TTTCAGAGCCGGTTACCGTC	60.038	20	TGTTCCTTGATCAGCTACATGGA	59.481	23	259	13	271
Cluster-18219.0	1	p1	(T)11	11	136	146	TCTTAGCCTGACAGTGCACC	59.678	20	TCAGCCTTCTCCATTCACACC	59.996	21	234	82	315	TCTTAGCCTGACAGTGCACC	59.678	20	AGCCTTCTCCATTCACACCA	58.933	20	232	82	313	TCTTAGCCTGACAGTGCACC	59.678	20	GGCTGTTAACTGGAAGCAAGC	60.068	21	180	82	261
Cluster-16104.71856	1	p3	(GGA)5	15	2027	2041	CCCCGCTAGAAGGTGGTTTT	59.962	20	ACCTGGAAGAGCTGATCCCT	59.956	20	152	1958	2109	CCCCGCTAGAAGGTGGTTTT	59.962	20	AACCTCCTCCTGGAAGGGTT	60.104	20	204	1958	2161	CCCCGCTAGAAGGTGGTTTT	59.962	20	AAACCTCCTCCTGGAAGGGT	60.104	20	205	1958	2162
Cluster-10875.0	1	p3	(TTA)6	18	1	18
Cluster-10875.0	2	p1	(A)12	12	473	484
Cluster-16104.74535	1	p1	(T)12	12	492	503	TGTGTTTCGAGAACTGGCGA	59.897	20	AGTTACCGGCGATGAACCAG	60.108	20	279	356	634	GCCGTCTCAGACTCGTCAAT	59.829	20	AGTTACCGGCGATGAACCAG	60.108	20	238	397	634	GCCGTCTCAGACTCGTCAAT	59.829	20	TCAGTTACCGGCGATGAACC	60.109	20	240	397	636
Cluster-16104.74534	1	p2	(TA)6	12	117	128	AGAAAACACGTTCTTGTTGATTTTT	57.117	25	TGCTTTTCTCCGTCAGCCAT	59.963	20	156	44	199	AAGAAAACACGTTCTTGTTGATTTT	57.117	25	TGCTTTTCTCCGTCAGCCAT	59.963	20	157	43	199	AGAAAACACGTTCTTGTTGATTTTT	57.117	25	TTGTGGTGGAAGAGGTGGTG	59.817	20	180	44	223
Cluster-16104.74530	1	p2	(AT)8	16	1	16
Cluster-5213.0	1	p2	(GT)7	14	20	33
Cluster-7513.0	1	p1	(A)11	11	129	139	AGCAACTTTGGGTTCTGAAAAA	57.183	22	GCAAAGTGATGCTGTACGCC	60.179	20	223	85	307	AGCAACTTTGGGTTCTGAAAAA	57.183	22	CGCAAAGTGATGCTGTACGC	60.519	20	224	85	308	AGCAACTTTGGGTTCTGAAAAA	57.183	22	ATGCTGTACGCCAAGCTGTT	60.606	20	215	85	299
Cluster-13834.0	1	p1	(A)10	10	97	106
Cluster-16104.37595	1	p1	(A)10	10	3427	3436	AACCTCCAGGCCGTACAATG	60.035	20	CGGCTCAAGGGAAGGTTTGA	60.251	20	253	3356	3608	CAACCTCCAGGCCGTACAAT	60.035	20	CGGCTCAAGGGAAGGTTTGA	60.251	20	254	3355	3608	AACCTCCAGGCCGTACAATG	60.035	20	TCATCTCTTTGCACGGCTCA	59.679	20	266	3356	3621
Cluster-16104.37592	1	p3	(CCT)6	18	451	468	TCCTCCTCCACCTCCATCAG	60.032	20	ACTCGCCCTCTTCCACTACT	59.96	20	222	341	562	CTCCTCCTCCACCTCCATCA	60.032	20	ACTCGCCCTCTTCCACTACT	59.96	20	223	340	562	GCCACTCGGTCAAGGTAACA	59.966	20	ACTCGCCCTCTTCCACTACT	59.96	20	267	296	562
Cluster-16104.44897	1	p1	(T)10	10	2248	2257	CAACCGTTGACCAAGCTGTG	59.971	20	TGGGTCAGTTCTTTGGACGG	59.892	20	145	2198	2342	CAACCGTTGACCAAGCTGTG	59.971	20	GGTCAGTTCTTTGGACGGGT	59.892	20	143	2198	2340	TGACCAAGCTGTGCTCAACA	60.107	20	TGGGTCAGTTCTTTGGACGG	59.892	20	138	2205	2342
Cluster-16104.44898	1	p3	(GGT)6	18	2331	2348	CCACGGTTGAAAAACGGAGG	59.69	20	CTCGTCCTTTCCGTTCCTCC	60.109	20	168	2303	2470	TAGAAACTTGGATCCCGCGG	59.823	20	CCTCAGAAGGCTGTTTCCCA	59.598	20	250	2162	2411	TAGAAACTTGGATCCCGCGG	59.823	20	TTTGCCCTGTCCCAGAAGAG	59.598	20	277	2162	2438
Cluster-16104.44898	2	p3	(CAC)6	18	2769	2786	CACCTGGGAGGAGGGTATCA	60.031	20	GTCAGTAACCCTAGGCGGTG	59.825	20	270	2651	2920	CACCTGGGAGGAGGGTATCA	60.031	20	TGGCGATTGCGATGAGGATT	60.179	20	191	2651	2841	TCATCAAGCACAACCCCTCC	59.962	20	GTCAGTAACCCTAGGCGGTG	59.825	20	186	2735	2920
Cluster-16104.82203	1	p2	(AT)9	18	742	759	TGACGATGCTCAATGCCTCA	59.75	20	ACATTATAAGAGTGGTTTACATGGGA	58.132	26	270	519	788	TGCTCAATGCCTCAATCCCT	59.373	20	ACATTATAAGAGTGGTTTACATGGGA	58.132	26	264	525	788	ATGCTCAATGCCTCAATCCCT	59.783	21	ACATTATAAGAGTGGTTTACATGGGA	58.132	26	265	524	788
Cluster-18281.2	1	p2	(AT)8	16	12	27
Cluster-18281.2	2	c	(A)14ttataaccaatcacagcagagaacttgatgttgaagtattaactttaaatttgtgtgtgtttt(G)12	89	140	228	ACGCGCACACAATACATACA	58.284	20	CCCCAAAATCACTCCTCCCC	60.033	20	275	30	304	ACGCGCACACAATACATACA	58.284	20	AAAATCACTCCTCCCCACCG	59.672	20	271	30	300	ACGCGCACACAATACATACA	58.284	20	AGCCCCAAAATCACTCCTCC	59.667	20	277	30	306
Cluster-16104.42800	1	p1	(A)11	11	206	216	GGCGTTTTTGGTTGATTTTGGC	60.287	22	CGAGATGCAATTGTGTTAGGAGG	59.689	23	229	77	305	GCGTTTTTGGTTGATTTTGGCG	60.599	22	CGAGATGCAATTGTGTTAGGAGG	59.689	23	228	78	305	CGTTTTTGGTTGATTTTGGCGA	59.139	22	CGAGATGCAATTGTGTTAGGAGG	59.689	23	227	79	305
Cluster-16104.76015	1	p1	(T)10	10	636	645	GCCTGCTGCAATGTGAAAGA	59.4	20	ACAAAGTAACATGCAGCCTGC	59.729	21	179	492	670	AGCCTGCTGCAATGTGAAAG	59.398	20	ACAAAGTAACATGCAGCCTGC	59.729	21	180	491	670	TCCATGCTAAACGGGTCTGT	59.019	20	ACAAAGTAACATGCAGCCTGC	59.729	21	268	403	670
Cluster-7764.0	1	p3	(ATT)7	21	1	21
Cluster-18423.0	1	p3	(TCC)7	21	1	21
Cluster-18423.0	2	p1	(A)10	10	449	458	GGTGCTCTACCGATCATGGA	58.959	20	ACACCAAACTGCCCTTTCCA	60.033	20	193	392	584	GGTGCTCTACCGATCATGGAA	59.587	21	ACACCAAACTGCCCTTTCCA	60.033	20	193	392	584	GGTGCTCTACCGATCATGGA	58.959	20	AACACCAAACTGCCCTTTCC	58.88	20	194	392	585
Cluster-5871.0	1	p1	(T)11	11	7	17
Cluster-7920.0	1	p1	(A)11	11	358	368	ACGCAGTTGCAACTTGAACT	58.905	20	AGCACTTTTTAGCTGGAAGGGT	60.158	22	189	215	403	ACGCAGTTGCAACTTGAACT	58.905	20	GCACTTTTTAGCTGGAAGGGT	58.761	21	188	215	402	CGCAGTTGCAACTTGAACTGT	60.202	21	AGCACTTTTTAGCTGGAAGGGT	60.158	22	188	216	403
Cluster-16743.0	1	p1	(T)12	12	48	59	ACACCTGCAACAAACCCCTT	60.325	20	CGGAACTCGAAGTGGAGACC	60.109	20	100	12	111	ACCCCTTCCGAATTTCACCG	60.322	20	ATGAAGGAGTGGAAGACCGC	59.749	20	122	25	146	ACACCTGCAACAAACCCCTT	60.325	20	ATGAAGGAGTGGAAGACCGC	59.749	20	135	12	146
Cluster-16743.0	2	p1	(T)14	14	1156	1169	CCCCAGCTATGTCTGGTTGT	59.379	20	GCATTCTCCGAACAGGTTGA	58.192	20	280	1084	1363	CCCCAGCTATGTCTGGTTGTT	59.995	21	GCATTCTCCGAACAGGTTGA	58.192	20	280	1084	1363	CCCCAGCTATGTCTGGTTGT	59.379	20	GCATTCTCCGAACAGGTTGAT	58.64	21	280	1084	1363
Cluster-22870.0	1	p3	(TTA)5	15	371	385
Cluster-16104.31331	1	p2	(AT)10	20	1	20
Cluster-16104.32676	1	p2	(CT)8	16	38	53	GGGTCAAAACTTTCTGTGATCTCC	59.784	24	AGGGAGAGGAGTCAAGGGAC	59.958	20	168	0	167	GGGTCAAAACTTTCTGTGATCTCC	59.784	24	CGGGGTTCATAGGGAGAGGA	60.106	20	178	0	177	GGGTCAAAACTTTCTGTGATCTCC	59.784	24	TCGGGGTTCATAGGGAGAGG	60.106	20	179	0	178
Cluster-16104.32677	1	p1	(A)15	15	1081	1095	ACAGTTTGGGGCAGCATGAT	60.252	20	TGAAGAGCAAGGAAGAGTTTGGA	59.864	23	259	945	1203	CAACAGTTTGGGGCAGCATG	60.32	20	TGAAGAGCAAGGAAGAGTTTGGA	59.864	23	261	943	1203	ACAGTTTGGGGCAGCATGAT	60.252	20	TCTTTTGCCTCTTGAAGAGCA	57.787	21	271	945	1215
Cluster-16104.66158	1	p3	(AAC)6	18	1312	1329	AGTTAGCAGGCTCAACATCGA	59.449	21	TATTCCGGTGCGCATAAGCT	59.894	20	150	1241	1390	AGTTAGCAGGCTCAACATCGA	59.449	21	TGGCTCGTCTTCAACTTGCT	59.893	20	174	1241	1414	AGTTAGCAGGCTCAACATCGA	59.449	21	CGGTGCGCATAAGCTTGAAA	59.832	20	145	1241	1385
Cluster-15301.0	1	p1	(A)10	10	1	10
Cluster-16104.67686	1	p3	(AAG)6	18	3021	3038	CTCCAGTCCCTGCCCATAAC	59.819	20	GAAATTTCCCAACGTGGCCG	60.388	20	205	2857	3061	CTCCAGTCCCTGCCCATAAC	59.819	20	CTTGATGGCAACCCAGATGC	59.541	20	271	2857	3127	TCCAGTCCCTGCCCATAACT	60.253	20	GAAATTTCCCAACGTGGCCG	60.388	20	204	2858	3061
Cluster-17018.0	1	p1	(A)10	10	587	596
Cluster-16104.6976	1	p1	(A)12	12	10	21
Cluster-16104.44070	1	p1	(A)11	11	658	668	TGAAGGATCACAAGCTGCCT	59.305	20	GTGGTTACGCAAGCCGATTC	59.904	20	272	499	770	TGAAGGATCACAAGCTGCCT	59.305	20	GACGAATGTAGGAGGGCAGG	59.895	20	247	499	745	TGAAGGATCACAAGCTGCCT	59.305	20	ACGCAAGCCGATTCAATGTG	59.831	20	266	499	764
Cluster-16104.68794	1	p1	(A)11	11	1753	1763	TGAACCGGAGTAAAAAGAAACGA	58.559	23	TGGTTCTTTGACCTGCATCCA	59.855	21	236	1694	1929	TGAACCGGAGTAAAAAGAAACG	57.201	22	TGGTTCTTTGACCTGCATCCA	59.855	21	236	1694	1929	TGAACCGGAGTAAAAAGAAACGAA	59.125	24	TGGTTCTTTGACCTGCATCCA	59.855	21	236	1694	1929
Cluster-16104.68796	1	p1	(T)14	14	664	677	CCGACCATAGCACAAGGGAT	59.53	20	AAAATGCACGTCAGGCAAGC	60.319	20	212	572	783	TTCTTGCCCTATAAGCGCCG	60.532	20	AAAATGCACGTCAGGCAAGC	60.319	20	229	555	783	TCTCCAGCCCCAGTTTTTGT	59.444	20	AAAATGCACGTCAGGCAAGC	60.319	20	256	528	783
Cluster-16104.68792	1	p1	(T)10	10	568	577	TGCGGCTGAATTGTTTTGGG	59.967	20	ACCCTTCACATCCCCTAGAT	57.102	20	225	421	645	TGCGGCTGAATTGTTTTGGG	59.967	20	ACCCTTCACATCCCCTAGATACA	60.051	23	225	421	645	CTTGTGTGCGGCTGAATTGT	59.688	20	ACCCTTCACATCCCCTAGAT	57.102	20	231	415	645
Cluster-2503.0	1	p1	(A)10	10	7	16
Cluster-16104.90192	1	p3	(AGC)7	21	95	115	AGCTGTTGGACAGGGTGTTG	60.466	20	GAATTCGTAGCGGCGACCTT	60.805	20	121	28	148	AGCTGTTGGACAGGGTGTTG	60.466	20	AAGAATTCGTAGCGGCGACC	60.805	20	123	28	150	CAGCTGTTGGACAGGGTGTT	60.466	20	GAATTCGTAGCGGCGACCTT	60.805	20	122	27	148
Cluster-16104.41169	1	p1	(A)10	10	1032	1041	CAGTGAGTATAGAGCCGGCG	60.04	20	GAAGAACTGGTCGGACTCGG	60.109	20	259	931	1189	CGCCAGTGAGTATAGAGCCG	60.04	20	GAAGAACTGGTCGGACTCGG	60.109	20	262	928	1189	CAGTGAGTATAGAGCCGGCG	60.04	20	GACTCGGCTGAGCGGTTTAT	60.179	20	246	931	1176
Cluster-19505.0	1	p3	(GGC)5	15	2539	2553
Cluster-16104.72697	1	p3	(TCT)5	15	453	467	AGGCACGTCTTCAAGAACCC	60.25	20	GAAGATGACGGGAAGGCGAT	59.895	20	250	343	592	CGTAGCCAGAAAGAGGGAGC	60.179	20	ATTAGTTATGCAGCGGCGGT	60.179	20	254	302	555	AGGCACGTCTTCAAGAACCC	60.25	20	AAGAAGATGACGGGAAGGCG	60.108	20	252	343	594
Cluster-1629.0	1	p1	(T)14	14	2	15
Cluster-12419.0	1	p1	(A)10	10	50	59
Cluster-16104.72690	1	p1	(T)19	19	1	19
Cluster-16104.18756	1	p3	(TCT)5	15	743	757	TATGGCACTCGGTCAAGTGG	59.751	20	AAATGCGACGCTGTTGTCAC	60.041	20	194	715	908	TATGGCACTCGGTCAAGTGG	59.751	20	CTGGTGTAAATGCGACGCTG	59.905	20	201	715	915	TATGGCACTCGGTCAAGTGG	59.751	20	TGTCACAGCTGTTTTCCGGT	60.107	20	180	715	894
Cluster-16104.51774	1	p2	(AG)8	16	147	162	TGGGTCCCATCACCACAATG	59.961	20	TGCAAAGCAACCTAGCGATG	59.196	20	265	76	340	TGGGTCCCATCACCACAATG	59.961	20	GCTCACGAGAAGGCAAAGCT	60.953	20	166	76	241	TGGGTCCCATCACCACAATG	59.961	20	AGCTCACGAGAAGGCAAAGC	60.953	20	167	76	242
Cluster-16104.73511	1	p1	(T)11	11	367	377	TGCTGTCTTGATCCGAGAGT	58.45	20	TCGGCATAATGTTATGGGCCT	59.576	21	254	162	415	TTGCTGTCTTGATCCGAGAGT	59.104	21	TCGGCATAATGTTATGGGCCT	59.576	21	255	161	415	TGCTGTCTTGATCCGAGAGT	58.45	20	ATGGGCCTACGTACTGACAT	58.21	20	241	162	402
Cluster-16104.73511	2	p1	(T)10	10	1565	1574	CGAGGTGAATCATAGCTCCAGA	59.375	22	TGCGTTGGATGTGTCTGGAA	59.892	20	205	1398	1602	TCGAGGTGAATCATAGCTCCAG	59.375	22	TGCGTTGGATGTGTCTGGAA	59.892	20	206	1397	1602	TCGAGGTGAATCATAGCTCCA	58.334	21	TGCGTTGGATGTGTCTGGAA	59.892	20	206	1397	1602
Cluster-16104.73518	1	p2	(AG)9	18	1333	1350	GGCCCTTCTGATCCTGCTTT	60.034	20	CGCCAGTGGATTGGTTAGGT	60.035	20	198	1264	1461	TGCCAGTGCAAATGAAAGCC	59.966	20	CGCCAGTGGATTGGTTAGGT	60.035	20	253	1209	1461	CACAGGCCCTTCTGATCCTG	60.107	20	CGCCAGTGGATTGGTTAGGT	60.035	20	202	1260	1461
Cluster-16104.72640	1	p1	(A)13	13	350	362	GCAAAACCTCAAAACCCACCA	59.792	21	GGGAGGAGGAGAGATGGGTT	60.031	20	168	234	401	GCAAAACCTCAAAACCCACCA	59.792	21	ACCGGTTGAGTAAACGCCAT	59.964	20	235	234	468	GCAAAACCTCAAAACCCACCA	59.792	21	GTCGACATGACCGGTTGAGT	60.039	20	244	234	477
Cluster-16104.2506	1	p1	(A)10	10	547	556	ATGCTCACACTCAACGCCTT	60.25	20	CTGCATCTTACGTTTCTGCACA	59.52	22	268	333	600	ATGCTCACACTCAACGCCTT	60.25	20	ACTGCATCTTACGTTTCTGCAC	59.52	22	269	333	601	ATGCTCACACTCAACGCCTT	60.25	20	TGCATCTTACGTTTCTGCACA	58.511	21	267	333	599
Cluster-16104.2507	1	p1	(T)12	12	715	726	TGCCAGCACCCATTTCTGAT	59.96	20	ACTGTCTGCAATGGAGAAACA	57.787	21	217	604	820	TTTGTTTTCGTGCCTGCCAG	59.898	20	ACTGTCTGCAATGGAGAAACA	57.787	21	231	590	820	CTTTGTTTTCGTGCCTGCCA	59.898	20	ACTGTCTGCAATGGAGAAACA	57.787	21	232	589	820
Cluster-16104.2504	1	c	(A)10gggttttctgtacaaaaccaagtatttagtccattcctctgcgtgaaatagattaaaccgaatacc(T)15	91	388	478	TGCAATGTTGAATTCATGTTGGA	57.789	23	CCGCTCAAATCCAAGGCAAT	59.18	20	242	360	601	TGCAATGTTGAATTCATGTTGGA	57.789	23	CCGCTCAAATCCAAGGCAATC	60.202	21	242	360	601	TGCAATGTTGAATTCATGTTGGAA	58.392	24	CCGCTCAAATCCAAGGCAAT	59.18	20	242	360	601
Cluster-16104.39326	1	p1	(A)10	10	2814	2823	CAACAGTCCCCAATGCTTGC	60.038	20	CCTTTGACCATTGTTGCCGG	60.038	20	133	2719	2851	GCAACAGTCCCCAATGCTTG	60.038	20	CCTTTGACCATTGTTGCCGG	60.038	20	134	2718	2851	CAACAGTCCCCAATGCTTGC	60.038	20	GACCATTGTTGCCGGAATCG	59.901	20	128	2719	2846
Cluster-16104.39323	1	p1	(T)10	10	19	28
Cluster-16104.3455	1	p1	(A)11	11	219	229	ACGGGTAAAAGGAGGGCTTG	59.962	20	TTTGATGGTCGCCAAAACGG	59.688	20	118	144	261	CGGGTAAAAGGAGGGCTTGA	59.673	20	TTTGATGGTCGCCAAAACGG	59.688	20	117	145	261	ACGGGTAAAAGGAGGGCTTG	59.962	20	TTTTGATGGTCGCCAAAACGG	60.269	21	119	144	262
Cluster-16104.3452	1	p1	(A)10	10	387	396	ATTGCTGTTCCCCCACTCTC	59.67	20	TGGCCAGCGTGATCTTTTGT	60.537	20	264	256	519	GATTGCTGTTCCCCCACTCT	59.67	20	TGGCCAGCGTGATCTTTTGT	60.537	20	265	255	519	TTGGATTGCTGTTCCCCCAC	60.542	20	TGGCCAGCGTGATCTTTTGT	60.537	20	268	252	519
Cluster-16104.66979	1	p2	(CT)7	14	99	112	GGGCCGCCTTATAAATTGCC	59.683	20	AGGGCCTCTCACCACATTTG	59.961	20	269	62	330	GATTCGATGGGCCGCCTTAT	60.322	20	AGGGCCTCTCACCACATTTG	59.961	20	277	54	330	GGGCCGCCTTATAAATTGCC	59.683	20	ATTCCCATGGCCGTCTTCTG	60.107	20	159	62	220
Cluster-16104.66970	1	p1	(T)10	10	1108	1117	AGGCTTTTAGCTGCTGAGGG	60.035	20	TCCAAGCTGTCCCACAAACA	59.743	20	230	1016	1245	ACTTGATGCGGAAGAAGGCA	59.963	20	TCCAAGCTGTCCCACAAACA	59.743	20	277	969	1245	AGCTGCTGAGGGCTTTGAAT	59.961	20	TCCAAGCTGTCCCACAAACA	59.743	20	222	1024	1245
Cluster-19181.0	1	p3	(GGC)5	15	353	367	CTTCCCACGGAGTCCCTTTC	60.036	20	GGAAGTCCCGAGACAAAGGG	60.036	20	266	125	390	CAGCCACGAAACCAAATGGG	60.038	20	GGAAGTCCCGAGACAAAGGG	60.036	20	182	209	390	CCATGCTTTCCTCTCCTGGG	60.107	20	GGAAGTCCCGAGACAAAGGG	60.036	20	151	240	390
Cluster-16104.33243	1	p1	(T)21	21	1426	1446
Cluster-16104.87237	1	p2	(AT)8	16	231	246	CCCCCATGACTCACATTTGC	59.18	20	TCCATACCAACACGCAACCT	59.601	20	263	126	388	CCCCCATGACTCACATTTGC	59.18	20	CTCCATACCAACACGCAACC	59.198	20	264	126	389	TCCCCCATGACTCACATTTGC	60.617	21	TCCATACCAACACGCAACCT	59.601	20	264	125	388
Cluster-7427.0	1	p1	(A)17	17	247	263
Cluster-16104.65442	1	p1	(A)13	13	1699	1711	AGCCATAACAGGACTACCCA	57.736	20	GTATGGAAGTGCTGCTGGGT	60.035	20	273	1627	1899	AGCCATAACAGGACTACCCA	57.736	20	TGTATGGAAGTGCTGCTGGG	60.035	20	274	1627	1900	AGCCATAACAGGACTACCCA	57.736	20	CGGACCATTTCGAGGGTTCA	60.037	20	196	1627	1822
Cluster-16104.65441	1	p3	(TGT)5	15	1121	1135	GTTGTTGTTCGTTGGAGCCC	59.97	20	CTTCCTTGCGTCGACCTTCT	60.038	20	233	953	1185	GTTGTTGTTCGTTGGAGCCC	59.97	20	TTCCTTGCGTCGACCTTCTC	60.039	20	232	953	1184	GTTGTTGTTCGTTGGAGCCC	59.97	20	TCTTCCTTGCGTCGACCTTC	60.039	20	234	953	1186
Cluster-16104.20017	1	p1	(T)13	13	335	347	GCGACGGGGTTTTGGAAATT	59.684	20	CCCCATTTCATGTGGCAACG	60.109	20	272	285	556	GCGACGGGGTTTTGGAAATT	59.684	20	AGAAATCGAGAGGCTCAGGC	59.536	20	103	285	387	TCGATCGGTTGCTTCCACTT	59.68	20	AGAAATCGAGAGGCTCAGGC	59.536	20	172	216	387
Cluster-16104.63840	1	p1	(T)12	12	363	374	GCCTCAAATCAAAATGCTTGCC	59.582	22	CTTTGCGTGGCGTCGTTTTA	60.042	20	199	276	474	GCCTCAAATCAAAATGCTTGCC	59.582	22	TGCGTGGCGTCGTTTTAAAA	59.624	20	196	276	471	GCCTCAAATCAAAATGCTTGCC	59.582	22	TTGCGTGGCGTCGTTTTAAA	59.624	20	197	276	472
Cluster-19423.0	1	p2	(CA)8	16	172	187	AATTAGCGTGTCGGCCGATT	60.461	20	TCCGTTTGTCTTCAATTCCTCCT	59.928	23	256	56	311	GCGTCGCTCTACGTCAATTC	59.433	20	TCCGTTTGTCTTCAATTCCTCCT	59.928	23	211	101	311	TGTCGGCCGATTGTAACGAC	60.734	20	TCCGTTTGTCTTCAATTCCTCCT	59.928	23	248	64	311
Cluster-16104.25143	1	p1	(T)10	10	88	97	TGGTTGTTAGTCGGCAATTGAG	59.189	22	CCAAGCAAAGTCCCAACTGC	59.967	20	276	51	326	TGGTTGTTAGTCGGCAATTGA	58.148	21	CCAAGCAAAGTCCCAACTGC	59.967	20	276	51	326	GGTTGTTAGTCGGCAATTGAGA	58.929	22	CCAAGCAAAGTCCCAACTGC	59.967	20	275	52	326
Cluster-16104.48223	1	p1	(T)10	10	120	129	ACGCAGAATAACGACACTGGT	59.999	21	GGTTACGTACCCGGCAAGTA	59.47	20	108	75	182	ACGCAGAATAACGACACTGGT	59.999	21	ACGTACCCGGCAAGTATGAT	58.883	20	104	75	178	ACGCAGAATAACGACACTGGT	59.999	21	GGTTACGTACCCGGCAAGTAT	59.863	21	108	75	182
Cluster-16104.48223	2	p3	(GGT)5	15	343	357	ATCATACTTGCCGGGTACGT	58.883	20	GAGACCTCCATTTCACCCGG	60.108	20	279	159	437	CATCATACTTGCCGGGTACGT	60.202	21	GAGACCTCCATTTCACCCGG	60.108	20	280	158	437	ATCATACTTGCCGGGTACGT	58.883	20	GCCGGTTTTGCCTCCTAGAA	60.322	20	246	159	404
Cluster-16104.56973	1	p1	(A)10	10	2217	2226	GCAGCAAGATATCGATGCCG	59.558	20	TCTTCAACTCTGCAGCCGTT	59.893	20	278	2086	2363	GCAGCAAGATATCGATGCCG	59.558	20	TTCTTCAACTCTGCAGCCGT	59.893	20	279	2086	2364	GCAGCAAGATATCGATGCCG	59.558	20	CTTCAACTCTGCAGCCGTTG	59.763	20	277	2086	2362
Cluster-16104.56974	1	p1	(A)10	10	2217	2226	GCAGCAAGATATCGATGCCG	59.558	20	TCTTCAACTCTGCAGCCGTT	59.893	20	278	2086	2363	GCAGCAAGATATCGATGCCG	59.558	20	TTCTTCAACTCTGCAGCCGT	59.893	20	279	2086	2364	GCAGCAAGATATCGATGCCG	59.558	20	CTTCAACTCTGCAGCCGTTG	59.763	20	277	2086	2362
Cluster-16104.56976	1	p1	(A)10	10	471	480	GAGTCTCCGCTAGGGTGCTA	60.466	20	CCCTTGAAGCAATCATCAGCA	58.903	21	278	296	573	AGTCTCCGCTAGGGTGCTAG	60.467	20	CCCTTGAAGCAATCATCAGCA	58.903	21	277	297	573	GAGTCTCCGCTAGGGTGCTA	60.466	20	ACCCTTGAAGCAATCATCAGC	58.902	21	279	296	574
Cluster-21613.0	1	p1	(T)10	10	192	201	AAATCAAAACCACGACAGAAGTT	57.424	23	TTCTCCCTGGATCCACCCTT	59.879	20	171	95	265	AAATCAAAACCACGACAGAAGTT	57.424	23	CCTGGATCCACCCTTGGTTG	60.324	20	166	95	260	AAATCAAAACCACGACAGAAGTT	57.424	23	TCTTCTCCCTGGATCCACCC	60.327	20	173	95	267
Cluster-21613.0	2	p1	(C)10	10	351	360	AAGGGTGGATCCAGGGAGAA	59.879	20	GGGCGGATCCAGAATCTGAG	59.965	20	138	246	383	AAGGGTGGATCCAGGGAGAA	59.879	20	CTTGTTTGCAAGGGCGGATC	60.109	20	149	246	394	GGGTGGATCCAGGGAGAAGA	60.327	20	GGGCGGATCCAGAATCTGAG	59.965	20	136	248	383
Cluster-16104.66187	1	p1	(A)10	10	75	84	TCTGATCCCGTTTATGGACACA	59.165	22	TCCGTGTGTCTTGCTTCGTT	60.179	20	216	35	250	TCTGATCCCGTTTATGGACACA	59.165	22	TTCCGTGTGTCTTGCTTCGT	60.179	20	217	35	251	TCTGATCCCGTTTATGGACACA	59.165	22	AACGTTCTACTGTGCCGGAA	59.61	20	279	35	313
Cluster-16104.73266	1	p2	(AG)6	12	32	43	GCCCCATTTGCCACTCAACT	61.188	20	GGCGGAGGTGTTGTTTTCCT	60.822	20	236	2	237	GCCCCATTTGCCACTCAAC	59.707	19	GGCGGAGGTGTTGTTTTCCT	60.822	20	236	2	237	CCCCATTTGCCACTCAACTT	58.659	20	GGCGGAGGTGTTGTTTTCCT	60.822	20	235	3	237
Cluster-16104.78423	1	p3	(TGT)6	18	1	18
Cluster-16104.78422	1	p1	(T)10	10	1258	1267	GTTGGCACATTGACAGCTGA	59.046	20	AAAAGCAAGACGTTCGCCAC	59.971	20	253	1188	1440	AGTTGGCACATTGACAGCTG	59.043	20	AAAAGCAAGACGTTCGCCAC	59.971	20	254	1187	1440	GTTGGCACATTGACAGCTGA	59.046	20	CGCCACAATCATGCATCTCG	60.042	20	239	1188	1426
Cluster-10930.0	1	p2	(TA)6	12	46	57	AAAGAAGGCACAAAAGTACTCTG	57.242	23	TCGGACTTTCGTGAATGGCA	59.966	20	276	20	295	AAAGAAGGCACAAAAGTACTCTG	57.242	23	ATGAGGGACGGTTGCAGATG	60.108	20	246	20	265	AAAGAAGGCACAAAAGTACTCTG	57.242	23	GACTTTCGTGAATGGCAGCC	59.831	20	273	20	292
Cluster-16104.74888	1	p3	(TCT)5	15	270	284	GCAGTGAACTTGAGCGTTGG	60.041	20	CTTCTTGCATTGCCAACCCC	60.037	20	218	213	430	ACAAGCATATTGCCACGGGA	60.035	20	ACTTGGCTATGGTCTGCGTC	60.108	20	231	105	335	ACAAGCATATTGCCACGGGA	60.035	20	GACTTGGCTATGGTCTGCGT	60.108	20	232	105	336
Cluster-16104.55401	1	p1	(A)23	23	1446	1468
Cluster-16104.55406	1	p2	(AT)8	16	1584	1599	GGGAGCTCGTCTTTCCACAA	59.965	20	TGTGCACACAGACTCGGAAT	59.607	20	181	1444	1624	GGGAGCTCGTCTTTCCACAA	59.965	20	ATGTGCACACAGACTCGGAA	59.607	20	182	1444	1625	AAGTGGGAGCTCGTCTTTCC	59.678	20	TGTGCACACAGACTCGGAAT	59.607	20	185	1440	1624
Cluster-16104.55406	2	p3	(TCT)5	15	2492	2506	TATCAGCAAAGCCACCAGGG	60.034	20	AGGGCTTCAGAATCCACAGC	60.035	20	169	2378	2546	ACCGCCATCTCTTCCTTTGG	60.035	20	AGGGCTTCAGAATCCACAGC	60.035	20	129	2418	2546	CTGGCCAAATTTCGGTTCCG	60.109	20	AGGGCTTCAGAATCCACAGC	60.035	20	241	2306	2546
Cluster-16104.53806	1	p2	(AT)11	22	1	22
Cluster-16104.53806	2	p2	(AT)7	14	1280	1293	ATAAGCAGCATCGTCCGAGG	59.967	20	GCAGAAACTGAAGCGCCAAT	59.758	20	228	1137	1364	ATAAGCAGCATCGTCCGAGG	59.967	20	ACTTGCAGAAACTGAAGCGC	59.691	20	232	1137	1368	ATAAGCAGCATCGTCCGAGG	59.967	20	CTTGCAGAAACTGAAGCGCC	60.386	20	231	1137	1367
Cluster-16104.53805	1	p1	(T)10	10	170	179	GGCTCTGTTGCTCTCTCTGT	59.392	20	CGGTTTGTCGGGCTACATCT	60.108	20	191	36	226	GGCTCTGTTGCTCTCTCTGT	59.392	20	CTCGGTTTGTCGGGCTACAT	60.108	20	193	36	228	GGCTCTGTTGCTCTCTCTGT	59.392	20	TCGGTTTGTCGGGCTACATC	60.109	20	192	36	227
Cluster-18888.0	1	p3	(CGG)5	15	1459	1473	GGTACCGCGCGATATACGAT	59.902	20	GTTCCTCCCGTTCACGACTT	59.967	20	183	1355	1537	CGCAAACGTCGGGCAATAAA	60.11	20	GTTCCTCCCGTTCACGACTT	59.967	20	118	1420	1537	CGTCGGGCAATAAATAGCGC	60.111	20	GTTCCTCCCGTTCACGACTT	59.967	20	112	1426	1537
Cluster-16104.10989	1	p3	(TCT)5	15	257	271	CGACGACGAAGACCCATCAT	59.899	20	ACTCGAAGACCACAAAGCTTCT	59.897	22	240	177	416	AAGACGACGACGACGAAGAC	60.111	20	ACTCGAAGACCACAAAGCTTCT	59.897	22	247	170	416	TCAAAGACGACGACGACGAA	59.696	20	ACTCGAAGACCACAAAGCTTCT	59.897	22	250	167	416
Cluster-16104.69982	1	p2	(GA)6	12	1932	1943
Cluster-16104.78425	1	p2	(AT)7	14	1	14
Cluster-16104.27566	1	p3	(TCC)5	15	196	210	CCAACTGTCAGCGCCTTTTC	60.04	20	CCTTGGTAGCGCTCTTCGAT	59.897	20	225	39	263	CCAACTGTCAGCGCCTTTTC	60.04	20	CGTTGGCGTCGAACTTCTTG	60.111	20	261	39	299	CCAACTGTCAGCGCCTTTTC	60.04	20	CATGTCCTTGGTAGCGCTCT	59.823	20	230	39	268
Cluster-16104.27563	1	p1	(A)11	11	418	428	GGCATAGGTCAACTGCACCT	60.035	20	TCGTTCTTATTCCTTTTTAAGCGT	57.21	24	254	290	543	GGCATAGGTCAACTGCACCT	60.035	20	TGCAGATGTTTCTTTTTCTTTCTGT	58.134	25	171	290	460	GGCATAGGTCAACTGCACCT	60.035	20	CTGCAGATGTTTCTTTTTCTTTCTGT	59.023	26	172	290	461
Cluster-16104.87956	1	p1	(T)10	10	787	796	GGAAGTTTCCGGCAAACCAA	59.252	20	TGGCTAACATTCCGTCTCCTC	59.519	21	260	582	841	TGTTCTTCAGGTACGCCCAA	59.24	20	TGGCTAACATTCCGTCTCCTC	59.519	21	176	666	841	TTGTTCTTCAGGTACGCCCA	59.24	20	TGGCTAACATTCCGTCTCCTC	59.519	21	177	665	841
Cluster-16104.64184	1	p1	(A)11	11	973	983	CTCAGGCAAGGGGGTAACAG	60.035	20	GCACGGTCTTGGCTGATTTT	59.402	20	242	828	1069	AAAAGTCCTCAGGCAAGGGG	59.887	20	GCACGGTCTTGGCTGATTTT	59.402	20	249	821	1069	CTCAGGCAAGGGGGTAACAG	60.035	20	GCACGGTCTTGGCTGATTTTT	60	21	242	828	1069
Cluster-16104.64181	1	p2	(AG)6	12	487	498	CCAGATGAGTGGGAGAGGGA	60.032	20	GCCTTCTGAGGTCCGACAAA	59.965	20	235	434	668	CCAGATGAGTGGGAGAGGGA	60.032	20	ATTCCCACCGATGACACACC	60.035	20	216	434	649	CCAGATGAGTGGGAGAGGGA	60.032	20	TCCCGTCATCAAAATCGCCA	60.036	20	123	434	556
Cluster-21700.0	1	p2	(TA)7	14	2227	2240	GCCACCAGAATCCTCCATCC	60.179	20	ATGGATTGCACCCCGAACAT	60.033	20	198	2144	2341	CGGAATGACAAAAGCGGCTC	60.179	20	ATGGATTGCACCCCGAACAT	60.033	20	245	2097	2341	TCGATGACCCCACCAATGTC	59.748	20	ATGGATTGCACCCCGAACAT	60.033	20	268	2074	2341
Cluster-21700.0	2	p3	(AAT)7	21	2367	2387
Cluster-16104.7253	1	p1	(T)11	11	16	26
Cluster-12133.0	1	p1	(A)10	10	22	31
Cluster-17464.0	1	p1	(T)11	11	338	348	ACTGATCAAACCAGGTTCTGCA	60.159	22	TCCTACTTGAACAACAGCATGC	59.186	22	189	302	490	ACTGATCAAACCAGGTTCTGCA	60.159	22	CCTACTTGAACAACAGCATGCT	59.184	22	188	302	489	ACTACACATCGCTGTTTCGT	57.566	20	TGATATGGAAGGCTCGTGTG	57.398	20	224	148	371
Cluster-16104.58977	1	p3	(CTT)5	15	1147	1161	AAATAACACATGGCCGTGCG	59.83	20	AAGAGAGAGGGTAGCGGTGA	59.668	20	259	934	1192	AAATAACACATGGCCGTGCG	59.83	20	AGAGAGAGGGTAGCGGTGAC	60.395	20	258	934	1191	GACTCAAGTCTCAGCCACCG	60.389	20	AGCCCACCTTCCCTTTTGAC	60.179	20	183	1114	1296
Cluster-16104.58972	1	p1	(T)10	10	820	829	ATCGTCGTCTTCGTCCATGG	59.899	20	GGGGTTAAGTGAAAACATATGGGT	58.979	24	279	585	863	TTTCTTCCGTCTTCACCGCA	59.895	20	GGGGTTAAGTGAAAACATATGGGT	58.979	24	189	675	863	ATCGTCGTCTTCGTCCATGG	59.899	20	GGGTTAAGTGAAAACATATGGGTGG	60.106	25	278	585	862
Cluster-16104.24037	1	p3	(AGA)5	15	623	637	GCTGAGCTGTCCTGGACTAC	59.825	20	ACCCACTACTCCAAATTCGCA	59.65	21	264	408	671	AACCCACCCAGTTTCAGCTC	60.179	20	ACCCACTACTCCAAATTCGCA	59.65	21	216	456	671	AAACCCACCCAGTTTCAGCT	59.738	20	ACCCACTACTCCAAATTCGCA	59.65	21	217	455	671
Cluster-16104.24036	1	p1	(T)13	13	75	87	ACCCCCATCTTTTGCTTCTGA	59.571	21	ACTTGCAGGGTTTTAGCACA	57.934	20	133	39	171	TCACCCCCATCTTTTGCTTCT	59.571	21	ACTTGCAGGGTTTTAGCACA	57.934	20	135	37	171	CACCCCCATCTTTTGCTTCTG	59.453	21	ACTTGCAGGGTTTTAGCACA	57.934	20	134	38	171
Cluster-8505.0	1	p3	(AAC)7	21	1	21
Cluster-8505.0	2	p3	(AGA)5	15	864	878
Cluster-16104.21392	1	p1	(T)12	12	1017	1028	TCATCCCTGGTCAGAGAGCT	59.662	20	TCTAGATTTTCAATCGGACCTACA	57.215	24	208	867	1074	GCCAGACTATGAAGCGATGC	59.136	20	TCTAGATTTTCAATCGGACCTACA	57.215	24	149	926	1074	TCATCCCTGGTCAGAGAGCT	59.662	20	TCTAGATTTTCAATCGGACCTACAT	57.639	25	208	867	1074
Cluster-14511.1	1	p3	(ATG)5	15	38	52	GTTGATCTTTTGGCGGACACA	59.393	21	CGACTGCAGAGTCTTCTTCCA	59.729	21	151	9	159	GTTGATCTTTTGGCGGACACA	59.393	21	TCGACTGCAGAGTCTTCTTCC	59.458	21	152	9	160	AGTTGATCTTTTGGCGGACAC	59.12	21	CGACTGCAGAGTCTTCTTCCA	59.729	21	152	8	159
Cluster-16104.21390	1	p2	(GA)6	12	1731	1742	CGGGTGTTCGGTTATTGGGT	60.322	20	TGCCCATCTCTTACACCAGAG	59.166	21	274	1609	1882	ACGGGTGTTCGGTTATTGGG	60.322	20	TGCCCATCTCTTACACCAGAG	59.166	21	275	1608	1882	CGGGTGTTCGGTTATTGGGT	60.322	20	TGCCCATCTCTTACACCAGA	58.049	20	274	1609	1882
Cluster-16104.69334	1	p1	(T)10	10	1358	1367	AAGCTCATTTGGACCGACGT	59.965	20	GGAGCAGAGGCACAGAGATG	60.179	20	153	1271	1423	AAGCTCATTTGGACCGACGT	59.965	20	CAGAGGCACAGAGATGCAGA	59.464	20	149	1271	1419	AAGCTCATTTGGACCGACGT	59.965	20	GGTTGGCATCCTATGGGACA	59.449	20	218	1271	1488
Cluster-16104.45456	1	p3	(TTG)5	15	718	732	CCAAAGCCTTGTCCCCAGAT	59.96	20	CGGTGAAACAACAGCAGCAA	59.9	20	174	584	757	ATCCCATGACCCTGTTGTCG	59.747	20	CGGTGAAACAACAGCAGCAA	59.9	20	241	517	757	CCAAAGCCTTGTCCCCAGAT	59.96	20	GACGGTGAAACAACAGCAGC	60.317	20	176	584	759
Cluster-16104.45455	1	p1	(A)10	10	1484	1493	TGTGGAGCTTGACAAAGGGT	59.449	20	AGCTGCATACTTCTGATTTATGCT	58.625	24	224	1302	1525	TGTGGAGCTTGACAAAGGGT	59.449	20	GCTGCATACTTCTGATTTATGCT	57.314	23	223	1302	1524	TGTGGAGCTTGACAAAGGGT	59.449	20	AGCTGCATACTTCTGATTTATGC	57.314	23	224	1302	1525
Cluster-16104.45451	1	p3	(GAA)5	15	1	15
Cluster-16104.58392	1	p1	(T)10	10	421	430	AAGGTTGCCTGTCCTGGTAC	59.599	20	GCAACTGACACTGGACAACA	58.621	20	280	198	477	GTGGTGGGGTACAGTGATGA	59.019	20	AGCAACTGACACTGGACAACA	60.065	21	258	221	478	AGTGGTGGGGTACAGTGATG	59.016	20	AGCAACTGACACTGGACAACA	60.065	21	259	220	478
Cluster-16104.52993	1	p3	(TTC)5	15	573	587	ACACCTGGAATCCGATGATCA	58.881	21	CCAGGAAGAAGAAAAAGGAATCCG	59.843	24	265	409	673	ACACCTGGAATCCGATGATCA	58.881	21	TGAGTGATTTTGTGTGTTTCCCT	58.723	23	209	409	617	TGAAACACCTGGAATCCGATGA	59.696	22	CCAGGAAGAAGAAAAAGGAATCCG	59.843	24	269	405	673
Cluster-16104.58394	1	p2	(AG)7	14	168	181	GCCATTACCTGCATTCCAGC	59.613	20	CCCAGTAGAATTCGGCGGTT	60.108	20	191	27	217	GCCATTACCTGCATTCCAGC	59.613	20	GGGACCCAGTAGAATTCGGC	60.179	20	195	27	221	GCCATTACCTGCATTCCAGC	59.613	20	TGAGAAGCCGGATGAGTTGG	59.75	20	213	27	239
Cluster-16104.58399	1	p4	(TGTT)5	20	2374	2393	ACACACACTTGTTACCGTGGA	59.792	21	TGACAGTTGCAATAGATCACCT	57.442	22	261	2199	2459	TCCTGACATCAGTTTGCAGGT	59.579	21	TGACAGTTGCAATAGATCACCT	57.442	22	179	2281	2459	ACACACACTTGTTACCGTGGA	59.792	21	TGACAGTTGCAATAGATCACCTT	58.09	23	261	2199	2459
Cluster-16104.50591	1	p1	(A)11	11	151	161	CCCACCGAGAATTGTACCCA	59.384	20	CGATGCGTCATTTTGGCAGT	59.831	20	202	25	226	TCCCACCGAGAATTGTACCC	59.093	20	CGATGCGTCATTTTGGCAGT	59.831	20	203	24	226	CCCACCGAGAATTGTACCCA	59.384	20	CCGATGCGTCATTTTGGCAG	60.524	20	203	25	227
Cluster-16104.50590	1	p1	(A)10	10	2941	2950	TGCTGCAGTAAGGCTGTGAA	59.892	20	CCCGAAATTCTGAATCCTTTCCG	59.935	23	257	2815	3071	TTGCTGCAGTAAGGCTGTGA	59.892	20	CCCGAAATTCTGAATCCTTTCCG	59.935	23	258	2814	3071	ACCGGGAATTTGAGCGAGAG	60.108	20	ACATTTTCAACGATCACGAGCT	58.933	22	247	2730	2976
Cluster-16104.50593	1	p2	(TG)6	12	1215	1226	GATTGAAGCAGGCAAAGGGC	60.108	20	ACACACACAAACATGGGTCCT	60.064	21	269	1035	1303	GATTGAAGCAGGCAAAGGGC	60.108	20	ACACACAAACATGGGTCCTCA	59.786	21	267	1035	1301	GGGCAGTCTCAGAACTCCAT	59.092	20	GCCCCGCTGCTCATTCTATT	60.536	20	280	1125	1404
Cluster-16104.50597	1	p1	(A)21	21	1053	1073
Cluster-21065.0	1	c	(TA)6aaacatgttttttat(TA)6tttaaataaaaatgtaataactaattcaacaatttattgcatcaacccatgttccaagtctttttgtgtac(A)10	120	861	980
Cluster-16104.28832	1	p2	(AG)8	16	54	69	CGTGGGACAGAGCTGTAACA	59.683	20	TGGTGTTGGTGAAACGGGAA	60.034	20	204	17	220	CGTGGGACAGAGCTGTAACA	59.683	20	TTGGTGTTGGTGAAACGGGA	60.034	20	205	17	221	CGTGGGACAGAGCTGTAACA	59.683	20	GTTGGTGTTGGTGAAACGGG	59.898	20	206	17	222
Cluster-16104.28838	1	p2	(AT)6	12	606	617	CCGGGTGAGGGTTTCATTCA	59.962	20	ACACAATGGGGACTGTAAGTGT	59.558	22	213	469	681	TACTGAACTCAAGCCGGGTG	59.68	20	ACACAATGGGGACTGTAAGTGT	59.558	22	226	456	681	GTACTGAACTCAAGCCGGGT	59.679	20	ACACAATGGGGACTGTAAGTGT	59.558	22	227	455	681
Cluster-16104.46903	1	p2	(TC)6	12	51	62	CCCTCTCTCACACAACATCCC	60.066	21	GTGGAGGAGATGTTGCAGCT	60.036	20	132	26	157	CCCTCTCTCACACAACATCCC	60.066	21	GAGGCCAGGCATATCAGGTC	59.964	20	198	26	223	GCTTCCCTCTCTCACACAACA	59.929	21	GTGGAGGAGATGTTGCAGCT	60.036	20	136	22	157
Cluster-16104.30708	1	p1	(A)10	10	1040	1049	GAGTGACACGGCCAAGAAGA	59.966	20	CCGGAACTACATACCAGAACTACA	59.6	24	241	839	1079	AGTCGGAGATGGAGCTGAGT	60.034	20	CCGGAACTACATACCAGAACTACA	59.6	24	257	823	1079	TCGGAGATGGAGCTGAGTGA	60.034	20	CCGGAACTACATACCAGAACTACA	59.6	24	255	825	1079
Cluster-16104.34944	1	p2	(GA)7	14	1576	1589	TGAGCAATTCGGTGTGGTCA	59.892	20	GAACTACTTCGTCCCCAGCC	60.108	20	102	1515	1616	TGAGCAATTCGGTGTGGTCA	59.892	20	GGAACTACTTCGTCCCCAGC	60.108	20	103	1515	1617	GGACGGTGAGGAGTTTACCG	60.109	20	GAACTACTTCGTCCCCAGCC	60.108	20	160	1457	1616
Cluster-16104.81445	1	p1	(T)11	11	458	468	ACGGGTAAAATAGCCCAGCC	60.107	20	ATGGTTGGTTTACCCCTCCT	58.232	20	280	290	569	ACGGGTAAAATAGCCCAGCC	60.107	20	TGGTTGGTTTACCCCTCCTA	57.563	20	279	290	568	GGGTAAAATAGCCCAGCCGG	60.822	20	ATGGTTGGTTTACCCCTCCT	58.232	20	278	292	569
Cluster-16104.10798	1	p1	(A)10	10	102	111	GAATGCACACACGGGATTGA	58.836	20	CTCTTCGCTGCCACTGTACT	59.755	20	160	21	180	AGAATGCACACACGGGATTG	58.832	20	CTCTTCGCTGCCACTGTACT	59.755	20	161	20	180	GAATGCACACACGGGATTGA	58.836	20	AATTCCTCTTCGCTGCCACT	59.674	20	165	21	185
Cluster-16104.10797	1	p1	(A)10	10	102	111	GAATGCACACACGGGATTGA	58.836	20	CTCTTCGCTGCCACTGTACT	59.755	20	160	21	180	AGAATGCACACACGGGATTG	58.832	20	CTCTTCGCTGCCACTGTACT	59.755	20	161	20	180	GAATGCACACACGGGATTGA	58.836	20	AATTCCTCTTCGCTGCCACT	59.674	20	165	21	185
Cluster-16010.0	1	p1	(T)14	14	7	20
Cluster-16104.86994	1	p3	(CTT)5	15	1068	1082	AGCAGCAGCAACCATATCCA	59.743	20	AGCCCACCTTCCCTTTTGAC	60.179	20	268	950	1217	AGCAGCAGCAACCATATCCA	59.743	20	CAGCCCACCTTCCCTTTTGA	60.179	20	269	950	1218	AGCAGCAGCAACCATATCCA	59.743	20	CCACCTTCCCTTTTGACCCA	59.813	20	265	950	1214
Cluster-16104.86992	1	p1	(T)10	10	216	225	TTGACACGTGTTATCTGTGATTTT	57.388	24	CCCACTAAAGACGAGCCCAG	60.108	20	130	188	317	AAAATTGACACGTGTTATCTGTGA	57.388	24	CCCACTAAAGACGAGCCCAG	60.108	20	134	184	317	TTGACACGTGTTATCTGTGATTTT	57.388	24	GACCCACTAAAGACGAGCCC	60.108	20	132	188	319
Cluster-29.0	1	p1	(T)10	10	405	414	CAGGGGCATCATCCGGAATT	60.179	20	CTCATTCTCTGGGATCACTGCA	59.83	22	155	376	530	CAGGGGCATCATCCGGAATT	60.179	20	ACTCATTCTCTGGGATCACTGC	59.83	22	156	376	531	CAGGGGCATCATCCGGAATT	60.179	20	TCATTCTCTGGGATCACTGCA	58.809	21	154	376	529
Cluster-16104.66457	1	p3	(AGA)5	15	14	28
Cluster-16104.42108	1	p2	(TA)6	12	158	169	TCGGATGCACTACGAACACC	60.109	20	TGCTCCCGGTCTTGAGGATA	60.033	20	137	135	271	TCGGATGCACTACGAACACC	60.109	20	TATGCTCCCGGTCTTGAGGA	60.033	20	139	135	273	TCGGATGCACTACGAACACC	60.109	20	AGGATTCGTGACCCGGACTA	60.034	20	250	135	384
Cluster-16104.17227	1	p1	(T)10	10	52	61	GCGTCTTCATCTCACCCTTCT	59.794	21	GATTTCAGAGCGGCAAACCC	59.829	20	276	24	299	AGCGTCTTCATCTCACCCTTC	59.794	21	GATTTCAGAGCGGCAAACCC	59.829	20	277	23	299	AGCGTCTTCATCTCACCCTT	58.729	20	GATTTCAGAGCGGCAAACCC	59.829	20	277	23	299
Cluster-16104.17224	1	p1	(T)11	11	93	103	ACTCGTTTATGCTCACCGACT	59.455	21	GGTCAAGTTCTTGCTGCTGC	60.04	20	249	3	251	GGAACTCGTTTATGCTCACCG	59.341	21	GGTCAAGTTCTTGCTGCTGC	60.04	20	252	0	251	ACTCGTTTATGCTCACCGACT	59.455	21	GCTGCGGTCACATTATCAGC	59.694	20	234	3	236
Cluster-16104.87384	1	p3	(GTT)5	15	294	308	ACAAACCCTAATCGTCGCGT	60.038	20	CGAGGAGGATCATAAGGCGG	59.755	20	112	269	380	ACAAACCCTAATCGTCGCGT	60.038	20	CCGAGGAGGATCATAAGGCG	59.755	20	113	269	381	TAGGGCCACTCCTCCAAAGA	59.882	20	CGAGGAGGATCATAAGGCGG	59.755	20	158	223	380
Cluster-16104.3923	1	p2	(TA)7	14	461	474
Cluster-16104.3922	1	p2	(TG)9	18	7	24
Cluster-16104.3924	1	p2	(AC)10	20	622	641
Cluster-16104.38308	1	p3	(TCT)6	18	80	97	ACCATTGTTGTTCCCCCGAT	59.592	20	GCTAGCTGCTGCCCAGTTTT	61.247	20	201	57	257	ACCATTGTTGTTCCCCCGAT	59.592	20	CTAGCTGCTGCCCAGTTTTT	58.749	20	200	57	256	CACCATTGTTGTTCCCCCGA	60.539	20	GCTAGCTGCTGCCCAGTTTT	61.247	20	202	56	257
Cluster-16104.43273	1	p1	(T)10	10	4564	4573
Cluster-16104.80661	1	p2	(AG)7	14	4670	4683	GCCTCAGCAGATGACCAACT	60.036	20	TGACAATACCAACCATTCCTCA	57.351	22	189	4535	4723	AGCCTCAGCAGATGACCAAC	60.036	20	TGACAATACCAACCATTCCTCA	57.351	22	190	4534	4723	CAGCCTCAGCAGATGACCAA	60.036	20	TGACAATACCAACCATTCCTCA	57.351	22	191	4533	4723
Cluster-16104.19456	1	p3	(GGA)5	15	1375	1389	GATTGCCGGCATTGCTACAG	59.97	20	CTCCGCTGGTCATATCGTCC	60.039	20	209	1223	1431	CCCTTCTAACCCTGCTGAGC	60.107	20	CTCCGCTGGTCATATCGTCC	60.039	20	257	1175	1431	AAGTCTCCGAAGCATGCTCC	60.108	20	CTCCGCTGGTCATATCGTCC	60.039	20	112	1320	1431
Cluster-16104.26960	1	p1	(T)19	19	1	19
Cluster-16104.26964	1	p1	(T)10	10	2336	2345	TGCTTGAGATTTGGAGCTTCTCT	59.991	23	CGTCTCGACCATTCTTCCCC	60.179	20	249	2225	2473	TGCTTGAGATTTGGAGCTTCTCT	59.991	23	CGACCATTCTTCCCCACTGG	60.393	20	244	2225	2468	TGCTTGAGATTTGGAGCTTCTC	58.658	22	CGTCTCGACCATTCTTCCCC	60.179	20	249	2225	2473
Cluster-16104.26967	1	p1	(T)10	10	2258	2267	TGCTTGAGATTTGGAGCTTCTCT	59.991	23	CGTCTCGACCATTCTTCCCC	60.179	20	249	2147	2395	TGCTTGAGATTTGGAGCTTCTCT	59.991	23	CGACCATTCTTCCCCACTGG	60.393	20	244	2147	2390	TGCTTGAGATTTGGAGCTTCTC	58.658	22	CGTCTCGACCATTCTTCCCC	60.179	20	249	2147	2395
Cluster-16104.46170	1	p1	(T)10	10	82	91	TGACAAGGTAACCAGATTTGTGG	58.859	23	GTTCGGTCTGCCATGGATCA	60.108	20	252	39	290	TGACAAGGTAACCAGATTTGTGG	58.859	23	AGTTCGGTCTGCCATGGATC	59.821	20	253	39	291	TGACAAGGTAACCAGATTTGTGG	58.859	23	TTCAGTCTTGGCAGCAGTGT	59.819	20	197	39	235
Cluster-16104.46173	1	p1	(T)11	11	14	24
Cluster-16104.72601	1	p3	(CGG)6	18	77	94	CGGTGGCTACGGAGGTGG	62.143	18	GAGCGAGCGATAACACGGTA	59.971	20	217	7	223	CGGTGGCTACGGAGGTGG	62.143	18	CGGTAGCCAGAGCATCTCAG	59.968	20	273	7	279	CGGTGGCTACGGAGGTGG	62.143	18	GAACCTAAGCGATGGAGCGA	59.898	20	254	7	260
Cluster-16104.34163	1	p1	(A)10	10	1372	1381	GTTGCGGGAGATGTTCATGC	59.901	20	GGGTTAACATACTGAGCGCCT	60.134	21	253	1156	1408	GTTGCGGGAGATGTTCATGC	59.901	20	GGGTTAACATACTGAGCGCC	58.703	20	253	1156	1408	TGGTTGCGGGAGATGTTCAT	59.672	20	GGGTTAACATACTGAGCGCCT	60.134	21	255	1154	1408
Cluster-16104.34168	1	p1	(A)11	11	163	173	CGCAGCTCACAACAAAACGT	60.248	20	AGTGATGTTTCTAGTCGCTGGT	59.437	22	120	124	243	ATCCCGCAGCTCACAACAAA	60.537	20	AGTGATGTTTCTAGTCGCTGGT	59.437	22	124	120	243	AATCCCGCAGCTCACAACAA	60.537	20	AGTGATGTTTCTAGTCGCTGGT	59.437	22	125	119	243
Cluster-16104.88734	1	p1	(A)16	16	2545	2560	TCACCAAACTGGACCCCAAA	59.368	20	TGAGTGCCCATGTCAGAACT	58.941	20	268	2403	2670	TCACCAAACTGGACCCCAAA	59.368	20	AGTTGAGTGCCCATGTCAGA	58.941	20	271	2403	2673	TTCACCAAACTGGACCCCAA	59.368	20	TGAGTGCCCATGTCAGAACT	58.941	20	269	2402	2670
Cluster-16104.87905	1	p3	(TCC)6	18	423	440	TTTACGCAACTCCTGGCGAT	60.037	20	AGTGCTGGGTGCTCTGATTC	60.036	20	265	298	562	TTTACGCAACTCCTGGCGAT	60.037	20	GAAGTGCTGGGTGCTCTGAT	60.036	20	267	298	564	TTTACGCAACTCCTGGCGAT	60.037	20	TGCTGGGTGCTCTGATTCAG	60.036	20	263	298	560
Cluster-16104.88732	1	p1	(A)16	16	3739	3754	TCACCAAACTGGACCCCAAA	59.368	20	TGAGTGCCCATGTCAGAACT	58.941	20	268	3597	3864	TCACCAAACTGGACCCCAAA	59.368	20	AGTTGAGTGCCCATGTCAGA	58.941	20	271	3597	3867	TTCACCAAACTGGACCCCAA	59.368	20	TGAGTGCCCATGTCAGAACT	58.941	20	269	3596	3864
Cluster-16104.84124	1	p1	(A)15	15	1	15
Cluster-16104.84123	1	p1	(T)10	10	59	68	ACAAATAAGCTCCCATATTTCTGGT	58.565	25	TGCTCTTCTAAAAGCATGGGC	58.905	21	138	30	167	ACAAATAAGCTCCCATATTTCTGGTT	59.103	26	TGCTCTTCTAAAAGCATGGGC	58.905	21	138	30	167	CAAATAAGCTCCCATATTTCTGGT	57.033	24	TGCTCTTCTAAAAGCATGGGC	58.905	21	137	31	167
Cluster-16104.47225	1	p1	(A)12	12	172	183	TCCCACTGGAATACACAGCT	58.343	20	GTGACCGTTGAGAAGCTGGA	59.966	20	192	111	302	TCCCACTGGAATACACAGCT	58.343	20	TTGACGGAGCTCGCCTATTC	59.898	20	236	111	346	TCCCACTGGAATACACAGCT	58.343	20	GTTTGACGGAGCTCGCCTAT	60.179	20	238	111	348
Cluster-16104.49043	1	p1	(A)18	18	1	18
Cluster-16104.49042	1	p1	(T)10	10	3527	3536	CAGGCACTTGTTGGTTGTGT	59.183	20	TGACCAAAGCCCAAGAGGAA	59.15	20	169	3393	3561	ACAGGCACTTGTTGGTTGTG	59.183	20	TGACCAAAGCCCAAGAGGAA	59.15	20	170	3392	3561	CAGGCACTTGTTGGTTGTGT	59.183	20	ATGACCAAAGCCCAAGAGGA	58.924	20	170	3393	3562
Cluster-16104.49044	1	p1	(T)10	10	3738	3747	CAGGCACTTGTTGGTTGTGT	59.183	20	TGACCAAAGCCCAAGAGGAA	59.15	20	169	3604	3772	ACAGGCACTTGTTGGTTGTG	59.183	20	TGACCAAAGCCCAAGAGGAA	59.15	20	170	3603	3772	CAGGCACTTGTTGGTTGTGT	59.183	20	ATGACCAAAGCCCAAGAGGA	58.924	20	170	3604	3773
Cluster-16104.49048	1	p3	(CAC)6	18	105	122	GCCGCCTCCACCATTTTTAC	59.827	20	CAGTCTTGGACCCCAGCAAT	59.961	20	232	54	285	GCCGCCTCCACCATTTTTAC	59.827	20	TGCCTTGCAACAACAGGGTA	60.106	20	148	54	201	GCCGCCTCCACCATTTTTAC	59.827	20	GGTAAGATCGGTGGTGGTGG	60.108	20	132	54	185
Cluster-16104.49048	2	p3	(TCA)5	15	252	266	CCACCACCCTTCTTACCACC	59.962	20	GATGGGTAAGCCTCCTGGTG	59.819	20	225	115	339	CCACCACCACCCTTCTTACC	59.962	20	GATGGGTAAGCCTCCTGGTG	59.819	20	228	112	339	TACCCTGTTGTTGCAAGGCA	60.106	20	GATGGGTAAGCCTCCTGGTG	59.819	20	158	182	339
Cluster-16104.49048	3	p3	(TCA)5	15	428	442	ATTGCTGGGGTCCAAGACTG	59.961	20	CGCCTGAGGATGAAGAAGGG	60.179	20	231	266	496	ATTGCTGGGGTCCAAGACTG	59.961	20	CCGCCTGAGGATGAAGAAGG	60.179	20	232	266	497	CACCAGGAGGCTTACCCATC	59.819	20	CGCCTGAGGATGAAGAAGGG	60.179	20	177	320	496
Cluster-16104.49048	4	c	(GCC)5acctccccctccaccgcctttcagctggttgttctgttgatttccaccacctccacccttctgattgttcttgtt(ACC)6	108	661	768	AACATTTGCAGCTGCTGTGG	59.967	20	CCCAAAGCCTGCAAACAACA	59.822	20	246	616	861	CTTCCCTTCCTGCTGCATCA	60.035	20	CCCAAAGCCTGCAAACAACA	59.822	20	280	582	861	TGCTGTGGGTTCATCTGACC	59.963	20	CCCAAAGCCTGCAAACAACA	59.822	20	234	628	861
Cluster-16104.49048	5	c	(A)10gaaataaataggctccagttcctcaa(AG)6	48	1560	1607	GAGATGGGCCTAATGAGCACA	59.858	21	CCACCCACCACTCTCTGAAC	59.965	20	122	1515	1636	GAGATGGGCCTAATGAGCACA	59.858	21	TCCACCCACCACTCTCTGAA	60.105	20	123	1515	1637	AGATGGGCCTAATGAGCACA	58.784	20	CCACCCACCACTCTCTGAAC	59.965	20	121	1516	1636
Cluster-16104.89336	1	p1	(A)10	10	249	258	TGACTCCAAACGAGCAAGGA	59.244	20	GCTTAAACCCATGCATGTCCA	59.176	21	250	45	294	TGACTCCAAACGAGCAAGGA	59.244	20	AGCTTAAACCCATGCATGTCC	58.897	21	251	45	295	TGACTCCAAACGAGCAAGGAA	59.86	21	GCTTAAACCCATGCATGTCCA	59.176	21	250	45	294
Cluster-16104.79058	1	p3	(GGA)5	15	1967	1981	CGGAAGAGGTCGAGCTGATC	59.97	20	AGGCATGGGGTTTTAGCCAA	59.884	20	275	1730	2004	ACGTCGAAGCCTTGCGAATA	60.109	20	TGCTCTATTGCCGCATCCAA	60.107	20	238	1839	2076	ACGTCGAAGCCTTGCGAATA	60.109	20	TTGCTCTATTGCCGCATCCA	60.107	20	239	1839	2077
Cluster-16104.1780	1	p3	(TCT)5	15	81	95	CATCCACCACTCACTCTGCA	59.677	20	CTGATCACCGCTTTCCCCTT	60.035	20	217	29	245	CATCCACCACTCACTCTGCA	59.677	20	TCTCTCGAACAACACGGCTC	60.039	20	273	29	301	CATCCACCACTCACTCTGCA	59.677	20	TTGGCTCATCGGAGGAACTG	59.75	20	234	29	262
Cluster-16104.1787	1	p2	(AT)6	12	45	56	GGACTGGTTCCGAGTTTATTCT	57.796	22	AGGAAGCAGGGATGAGCAAC	60.035	20	197	5	201	GGACTGGTTCCGAGTTTATTCT	57.796	22	GGCTGAGACGAAGGATGAGG	59.896	20	214	5	218	GGACTGGTTCCGAGTTTATTCT	57.796	22	GGAGGCTGAGACGAAGGATG	59.896	20	217	5	221
Cluster-16104.68615	1	p1	(T)19	19	659	677	TCGTGGAATTACAGTGGGCC	60.036	20	TGGATAGCGGTGTAGGACCT	59.739	20	139	598	736	AATTACAGTGGGCCAGTGGG	59.96	20	TGGATAGCGGTGTAGGACCT	59.739	20	133	604	736	TCGTGGAATTACAGTGGGCC	60.036	20	TGCATGGATAGCGGTGTAGG	59.607	20	143	598	740
Cluster-16104.68614	1	p2	(GA)9	18	1199	1216	CTCGACTTTAGTGCCTCGGA	59.191	20	TGACAAAATAGTCCGATGACCT	57.181	22	255	1030	1284	TCTCGACTTTAGTGCCTCGG	59.191	20	TGACAAAATAGTCCGATGACCT	57.181	22	256	1029	1284	CTCGACTTTAGTGCCTCGGAA	59.798	21	TGACAAAATAGTCCGATGACCT	57.181	22	255	1030	1284
Cluster-16104.68614	2	p1	(T)10	10	1491	1500	AACGGTTCCTTTCGGTAGGG	59.677	20	ATTTACTCGTACATGTCTGAGCT	57.416	23	258	1391	1648	ACGGTTCCTTTCGGTAGGGA	60.543	20	ATTTACTCGTACATGTCTGAGCT	57.416	23	257	1392	1648	TGGGAGTGGTTCACGGAAAA	59.453	20	ATTTACTCGTACATGTCTGAGCT	57.416	23	276	1373	1648
Cluster-16104.61869	1	p2	(TA)11	22	1432	1453
Cluster-16104.61977	1	p1	(A)11	11	1850	1860	ACGGAGAAGGTTAGCCGTTG	60.038	20	ACAAGCATTGAACTTGCACTAA	57.083	22	107	1804	1910	ACGGAGAAGGTTAGCCGTTG	60.038	20	TTACAAGCATTGAACTTGCACT	57.083	22	109	1804	1912	CACGGAGAAGGTTAGCCGTT	60.038	20	ACAAGCATTGAACTTGCACTAA	57.083	22	108	1803	1910
Cluster-16104.61975	1	p1	(T)14	14	357	370	CCGTTTGTTGGAGGCAATTGA	59.66	21	AACCTTTGCGACACGGATCT	59.965	20	218	332	549	TCCGTTTGTTGGAGGCAATTG	59.66	21	AACCTTTGCGACACGGATCT	59.965	20	219	331	549	CAATTCCGTTTGTTGGAGGCA	59.66	21	AACCTTTGCGACACGGATCT	59.965	20	223	327	549
Cluster-20294.0	1	p1	(A)10	10	83	92	ACGACAGATTTCTACGGATCCG	59.967	22	TACTGCGTATTCGGAACCGG	59.899	20	158	23	180	CGACAGATTTCTACGGATCCGA	59.71	22	TACTGCGTATTCGGAACCGG	59.899	20	157	24	180	TCTACGGATCCGAAATCGTGA	58.709	21	TACTGCGTATTCGGAACCGG	59.899	20	148	33	180
Cluster-16104.73493	1	p1	(A)12	12	170	181	GCCGATACATTAGCGAAGGC	59.209	20	GCCTTGACCAAGACCCCATA	59.376	20	278	41	318	TGAACAAGAGTTTGCGGGAGA	59.86	21	GCCTTGACCAAGACCCCATA	59.376	20	240	79	318	GGTTGAACAAGAGTTTGCGGG	60.269	21	GCCTTGACCAAGACCCCATA	59.376	20	243	76	318
Cluster-16104.73491	1	p2	(CT)6	12	183	194	TGCTCACTTCTTCCATGGCT	59.305	20	GGTGAGCAAGCAGAGTGGAT	60.036	20	121	151	271	TGCTCACTTCTTCCATGGCT	59.305	20	GAGGGTAAGTTGTCGGCGAT	59.825	20	208	151	358	TGCTCACTTCTTCCATGGCT	59.305	20	AGCTTTACTCTGGCAGCTCC	59.748	20	262	151	412
Cluster-16104.73490	1	p1	(T)10	10	76	85	TCATGACGTCTCTCTGGACTCT	60.027	22	TTTGAGCAGGGGTTAGGACG	59.676	20	171	31	201	TCTCATGACGTCTCTCTGGACT	60.027	22	TTTGAGCAGGGGTTAGGACG	59.676	20	173	29	201	TCATGACGTCTCTCTGGACTCT	60.027	22	GGGGTTAGGACGTGGAGAGA	60.324	20	163	31	193
Cluster-16104.73499	1	p2	(AT)6	12	216	227	TCTTCTCCGTTTCTCCCCCT	59.883	20	CAAGAAAGAGGAGGCGCTGA	60.037	20	261	152	412	TCTTCTCCGTTTCTCCCCCT	59.883	20	TCAAGAAAGAGGAGGCGCTG	60.037	20	262	152	413	TCTTCTCCGTTTCTCCCCCT	59.883	20	TTGCGTAGACATCCTCGTCG	59.902	20	204	152	355
Cluster-16104.73498	1	p1	(T)10	10	73	82	AACACCGGTTCTCCCATCAC	59.964	20	AGGTCGCCAAGTGCTAAACG	60.949	20	251	0	250	AACACCGGTTCTCCCATCAC	59.964	20	CAGATCACAACCTTGGGACGA	59.998	21	209	0	208	AACACCGGTTCTCCCATCAC	59.964	20	CACAACCTTGGGACGAAACAC	59.935	21	204	0	203
Cluster-16104.23449	1	p2	(CT)6	12	216	227	ATGACCACTGCCATGTGAGG	60.035	20	ATGTAAGTCGGTCGCTGCTT	59.753	20	257	46	302	CATGTGAGGGGTAGCTGGTG	60.108	20	ATGTAAGTCGGTCGCTGCTT	59.753	20	246	57	302	CACTGCCATGTGAGGGGTAG	60.108	20	ATGTAAGTCGGTCGCTGCTT	59.753	20	252	51	302
Cluster-21530.0	1	p1	(A)10	10	38	47	TGAAGCCGGACGGTCGTG	62.352	18	ACAACGAGTAACAATGCGCG	59.837	20	263	1	263	GTGAAGCCGGACGGTCGT	62.353	18	ACAACGAGTAACAATGCGCG	59.837	20	264	0	263	TGAAGCCGGACGGTCGTG	62.352	18	CGTCTGATGCGAGACTGTGA	59.831	20	118	1	118
Cluster-21530.0	2	c	(T)12aaatgacttgataaaaagttaactcagtattaaacc(A)11cgcgcattgttactcgttgttaaacgataa(T)11	100	186	285	TCACAGTCTCGCATCAGACG	59.831	20	TCTCCCGCCATGCTTATCAC	59.893	20	250	99	348	TCACAGTCTCGCATCAGACG	59.831	20	GTCTCCCGCCATGCTTATCA	59.893	20	251	99	349	TCACAGTCTCGCATCAGACG	59.831	20	TGTCTCCCGCCATGCTTATC	59.893	20	252	99	350
Cluster-21530.0	3	p3	(GAT)5	15	1209	1223	CAACCACGATGCATCAGCTG	59.902	20	GCTCCAACTGCTTCTTGTGC	60.04	20	279	1078	1356	CAACCACGATGCATCAGCTG	59.902	20	CGATGGTCCAGCTCTTGACA	59.753	20	184	1078	1261	CACCATAACCAAAGGTGCGC	60.109	20	CGATGGTCCAGCTCTTGACA	59.753	20	247	1015	1261
Cluster-16104.23445	1	p1	(T)11	11	1	11
Cluster-16104.2207	1	p1	(A)14	14	209	222
Cluster-16104.86568	1	p2	(CA)6	12	194	205	AGCTCCATGAACTGCACACA	59.891	20	CAAATCAGTTACAGCCGCGG	59.903	20	212	169	380	AGCTCCATGAACTGCACACA	59.891	20	ACTTGCTGCTCACACAGTGA	59.821	20	167	169	335	GCTCCATGAACTGCACACAC	59.761	20	CAAATCAGTTACAGCCGCGG	59.903	20	211	170	380
Cluster-16104.20930	1	p2	(CT)6	12	271	282	AGAGTGTCTTGCAGTGATAGCA	59.435	22	GCGCTCTGATCCTATCCACC	60.038	20	274	215	488	AGAGTGTCTTGCAGTGATAGCA	59.435	22	TTGACGACGAGGAACTTGCT	59.612	20	227	215	441	GAGTGTCTTGCAGTGATAGCA	58.035	21	CGAATGAGCGCTCTGATCCT	59.968	20	280	216	495
Cluster-16104.20932	1	p2	(CT)6	12	271	282	GCAAGAGAGAGTCCTGCAGT	59.392	20	TGAGGAAGCCATGGATCTGC	59.818	20	164	210	373	GCAAGAGAGAGTCCTGCAGT	59.392	20	TTGACGACGAGGAACTTGCT	59.612	20	254	210	463	GCAAGAGAGAGTCCTGCAGT	59.392	20	TGCCTGGATGGTTGTGATGT	59.595	20	188	210	397
Cluster-16104.20933	1	p1	(A)10	10	364	373	TGTCGCGACAAGGTCTAAGC	60.388	20	GACTGCTGGGGCTGGTTTAT	60.034	20	227	242	468	TGTCGCGACAAGGTCTAAGC	60.388	20	CTGCTGGGGCTGGTTTATGA	60.034	20	225	242	466	TCGGATCAGAAGCAGTTCGC	60.459	20	GACTGCTGGGGCTGGTTTAT	60.034	20	252	217	468
Cluster-16104.20933	2	p2	(AT)7	14	2025	2038	TGGAAAGGAGGGAGAAGAAGTG	59.36	22	ATGCCAATGTTGTGCTCTTTT	57.243	21	164	1999	2162	TGGAAAGGAGGGAGAAGAAGTG	59.36	22	AATGCCAATGTTGTGCTCTTT	57.243	21	165	1999	2163	TGGAAAGGAGGGAGAAGAAGTG	59.36	22	TGCCAATGTTGTGCTCTTTTAGA	59.112	23	163	1999	2161
Cluster-16104.20934	1	p1	(T)11	11	505	515	AATCATCACGGCTCTCGCAT	59.894	20	AAACGGAGATATCCCCAAGAAA	57.145	22	115	426	540	AATCATCACGGCTCTCGCAT	59.894	20	AAAACGGAGATATCCCCAAGAA	57.145	22	116	426	541	AATCATCACGGCTCTCGCAT	59.894	20	AAAAACGGAGATATCCCCAAGA	57.145	22	117	426	542
Cluster-16104.18097	1	p2	(AT)9	18	663	680
Cluster-16104.69565	1	p1	(T)13	13	60	72	GCTTTGCGAGCCAAGTATAAGC	60.54	22	ATGCGCAATGTAACCGAAGC	59.901	20	192	1	192	GCTTTGCGAGCCAAGTATAAGC	60.54	22	GCGCAATGTAACCGAAGCTC	60.248	20	190	1	190	TGCGAGCCAAGTATAAGCTT	57.309	20	ATGCGCAATGTAACCGAAGC	59.901	20	188	5	192
Cluster-16104.69565	2	c	(CCG)6ccccgacccgcgcgccctcccgagggaggacgcggggccggggggcggagacgggggaggagga(GGAC)5	102	398	499	TACTACTACCCACGCCACCA	59.961	20	GGCCCAAAAAGACGTCGTTT	59.617	20	255	332	586	GCTACTACTACCCACGCCAC	59.898	20	GGCCCAAAAAGACGTCGTTT	59.617	20	257	330	586	TACTACTACCCACGCCACCA	59.961	20	TTCTACATTGGGCGATGGGC	60.465	20	272	332	603
Cluster-16104.69566	1	p1	(T)13	13	60	72	GCTTTGCGAGCCAAGTATAAGC	60.54	22	GCGCAATGTAACCGAAGCTC	60.248	20	190	1	190	GCTTTGCGAGCCAAGTATAAGC	60.54	22	GAGCGCAATGTAACCGAAGC	60.248	20	192	1	192	GCTTTGCGAGCCAAGTATAAGC	60.54	22	AGCAAGTAAACGAGAGCGCA	60.32	20	205	1	205
Cluster-16104.69566	2	c	(CCG)6ccccgacccgcgcgccctcccgagggaggacgcggggccggggggcggagacgggggaggagga(GGAC)5	102	400	501	TACTACTACCCACGCCACCA	59.961	20	GGCCCAAAAAGACGTCGTTT	59.617	20	255	334	588	GCTACTACTACCCACGCCAC	59.898	20	GGCCCAAAAAGACGTCGTTT	59.617	20	257	332	588	TACTACTACCCACGCCACCA	59.961	20	TTCTACATTGGGCGATGGGC	60.465	20	272	334	605
Cluster-16104.26191	1	p1	(A)10	10	329	338
Cluster-16104.26193	1	p1	(A)11	11	285	295	ACCATACACGATGTATCTTAACTTTTT	57.555	27	TATATCGTCCCACGTGTGCG	59.97	20	142	179	320	ACCATACACGATGTATCTTAACTTTTT	57.555	27	GCATGACGCTTTTTGACGCA	60.66	20	173	179	351	ACCATACACGATGTATCTTAACTTTTT	57.555	27	AGTGTATTGCAGCATGACGC	59.271	20	184	179	362
Cluster-16104.86382	1	p2	(TA)6	12	149	160	GGCAAAATTGTCCACTTCCACA	59.898	22	TGGGACAGGGACTCATTATAGGA	59.791	23	112	85	196	GGCAAAATTGTCCACTTCCACA	59.898	22	TGGGACAGGGACTCATTATAGG	58.413	22	112	85	196	GGCAAAATTGTCCACTTCCACA	59.898	22	GGGACAGGGACTCATTATAGGAG	59.165	23	111	85	195
Cluster-14230.0	1	p3	(TTG)6	18	404	421	CCTGCCAGCCTACGAATGAA	60.108	20	CACTTACCACCGAAAACGCG	60.111	20	244	272	515	CCTGCCAGCCTACGAATGAA	60.108	20	GGTGTTGTAGCCTGGTTGGT	60.179	20	278	272	549	GACAGTACCTGCCAGCCTAC	59.824	20	CACTTACCACCGAAAACGCG	60.111	20	251	265	515
Cluster-10775.0	1	c	(TA)8attagaagagtatacgagacaaaagcctataaaaaactgtctatttaattttaaaa(T)10	82	63	144	TGTTCTCATGATTACACGATAAGGT	58.126	25	ACCAGCGTTTTGGATCGGAT	60.035	20	197	25	221	TGTTCTCATGATTACACGATAAGGT	58.126	25	AACCAGCGTTTTGGATCGGA	60.251	20	198	25	222	TTGTTCTCATGATTACACGATAAGGT	58.672	26	ACCAGCGTTTTGGATCGGAT	60.035	20	198	24	221
Cluster-16104.85227	1	p1	(T)11	11	12	22
Cluster-16104.3552	1	p1	(T)17	17	398	414	GTTTGCGATGAAGGTGCTGC	60.73	20	CAGGGGAAGGAGATCGAGGA	60.106	20	195	319	513	GTTTGCGATGAAGGTGCTGC	60.73	20	TCAGGGGAAGGAGATCGAGG	60.106	20	196	319	514	GCGATGAAGGTGCTGCTGTA	60.741	20	CAGGGGAAGGAGATCGAGGA	60.106	20	191	323	513
Cluster-16104.3556	1	p3	(TCT)5	15	365	379	GGCTCCCTCGCAATTAAGGA	59.82	20	GGACTTCGGCTTGTGGAAGA	59.965	20	278	241	518	GGCTCCCTCGCAATTAAGGA	59.82	20	AGGACTTCGGCTTGTGGAAG	59.965	20	279	241	519	AGGCTCCCTCGCAATTAAGG	59.819	20	GGACTTCGGCTTGTGGAAGA	59.965	20	279	240	518
Cluster-16104.3557	1	p1	(T)10	10	118	127	TTAGGAGTACCCCATGGCCC	60.696	20	TCAAGGCTCCGCAAGTCAAA	60.179	20	203	8	210	TTAGGAGTACCCCATGGCCC	60.696	20	GGAACCTGCAGAAGAGAGCA	59.677	20	175	8	182	TTAGGAGTACCCCATGGCCC	60.696	20	TGGAACCTGCAGAAGAGAGC	59.677	20	176	8	183
Cluster-16104.43785	1	p1	(T)13	13	2121	2133
Cluster-6579.0	1	p1	(A)10	10	532	541
Cluster-16104.43786	1	p1	(T)13	13	2256	2268
Cluster-16104.83805	1	p1	(A)18	18	1	18
Cluster-16104.24137	1	c	(T)10acctaattaaaaaaatga(T)12catattgtcaacaaaaatttcagatttttttttccaaaaactaaattttccaaaagaaaataag(T)10	114	319	432	TTGTAAGGCTTCTGGGTGCA	59.524	20	TGTCCTCATCCATAAATTTGATAGGGT	60.147	27	273	241	513	TTGTAAGGCTTCTGGGTGCA	59.524	20	TGTCCTCATCCATAAATTTGATAGGG	58.766	26	273	241	513	TTGTAAGGCTTCTGGGTGCA	59.524	20	GTCCTCATCCATAAATTTGATAGGGT	58.766	26	272	241	512
Cluster-16104.57904	1	p2	(AT)6	12	327	338
Cluster-16104.57903	1	p1	(A)15	15	1	15
Cluster-16104.57902	1	p1	(T)11	11	323	333	CCGATTCCGATCTCACTGCT	59.613	20	TCTCTGCTGATGTGTAGCTTGT	59.435	22	280	232	511	CCGATTCCGATCTCACTGCT	59.613	20	CTCTGCTGATGTGTAGCTTGT	58.03	21	279	232	510	CCGATTCCGATCTCACTGCT	59.613	20	TCTCTGCTGATGTGTAGCTTG	57.757	21	280	232	511
Cluster-16104.57902	2	p1	(A)10	10	855	864	GCCGAAGTGGGTCTTGAGAA	59.965	20	AAACTGTTTGCAAGAAACCTGT	57.464	22	270	720	989	AAATTCAGGCCGAAGTGGGT	59.888	20	AAACTGTTTGCAAGAAACCTGT	57.464	22	278	712	989	AATTCAGGCCGAAGTGGGTC	60.323	20	AAACTGTTTGCAAGAAACCTGT	57.464	22	277	713	989
Cluster-16104.70286	1	p1	(A)21	21	1953	1973
Cluster-14218.2	1	p1	(A)17	17	1	17
Cluster-16104.86690	1	p1	(A)12	12	201	212	ATTGCAGTTTTAGCCCCGGA	59.961	20	ACCAGGGATCCCGAGATTGA	60.031	20	200	136	335	ATTGCAGTTTTAGCCCCGGA	59.961	20	TTCATTGCACCAGGGATCCC	60.033	20	208	136	343	ATTGCAGTTTTAGCCCCGGA	59.961	20	CAGGGATCCCGAGATTGAGC	59.965	20	198	136	333
Cluster-16104.78298	1	p1	(A)10	10	4366	4375	TCCCAATGCAAGCATACAGC	58.895	20	ACCAGCTCATTAGTCACGGC	60.108	20	239	4307	4545	TTACCAATTCTCGGGCCCTG	59.745	20	CGCTATTTCTCTTTGCGCTCC	60.005	21	257	4162	4418	TCCCAATGCAAGCATACAGC	58.895	20	GGTGCGGAACTGGTACTCAT	59.751	20	179	4307	4485
Cluster-21485.1	1	p1	(T)10	10	133	142	GCTTGGTTCCAAGGTCCATA	57.493	20	ATCACCATGCAGTTGCTGGA	59.961	20	139	108	246	GCTTGGTTCCAAGGTCCATA	57.493	20	CGTCTTCTCCACGTCCGAAA	60.04	20	274	108	381	GCCATCACAAGTCACATTTCCA	59.442	22	ATCACCATGCAGTTGCTGGA	59.961	20	247	0	246
Cluster-16104.25263	1	p1	(T)14	14	1018	1031
Cluster-16104.25262	1	p1	(T)14	14	866	879
Cluster-16104.25266	1	p1	(T)18	18	1843	1860
Cluster-16104.9546	1	p3	(TCC)6	18	423	440	TTTACGCAACTCCTGGCGAT	60.037	20	AGTGCTGGGTGCTCTGATTC	60.036	20	265	298	562	TTTACGCAACTCCTGGCGAT	60.037	20	GAAGTGCTGGGTGCTCTGAT	60.036	20	267	298	564	TTTACGCAACTCCTGGCGAT	60.037	20	TGCTGGGTGCTCTGATTCAG	60.036	20	263	298	560
Cluster-16104.9545	1	p3	(AAT)6	18	1	18
Cluster-16104.9545	2	p3	(CTC)8	24	2519	2542	CTCCACCTACTCCTCCACCA	59.959	20	AGTGCTGGGTGCTCTGATTC	60.036	20	175	2488	2662	CTCCACCTACTCCTCCACCA	59.959	20	GAAGTGCTGGGTGCTCTGAT	60.036	20	177	2488	2664	CTCCACCTACTCCTCCACCA	59.959	20	TGCTGGGTGCTCTGATTCAG	60.036	20	173	2488	2660
Cluster-16104.9542	1	p2	(TA)7	14	969	982	TGCAGGATTTTCTTTGCGGC	60.038	20	ACACACTCTTATCTCAGGGGT	57.808	21	249	804	1052	GCAGGATTTTCTTTGCGGCT	59.755	20	ACACACTCTTATCTCAGGGGT	57.808	21	248	805	1052	TGCAGGATTTTCTTTGCGGC	60.038	20	TCTACACACTCTTATCTCAGGGGT	60.017	24	252	804	1055
Cluster-16104.74969	1	c	(T)17gtttttaaaatctaagatttg(T)10	48	1	48
Cluster-16104.74969	2	c	(T)10cccaaatctgttttgttttacattactgatttttttctc(T)10	59	292	350	TGTTGAGATTCGTTGCTCGTG	59.208	21	TCGGCGCTTTTAAAAACCGA	59.057	20	204	176	379	GTTGAGATTCGTTGCTCGTGT	59.207	21	TCGGCGCTTTTAAAAACCGA	59.057	20	203	177	379	TGAGATTCGTTGCTCGTGTT	57.851	20	TCGGCGCTTTTAAAAACCGA	59.057	20	201	179	379
Cluster-16104.74963	1	p1	(T)11	11	418	428	AGGCATTGCTGTTTCAGGGA	59.887	20	AGAGCTTCTGGTCACGTTGT	59.247	20	215	279	493	AGTGGTCAAGGCATTGCTGT	60.179	20	AGAGCTTCTGGTCACGTTGT	59.247	20	223	271	493	GCCTCCTGCTCTAACGTTCA	59.753	20	AGAGCTTCTGGTCACGTTGT	59.247	20	181	313	493
Cluster-16104.74961	1	p1	(T)11	11	418	428	AGGCATTGCTGTTTCAGGGA	59.887	20	AGAGCTTCTGGTCACGTTGT	59.247	20	215	279	493	AGTGGTCAAGGCATTGCTGT	60.179	20	AGAGCTTCTGGTCACGTTGT	59.247	20	223	271	493	GCCTCCTGCTCTAACGTTCA	59.753	20	AGAGCTTCTGGTCACGTTGT	59.247	20	181	313	493
Cluster-653.0	1	p1	(T)11	11	340	350	GAACGGAGCTCCCATTCCAA	60.035	20	GGACTTCACAGAGTATCACTTAGT	57.482	24	121	277	397	GTGAGGGAGGAGCTTGGAAC	60.036	20	GGACTTCACAGAGTATCACTTAGT	57.482	24	255	143	397	CACGGCGATATGTGAAGGGA	59.896	20	GGACTTCACAGAGTATCACTTAGT	57.482	24	178	220	397
Cluster-16104.51994	1	c	(GA)6ggggaagtggggagagtgggaaggaggaggatgtttgggaagagaggattgtgactgat(AG)6	83	2451	2533	GTGAGGAGAGAGAGGGGGTT	59.958	20	AAATACTAAAAACCCTGTAACTGTACA	57.15	27	176	2396	2571	AAGTGAGGAGAGAGAGGGGG	59.662	20	AAATACTAAAAACCCTGTAACTGTACA	57.15	27	178	2394	2571	AGGAGAGAGAGGGGGTTTCA	59.206	20	AAATACTAAAAACCCTGTAACTGTACA	57.15	27	173	2399	2571
Cluster-16104.51993	1	c	(GA)6ggggaagtggggagagtgggaaggaggaggatgtttgggaagagaggattgtgactgat(AG)6	83	2274	2356	GTGAGGAGAGAGAGGGGGTT	59.958	20	AAATACTAAAAACCCTGTAACTGTACA	57.15	27	176	2219	2394	AAGTGAGGAGAGAGAGGGGG	59.662	20	AAATACTAAAAACCCTGTAACTGTACA	57.15	27	178	2217	2394	AGGAGAGAGAGGGGGTTTCA	59.206	20	AAATACTAAAAACCCTGTAACTGTACA	57.15	27	173	2222	2394
Cluster-16104.51991	1	p2	(TA)6	12	2742	2753	TCAAGGTACGGCTGCTTCTG	60.037	20	ACTACGAGTGGAACCAGCAC	59.683	20	128	2701	2828	CAAGCTCGTGCCTAATTGCC	59.901	20	ACTACGAGTGGAACCAGCAC	59.683	20	276	2553	2828	GGTGCATTTCAAGGTACGGC	59.83	20	ACTACGAGTGGAACCAGCAC	59.683	20	136	2693	2828
Cluster-16104.70288	1	p1	(A)11	11	1043	1053	TCCATAATCCCACACCCCCA	60.254	20	TCCGTGTCTGTAAGTGGCTC	59.398	20	272	824	1095	TCCATAATCCCACACCCCCA	60.254	20	CCGTGTCTGTAAGTGGCTCT	59.396	20	271	824	1094	TCCATAATCCCACACCCCCA	60.254	20	TTCCGTGTCTGTAAGTGGCTC	59.999	21	273	824	1096
Cluster-10669.2	1	p1	(G)22	22	1	22
Cluster-16104.57120	1	p1	(A)10	10	733	742	GTGTCGCTCAAGTGCTTGTG	60.042	20	TGTAGGTGGTCTTGTTCGTGT	59.242	21	174	633	806	GTGCATCAATTCCCGGCTTC	59.899	20	TGTAGGTGGTCTTGTTCGTGT	59.242	21	244	563	806	TGTCGCTCAAGTGCTTGTGA	60.179	20	TGTAGGTGGTCTTGTTCGTGT	59.242	21	173	634	806
Cluster-16104.57124	1	p1	(A)20	20	1	20
Cluster-16104.82071	1	p1	(A)19	19	4	22
Cluster-16104.59940	1	p2	(GA)6	12	1102	1113	GGAGGTGGACAGAATGCCAA	59.962	20	CACAACAGCAACAGCCCATC	60.039	20	174	979	1152	GGAGGTGGACAGAATGCCAA	59.962	20	CAACAGCCCATCCATCCCAT	60.106	20	166	979	1144	GAGGGAGGTGGACAGAATGC	60.107	20	CACAACAGCAACAGCCCATC	60.039	20	177	976	1152
Cluster-16104.79610	1	p1	(A)11	11	250	260
Cluster-16104.79873	1	p1	(A)10	10	1526	1535	GCACGCACTTGATCTTCACC	59.833	20	ATTTGCGATTGGACGACGTG	59.558	20	136	1426	1561	GAGAATCCCCGTCCATGTGG	60.179	20	ATTTGCGATTGGACGACGTG	59.558	20	177	1385	1561	GGAGAATCCCCGTCCATGTG	60.179	20	ATTTGCGATTGGACGACGTG	59.558	20	178	1384	1561
Cluster-16104.79871	1	p1	(A)11	11	242	252	TGGGAGGATAATTGACCATCTAACA	59.33	25	ACCAGATCGGCTGTTTCCAG	60.036	20	268	208	475	TGGGAGGATAATTGACCATCTAACA	59.33	25	GAAAGGAATTCGCGGCCAAG	60.179	20	204	208	411	TGGGAGGATAATTGACCATCTAACA	59.33	25	GAATTCGCGGCCAAGTTGAG	60.179	20	199	208	406
Cluster-16104.79875	1	p1	(T)16	16	308	323	ACATTTGTAGAGAGGACACCGG	59.766	22	CACCCTGTAAAACTGTCCCA	57.35	20	216	228	443	TTGTAGAGAGGACACCGGAA	57.702	20	CACCCTGTAAAACTGTCCCA	57.35	20	212	232	443	TTTGTAGAGAGGACACCGGA	57.702	20	CACCCTGTAAAACTGTCCCA	57.35	20	213	231	443
Cluster-16104.27242	1	p2	(TA)6	12	4486	4497	TGTGAACCGAAAGAGGGTGA	58.875	20	GGAAGATCCTCACGACCAAA	57.237	20	246	4313	4558	TGTGAACCGAAAGAGGGTGA	58.875	20	GGAAGATCCTCACGACCAAAT	57.732	21	246	4313	4558	TGTGAACCGAAAGAGGGTGAT	59.303	21	GGAAGATCCTCACGACCAAA	57.237	20	246	4313	4558
Cluster-16104.27240	1	p2	(AG)6	12	2355	2366	TGTATCCGTCCTCCGTGACT	60.035	20	GTTTCAACCCAAGCCCCATG	59.679	20	255	2192	2446	TGTATCCGTCCTCCGTGACT	60.035	20	CCCATGCCCTCTCAAAGCTT	60.324	20	241	2192	2432	CGCCATCTGTATCCGTCCTC	60.039	20	GTTTCAACCCAAGCCCCATG	59.679	20	262	2185	2446
Cluster-16104.56654	1	p1	(T)10	10	203	212	CTGCTGTTTTTGCGACCCTT	59.615	20	AGACCACTCAACTAGGATGACC	58.899	22	164	106	269	TGAAAATTTGCGGCTGCTGT	59.611	20	AGACCACTCAACTAGGATGACC	58.899	22	177	93	269	CTGCTGTTTTTGCGACCCTT	59.615	20	GAGACCACTCAACTAGGATGACC	59.869	23	165	106	270
Cluster-16104.56659	1	p1	(A)10	10	863	872	CTCGAGACTGACACCACGAC	60.11	20	TCGGATACAATGTCAAAGTCCGA	59.806	23	239	768	1006	AACTCGAGACTGACACCACG	59.689	20	TCGGATACAATGTCAAAGTCCGA	59.806	23	241	766	1006	AGCGTGTCACGACTCAACTC	60.318	20	TCGGATACAATGTCAAAGTCCGA	59.806	23	213	794	1006
Cluster-16104.44204	1	p2	(TA)6	12	471	482	GCCTTGTTTTCTTGCTGGAGT	59.317	21	TTCGCCGGACCTGACTCTAT	60.395	20	280	292	571	TGCCTTGTTTTCTTGCTGGAG	59.317	21	TCGCCGGACCTGACTCTATA	59.529	20	280	291	570	GCCTTGTTTTCTTGCTGGAGT	59.317	21	TCGCCGGACCTGACTCTATA	59.529	20	279	292	570
Cluster-16104.44204	2	p2	(TA)6	12	704	715	AGAGTCAGGTCCGGCGAATA	60.395	20	AACAGCTTCCCCGTTCACTT	59.817	20	241	554	794	TAGAGTCAGGTCCGGCGAAT	60.395	20	AACAGCTTCCCCGTTCACTT	59.817	20	242	553	794	ATAGAGTCAGGTCCGGCGAA	60.395	20	AACAGCTTCCCCGTTCACTT	59.817	20	243	552	794
Cluster-16104.44204	3	p1	(T)11	11	1929	1939	GCATGTGCTTTTGAGGACCA	59.039	20	CCGACCACTAAAGCAAAGCAC	60.069	21	176	1879	2054	GCATGTGCTTTTGAGGACCA	59.039	20	TCCGACCACTAAAGCAAAGCA	60.203	21	177	1879	2055	GCATGTGCTTTTGAGGACCA	59.039	20	CCGACCACTAAAGCAAAGCA	58.765	20	176	1879	2054
Cluster-16104.44205	1	p2	(AT)9	18	769	786
Cluster-16104.16041	1	p1	(A)11	11	81	91	TGGCCAAATTTAGGGTCTGCT	59.923	21	TGGTTAGAGAATCTCCCGCT	57.839	20	275	50	324	TGGCCAAATTTAGGGTCTGCT	59.923	21	TTGGTTAGAGAATCTCCCGCT	58.532	21	276	50	325	GGCCAAATTTAGGGTCTGCTG	59.522	21	TGGTTAGAGAATCTCCCGCT	57.839	20	274	51	324
Cluster-16104.51560	1	p1	(A)21	21	1	21
Cluster-16104.8433	1	p2	(AT)6	12	701	712
Cluster-16104.45558	1	p2	(AT)11	22	1	22
[truncated: 17,873 more rows]
