# Supplementary material for: Inflorescence Transcriptome Sequencing and Development of New EST-SSR Markers in Common Buckwheat (Fagopyrum esculentum)
Source: Plants (Basel). 2022 Mar 10;11(6):742. doi: 10.3390/plants11060742 (PMC8950064; doi:10.3390/plants11060742)
Supplement: Supplementary file 1 [file plants-11-00742-s001.zip › Table S7.xlsx]

## Sheet: Total SSR
Table S7. The complete list of the identified primer pairs in this study.
PrimerID	Primer1 (5'-3')	Primer2 (5'-3')	geneid	start	end	SSR_position
SWU_Fe0001	ACGCGTTTTGGAAATTGAGCT	CCTCTCCCGTCCCTCCTTAA	Cluster-16104.12500	119	128	undetermined
SWU_Fe0002	AGTTCCCCAGAATTGGTAAAGGA	TTGATGTGGTCATGCCGTGA	Cluster-17283.4	52	62	undetermined
SWU_Fe0003	TGGCCGGCCAAAAATTTCAG	TAACAACACCCAGCCAGCAA	Cluster-16104.11755	335	344	cds
SWU_Fe0004	CAGTGATGCTTCTGGAGACGA	TGGGGAGTGAACCAAATGTGA	Cluster-16104.11755	2127	2141	cds
SWU_Fe0005	TCCTCGTCTGTGATAAAAACGT	ACCACAACAACAACCAAACCA	Cluster-16104.11757	2495	2506	utr3
SWU_Fe0006	CGTCACCGTATCCGACTCTG	TCATCAATTTCTACCCTTGGCA	Cluster-16104.11751	2743	2755	utr3
SWU_Fe0007	AAGCACTTGAGTTGGCCTGT	TGTGGAGCACAAGGAAGAAGA	Cluster-16104.11758	340	349	undetermined
SWU_Fe0008	CGACTCTCAATGTCAGTCAAGC	AGGACCACAACAAACAGCCA	Cluster-924.0	199	208	undetermined
SWU_Fe0009	TGAATCTCCAATAAATATGCAGTGGA	CGGAAATGGGCCTTTTGCAA	Cluster-20337.0	188	197	utr3
SWU_Fe0010	GGACAGCATGGCCTGTTTTG	GAGGTGTAATTGGGTGGCCT	Cluster-16104.87156	718	729	undetermined
SWU_Fe0011	TGGCATATGACCATCACTGCA	TTGTTTGGGCCTGAGGAAGA	Cluster-16104.16808	31	40	undetermined
SWU_Fe0012	CCCAAGCGTCCAAGAAGTCT	ACCAGCAGAACAGGTTGCTT	Cluster-2308.0	442	454	undetermined
SWU_Fe0013	GCCACTCGACAATCACAACAG	TCTCCACAATGCCTGCTACA	Cluster-16104.16806	556	566	utr3
SWU_Fe0014	TGTGGGAGCAAATGAGCAGT	AGGACGAGAACATTTCCAACT	Cluster-13544.0	291	300	undetermined
SWU_Fe0015	CGCAGACACATCATTGCAGG	TCGCATGATGAGATGCCTCC	Cluster-16104.45935	755	772	undetermined
SWU_Fe0016	TGCGATGTTTAAGGGCGAGA	CCCCACCCTTCTCTTTGCAT	Cluster-16104.35549	1633	1642	undetermined
SWU_Fe0017	GCCTATTGCCTCGAATACCAGA	AGGTGATTGAACTCCTGCCG	Cluster-16104.65756	189	202	undetermined
SWU_Fe0018	CGAAGCATCGCCTTGAGTTG	AGAGGTGGCCAGAGACTGAT	Cluster-16104.65756	6684	6697	undetermined
SWU_Fe0019	GGGGCTAATCTGAGGGAGGA	GAAAAGGGGGTGGGACGTAG	Cluster-16104.65754	2565	2574	utr5
SWU_Fe0020	CGAGCCAGTTTGGAGAACGA	ACGAAGAGTCATATGGTGCCA	Cluster-16104.65752	1681	1690	utr3
SWU_Fe0021	CTCACCTTCCTTCCACCGTC	CGTCCTCTCTCCCCCTCAAA	Cluster-16104.89737	697	739	utr3
SWU_Fe0022	CGCCCTAATCACCACTCACA	GTGGTATTGAGGTGGGGTGG	Cluster-16104.89733	145	159	undetermined
SWU_Fe0023	TGGGTGCTAGCTGTTTCCAA	TTTCTCTTAATCTCGATCGATTTCG	Cluster-16104.89733	1092	1104	undetermined
SWU_Fe0024	GGGAGCCATCTCTTGCTTGT	TCGTCTGACGGTCTCTCTGT	Cluster-16104.84279	2268	2285	utr5
SWU_Fe0121	CATGTCTCCTCTTGGCCGTT	AGGAGGAGGAGAAGGCTGAG	Cluster-16104.58634	878	892	undetermined
SWU_Fe0122	AACCGGCACTTTGAAGTTGC	GGAGAACAGTTCGAGCAGCT	Cluster-16104.44686	1019	1036	cds
SWU_Fe0123	CCCACGTACATGACTCACCA	AGGGCTTTGACCACATCTGG	Cluster-16104.45155	346	360	utr5
SWU_Fe0124	TGAACATGGGTACAGAAGTGACT	CACGATCATGGCGACTCTGT	Cluster-9472.0	81	95	utr3
SWU_Fe0125	CATGGCTGTCGGCTACTCAA	AGAGGCAAAACACTTTAAACTGGA	Cluster-17594.0	165	176	undetermined
SWU_Fe0126	CAGACAGAACCCTCACCCAC	TCCCTGATCTAGATGCCATCA	Cluster-16104.74419	1800	1813	undetermined
SWU_Fe0127	GATTCGGTTGAAGCACGCTT	GTGTCGGCAGTTTCATGAACC	Cluster-16104.61639	228	239	utr5
SWU_Fe0128	CTTACCGTTGGAGAGCCCAT	TGGCAATTGTCAAGCCAACA	Cluster-16104.62552	1119	1130	utr3
SWU_Fe0129	TGCTGTTGCAGATGGCCATA	ATCCTCCCCAACTCCATCGA	Cluster-16104.32586	503	517	undetermined
SWU_Fe0130	GCATTCTGCTTTATGCCTGCA	GACCTGAAATCCACCCTGCA	Cluster-16104.32586	1564	1577	undetermined
SWU_Fe0131	CAACGCAGTCTAGCCAGCTA	CTACGTTGTTGCGTATGCCG	Cluster-16104.52577	298	307	utr3
SWU_Fe0132	ACAAGAGCACACACATTCGA	ATTTGGCAGCAACCCCTGAT	Cluster-16104.70598	172	181	undetermined
SWU_Fe0133	GCTTCAGGAGCCTTTGTCTAAC	ACTGCTTAAACTAGAGGGGCA	Cluster-16104.67915	724	741	undetermined
SWU_Fe0134	GGCAGCTGTAGGTATGTGCA	ATACTTTGGTGGCCAGGTGC	Cluster-14037.0	148	157	undetermined
SWU_Fe0135	CTCCCGTCGCGAAAGATGTA	CCCGAACAGACAAAACAGCG	Cluster-16104.12405	2200	2214	utr5
SWU_Fe0136	TGCTTGATTCGAGACCGTCA	CAGGCGGCAATATGACAAGC	Cluster-16104.82259	1393	1402	utr3
SWU_Fe0137	TGCTTCACCAGAGTGCGTAT	CCCGTAACCCCCTTTTGTGT	Cluster-16104.21136	124	133	undetermined
SWU_Fe0138	CCAGCCGTGGGTATGATTGA	CAAACAGCACCTTACCGCAA	Cluster-16104.6929	39	51	undetermined
SWU_Fe0139	AGTGGTGGTGGTGGGAATTG	GCCCATTGCACAAAGGAAGA	Cluster-16104.60118	877	887	utr3
SWU_Fe0140	GCATCAGCTTCTGCATCTGC	AACAACCACAGGAGCAACCA	Cluster-16104.66088	2314	2328	undetermined
SWU_Fe0141	ACACCCACAAGGAGGAAAATGA	AATGCACAGAGCTTCCCCAG	Cluster-16104.69476	641	652	utr3
SWU_Fe0142	CCATGAGTAAGATCGCGGCT	CGGTCCAATCCTCCCAAACA	Cluster-16104.21512	489	503	cds
SWU_Fe0143	CAGGTTGACGTGCAAACCTG	CGGCTTTTCCTATCATCATCGG	Cluster-16104.12393	1834	1845	utr3
SWU_Fe0144	ACCCTTTCCCCCTTTTCGTT	GGCCATAACGAGCAGAAGGA	Cluster-11591.0	332	346	utr3
SWU_Fe0145	AGATGGGGAAAAGGATGCTCA	AAACTCAAGGTTTGCGCGAT	Cluster-16104.84835	404	475	utr3
SWU_Fe0146	TCATCCCTGGTCAGAGAGCT	TCTAGATTTTCAATCGGACCTACA	Cluster-16104.21397	730	741	utr3
SWU_Fe0147	TCGTGGAGGTCGTGGATTTG	CAGTTGCGTCATGGAGAGGA	Cluster-16104.56123	797	811	cds
SWU_Fe0148	GAAGAGGGCAGTCTTCCACC	ACCACTCCTCTTCAATGGCG	Cluster-16104.78667	694	711	cds
SWU_Fe0149	TCAGACACAGTGGTCAAGAAACA	GCCTCTCTGTTCACAGTGCT	Cluster-16104.45406	2704	2718	cds
SWU_Fe0150	AGGCTTGTAGCTGTCTTCTTCT	TTGGCTGCCAAAACAACCTG	Cluster-16104.10722	387	397	undetermined
SWU_Fe0151	GTACTTCTGGCAGCTGGGTT	CCCTGTGGCACAATCTCCAT	Cluster-16104.46123	6204	6217	utr3
SWU_Fe0152	AGTGTGGGTAAAGGGCGATG	ATCACTGCCCGTAAACTGCA	Cluster-16104.49031	183	197	undetermined
SWU_Fe0153	TCATCAACAATGGAGTATTTGCTT	AGCCTTTTTACCCAGGTCGG	Cluster-16104.60096	88	98	utr3
SWU_Fe0154	TCCCGCTTGTTCGACTACTT	CAAAGGGTTGCGAGGCTCTA	Cluster-16104.7427	266	280	undetermined
SWU_Fe0155	CATCAATCGGGGCCTCTTGT	TCAGTTTTCCGACGGCTTGT	Cluster-16104.87687	2583	2592	undetermined
SWU_Fe0156	CTCCAGTCCCTGCCCATAAC	GAAATTTCCCAACGTGGCCG	Cluster-16104.57152	2949	2966	utr5
SWU_Fe0157	ATCGGGTCCTTTCTCCCTCA	TATGTTGGTTGCAGGGACCC	Cluster-16104.57155	96	105	utr3
SWU_Fe0158	GGATGATCAAAATCCCATGGGG	GAATGTCGCCGGCAAGAGAT	Cluster-16104.39756	302	319	utr3
SWU_Fe0159	GGAAACCCGACACAACCATG	CCTTCTGGGCTTTTGGGGG	Cluster-16104.75596	383	506	undetermined
SWU_Fe0160	TCTCGGTCACCTCACCTACC	GAGGATGAGGTTGGTGGTGG	Cluster-16104.27383	789	892	undetermined
SWU_Fe0161	GGTCTGTTGGCTGCTCTCTT	GCCTACCAAGCAGTACAATTTGG	Cluster-22439.0	46	58	undetermined
SWU_Fe0162	AATACAGGTGCTGCAGACCC	AGCGCTTCAACATAGTGGGT	Cluster-16104.50118	240	257	utr3
SWU_Fe0163	AAGGAGGTGGAGGTGGATGA	TCTTCCTCCGACGCTTGAAC	Cluster-16104.55853	335	349	undetermined
SWU_Fe0164	CACACTCCAGTTGTCGCTCT	CGGCGCTTGTATTTGGGATG	Cluster-16104.45801	160	177	utr3
SWU_Fe0165	GCTGAGCTGTCCTGGACTAC	ACCCACTACTCCAAATTCGCA	Cluster-16104.31495	1163	1177	utr5
SWU_Fe0166	TCTCGAGGCTTCCTTCTCCA	TCCGAGATGCTTCTAATTTGACT	Cluster-16104.52185	4912	4921	undetermined
SWU_Fe0167	AGAGGGAGAGGCGTTTTGTG	ACCACGCTCAAGTACAGTGG	Cluster-16104.68436	88	99	undetermined
SWU_Fe0168	TAGCAGCTCGATATGCAGCC	ACTGCTACGGCTCCAACTTC	Cluster-16104.79627	2163	2172	undetermined
SWU_Fe0169	CACATCGATCTTCGGCCTCA	TGCTCCACTTTCCCCATGTC	Cluster-22081.0	165	179	cds
SWU_Fe0170	GTGTGTCTAGACGGCCTTCC	TGGTTCCGCCTAGTCTCTGG	Cluster-16104.54496	869	885	utr3
SWU_Fe0171	AAAGGAGTTGTGCCTGACCT	TCAGAACAGCGAAAACGAAGA	Cluster-16104.24591	192	201	undetermined
SWU_Fe0172	AACAAGAGCTTCTCAGGCCC	CGGGGAGCCCTAGTTTTCTG	Cluster-16104.45308	551	562	undetermined
SWU_Fe0173	GATCGCTGCAAGGTCTCCAT	ACCAATTAGCTGACTACTCACAGA	Cluster-16104.81555	879	888	undetermined
SWU_Fe0174	TTCCAACTCTCTCTGCGCAG	ATTGATAAAATCGGCGGCGC	Cluster-16104.62948	174	183	utr5
SWU_Fe0175	TGATTCCTGGCATGGGGAAG	TGATGTATCAGTTGATCAAACTCTTC	Cluster-16104.21761	161	171	undetermined
SWU_Fe0176	TAGAGTGGCGACTGAAGGGA	GCTCCCTTCTTGCCTTCCTT	Cluster-16104.6119	325	339	undetermined
SWU_Fe0177	GCTATTAATAATGGTGTGGTCCACA	CGTCTTCAAGCAGGTCAAGC	Cluster-16104.7448	454	463	undetermined
SWU_Fe0178	CAGAAGTCCTGGAACCTGCA	CAGGTACATCGGCCAGACAA	Cluster-16104.81155	67	76	undetermined
SWU_Fe0179	TCCTTGAAGTCTGCCATGCT	TGCTCTTTCTGCCACCTTGA	Cluster-16104.3694	598	607	undetermined
SWU_Fe0180	GCAGATGAAGAATGGCAAGGC	GGAGATGGCGGAGAAACACA	Cluster-16104.1871	262	273	undetermined
SWU_Fe0181	TGAGTCACCTTCACACAGCA	TGCTGCTTCTTCGTGACAAA	Cluster-16104.8199	557	566	undetermined
SWU_Fe0182	TACACCCAACACCACAAGCC	AAACCACAATCCTGGGCTGT	Cluster-16104.73823	345	435	utr3
SWU_Fe0183	TGGCAACCCATTTCTTCCCT	CCATGTGCCTAAGACAGCCA	Cluster-16104.68833	1023	1032	undetermined
SWU_Fe0184	TCCCATCGCCTACAAAACCC	ATGACGGTAGGCATGTTGCA	Cluster-16104.36529	530	544	utr3
SWU_Fe0185	CCAGAGATCGAAGAAGACGCA	GCCTTGGCAAGTGACAACTG	Cluster-15589.0	104	115	utr5
SWU_Fe0186	GGCTCCATGTGCAGGATCTT	CGCACCCTTCATGTCTTCCT	Cluster-16104.56832	109	124	undetermined
SWU_Fe0187	ATGTCGGGCTGGTTTGAACA	TGTTAGGAGTAAACAGTGGCAGA	Cluster-16104.77093	94	103	undetermined
SWU_Fe0188	CGACATCGACGAGTCCAAGT	CTGGGCATTTTGGTGACAGC	Cluster-16104.50888	419	433	utr3
SWU_Fe0189	AAGGGCCAGCTTTCAACTGT	TGTGCCTTCTGGGAGAAAGT	Cluster-16104.75008	3360	3373	utr3
SWU_Fe0190	TGGCTCGAATCCGGAAACAA	ACCTCCATTTCCCCGCAATT	Cluster-16104.45713	2458	2472	utr5
SWU_Fe0191	ACCTTCACCGACAACCCATC	AGCTCTGAGTGGAGTAGATGGA	Cluster-16104.45719	318	327	utr3
SWU_Fe0192	TCATTGCTGACAGTGACGGT	AGGTTTTCACAAACAGCTAAAACCT	Cluster-16104.29006	1124	1133	utr3
SWU_Fe0193	AGCGTCCAAAAGCTTCTGGA	ATGGAAAACCACCTCCCAGC	Cluster-16104.50411	300	314	cds
SWU_Fe0194	GCAGGGGAAGCCTCTTCTTC	TCGAGCAAGAATCCAAACCAGA	Cluster-16104.41714	1550	1561	utr3
SWU_Fe0195	CGAAATCCAACTCAACATCTTAGGT	ACCATTGATGTTGAGTTGGGT	Cluster-16104.43714	207	220	undetermined
SWU_Fe0196	CCCGGTGTCATGGGGATTTT	TGACATTGCGCAACAACAGG	Cluster-16104.64795	441	458	cds
SWU_Fe0197	TGGCGGCTTTTGATGCAAAT	ATACTTGCCGGCCATGGTG	Cluster-16104.70016	3212	3225	utr5
SWU_Fe0198	CTCCCGCTGTCTTCGTCTAC	CCATTACGGCGCACTTCATG	Cluster-9714.0	281	290	utr5
SWU_Fe0199	TGCCTGCTTGATTGTAGCCA	ACCCTCTTCTCCCGTCTTCA	Cluster-16104.62797	1067	1078	utr5
SWU_Fe0200	TCGGACGACAAACCAGAGTT	ACATGAGACAAACTTCCAGGCT	Cluster-16104.33350	103	112	undetermined
SWU_Fe0201	TTCGGACGACAAACCAGAGT	TTTGCAACTCCAGGAGGACC	Cluster-16104.33350	342	351	undetermined
SWU_Fe0202	GGTGCGTGTTAGGTCTCGAA	CGGTACCATGTTGAGGTGCT	Cluster-16104.51640	78	92	utr3
SWU_Fe0203	TTGGTCAATGCACATTCGGA	TGGAAAGGACACTTACATACCG	Cluster-16104.2479	323	333	undetermined
SWU_Fe0204	ATGCGTTTTGGCTTCTCGAG	GCCATTTGGTGCAAGTGCTT	Cluster-16104.33656	942	951	utr3
SWU_Fe0205	GGGTGTTAACTGTGCACCCT	TGGGGGACAATGAACAGCAA	Cluster-20510.0	366	379	undetermined
SWU_Fe0206	TAAGGGGGAGAAGAGGGCAA	TTGGAATCCCCACCACCAAC	Cluster-16104.47318	756	770	utr5
SWU_Fe0207	TGTCCTTTCTCTGCACGGAC	TTTCGAGCTGCTAGTGAGGC	Cluster-16104.47316	1444	1454	undetermined
SWU_Fe0208	TCCACTGTCGCCGCTTAATT	CGACCCATCTGCGCAAATTT	Cluster-16104.48809	367	377	utr5
SWU_Fe0209	CCTTCTTCTTTGGGCTGCCT	GTCTCCGATCAGCACGACTT	Cluster-16104.36850	41	52	utr5
SWU_Fe0210	TCTAGGCCTCAATTAGTCAGGA	GGGGAGAACAGTGCTTCAGG	Cluster-16104.36857	984	1045	undetermined
SWU_Fe0211	CAGCTGTTTTCAAGCGGTCC	TTGCAAGCTGTCCAGTTCCT	Cluster-16104.67250	3921	3935	undetermined
SWU_Fe0212	ACACAGAGAGAGGAGCGAGA	TCTCCCACACCCAAAATCCG	Cluster-16104.67251	3982	3996	utr5
SWU_Fe0213	AAGACGCGCATTCTTAAGCG	AAGAAACGGGTGGCCTTCAT	Cluster-16104.64506	1473	1581	utr3
SWU_Fe0214	CACACTCCAGTTGTCGCTCT	CGGCGCTTGTATTTGGGATG	Cluster-16104.48475	160	177	utr3
SWU_Fe0215	GCAAGGACAGACAATTCAGCT	TCAATGCTAGTTACGGCCTTGA	Cluster-16104.43337	1641	1650	undetermined
SWU_Fe0216	TACGTTCTTGCCTCCTACGC	CTCCCCAGTATTCTGCAGGC	Cluster-16104.43331	853	870	cds
SWU_Fe0217	ACTTGGTTGTGTCACGCTGA	GTGAGCGGACTTAACCCTGT	Cluster-16104.43332	1640	1654	utr3
SWU_Fe0218	GATGTTGCAGCTTGAGAGGC	GCAAGGGATTTGGCTGAAGC	Cluster-22099.0	344	364	undetermined
SWU_Fe0219	CTTTCCGGCCATTTTGCTTCA	GCGGATACTGAAGACGAGGG	Cluster-16104.42001	146	160	utr5
SWU_Fe0220	GGATTCGGCTGTTGAAAGGC	TGGGAGAGGAGACAGTCGAG	Cluster-16104.8321	312	326	cds
SWU_Fe0221	GGTGCCGATGTCGAAGATGA	CCTCTTCGGCAACAGCAGTA	Cluster-16104.17476	452	469	cds
SWU_Fe0222	CCTCTTCAAAGCTGGAGGGG	GTCTCCCTCTCCCCCAATCT	Cluster-16104.63381	2274	2291	utr5
SWU_Fe0223	AAGGATGCTGTCTGGAAGGC	GTGAATGCCTCCTCCTCTCG	Cluster-16104.30730	1831	1840	utr3
SWU_Fe0224	AATGACGGCGACAGTGGAAA	GGCCATGTGATGACGTCGTA	Cluster-19358.0	2585	2599	utr5
SWU_Fe0225	ACTTATTCTCTCACTCAGGTATGCA	TGGCTTCTCTCAGGTTATGCTC	Cluster-16104.26308	36	47	undetermined
SWU_Fe0226	CGAATCCGCCATATCCACGA	TCCCATTCCCCGACTTTCTT	Cluster-16104.13169	2301	2316	utr5
SWU_Fe0227	CCAACCAAGCATCTCATCCCA	CACAGGTCAATTGGTTGTCGT	Cluster-16104.4409	154	163	undetermined
SWU_Fe0228	ATGTTGCTCCTGAGGGGTTG	TTGGATGAGTTACACGGGGC	Cluster-16104.17100	845	854	undetermined
SWU_Fe0229	TGTCCTCGTTTCTCAGCTCC	ATGGTGAATGCGTCGTCTGA	Cluster-16104.40872	228	245	undetermined
SWU_Fe0230	CACGACTGCTTGCGTTTTGA	AACGTCGTCCAGGGTCAATC	Cluster-16104.40872	1903	1912	undetermined
SWU_Fe0231	CTTCGTTCACCATTCACCGC	GATGAGGCTGTGGTGTTGGA	Cluster-16104.79383	298	309	undetermined
SWU_Fe0232	AGAAGCAATGTTGTTGGTGCT	CGAGTACCGTGATGTGGGTG	Cluster-16104.45185	342	359	cds
SWU_Fe0233	CCAGACCCTGTTGTCCATCC	CATCTTCCCCTCTCGCCATC	Cluster-16104.45185	889	906	utr5
SWU_Fe0234	CTGGCGACGTTGCTGTAATG	ACCTGGAATTCGAGCCATGG	Cluster-16104.37721	427	441	undetermined
SWU_Fe0235	TTGGGTCAAGTCCGAATCCG	ATAGCCCCCTTCCTTGACCT	Cluster-16104.49958	1094	1108	cds
SWU_Fe0236	ACGACAAAGTAGCAGGCGAT	AGTTTTGGGATTAGTTTTCAGCCA	Cluster-16104.77119	568	579	utr3
SWU_Fe0237	CCCCTATTCCCTTTCTACCCC	TCCTACTGTCTTCCAAGTTCCTG	Cluster-16104.20403	925	934	undetermined
SWU_Fe0238	TCTCGGTCACCTCACCTACC	GAGGATGAGGTTGGTGGTGG	Cluster-16104.24411	112	126	utr3
SWU_Fe0239	ATGCTCCATTTTCCAAGTTGATT	ACACAATTCTTTTGGGAATGGAA	Cluster-16104.39717	572	581	undetermined
SWU_Fe0240	ATGGTTGGTGAGGCCTTTCC	AGGGAACGCAAACAAGTGGT	Cluster-16104.72289	906	920	cds
SWU_Fe0241	ACAAGGGCAACTAGAGAAGCA	TGGTAGTTTCATGCTGACACCT	Cluster-16104.19679	363	372	undetermined
SWU_Fe0242	GCTTGGAGGAAGGAGCAGAG	TGACAACCCCTCATCCATGG	Cluster-16104.72238	778	792	cds
SWU_Fe0243	AGACCCAGATACAGTGGCCT	CTCCAACCCAGCCAGGATTT	Cluster-16104.72238	1150	1161	utr3
SWU_Fe0244	CTTCGCCTAATCAACGCTGC	GTGGTGTTGTCGAAAGTGCC	Cluster-16104.72239	874	888	cds
SWU_Fe0245	GGCATCTCTCCTTGTGCCTT	AGGTGAGCCAGTAACTGCTT	Cluster-16104.9242	336	345	undetermined
SWU_Fe0246	GAGAGTGGGGCGAGATTGAG	TCGGCTTCAATGTCGTCCAA	Cluster-16104.14383	1889	1900	cds
SWU_Fe0247	ACACAAACCAATCAAATCTCACCA	GCGAACCAAGTGTTTCCACC	Cluster-17400.0	209	223	undetermined
SWU_Fe0248	GGCTCTTCTGAAGCACCCAT	TCTTCATCAACGCCGTTCCA	Cluster-16104.37815	2311	2334	utr5
SWU_Fe0249	TCGAAACACAGGTACACAGACT	AGGTTGAAGGGAACAAGATGGA	Cluster-16104.6098	115	124	undetermined
SWU_Fe0250	AGGCCTTAAAGTTAGCTATCTTGT	CTCTCAACGGCCTTCGGATT	Cluster-16104.71232	44	53	undetermined
SWU_Fe0251	CATTGCCCAATCCTTCCCCT	GTTCCACATAGAGCGGCTGA	Cluster-16104.50300	283	294	utr5
SWU_Fe0252	GCGTGTTGAAAAAGGGGCAA	TGTGTTCAGGCTTTGCAACA	Cluster-16104.78771	1471	1485	undetermined
SWU_Fe0253	TGCAAGGTGAGAGAATTCCAGT	ACTTGTTTTGGTGCCTTGCC	Cluster-16104.23658	1582	1591	utr5
SWU_Fe0254	TCTGAACCCGAAAAGCACTGT	TGCAGTTCATGTGGGAGCAA	Cluster-16104.2077	1179	1196	utr3
SWU_Fe0255	GGGGTTTTTGTGGTGTTGCA	TCTTGACGGTGGGAATGGTG	Cluster-16104.1156	217	231	cds
SWU_Fe0256	CCCCGCTAGAAGGTGGTTTT	ACCTGGAAGAGCTGATCCCT	Cluster-16104.71856	2027	2041	utr5
SWU_Fe0257	AACCTCCAGGCCGTACAATG	CGGCTCAAGGGAAGGTTTGA	Cluster-16104.37595	3427	3436	utr5
SWU_Fe0258	TCCTCCTCCACCTCCATCAG	ACTCGCCCTCTTCCACTACT	Cluster-16104.37592	451	468	utr5
SWU_Fe0259	GCCTGCTGCAATGTGAAAGA	ACAAAGTAACATGCAGCCTGC	Cluster-16104.76015	636	645	undetermined
SWU_Fe0260	CTCCAGTCCCTGCCCATAAC	GAAATTTCCCAACGTGGCCG	Cluster-16104.67686	3021	3038	undetermined
SWU_Fe0261	TGAAGGATCACAAGCTGCCT	GTGGTTACGCAAGCCGATTC	Cluster-16104.44070	658	668	utr3
SWU_Fe0262	CAGTGAGTATAGAGCCGGCG	GAAGAACTGGTCGGACTCGG	Cluster-16104.41169	1032	1041	undetermined
SWU_Fe0263	AGGCACGTCTTCAAGAACCC	GAAGATGACGGGAAGGCGAT	Cluster-16104.72697	453	467	cds
SWU_Fe0264	TATGGCACTCGGTCAAGTGG	AAATGCGACGCTGTTGTCAC	Cluster-16104.18756	743	757	utr3
SWU_Fe0265	GGCCCTTCTGATCCTGCTTT	CGCCAGTGGATTGGTTAGGT	Cluster-16104.73518	1333	1350	cds
SWU_Fe0266	TGCAATGTTGAATTCATGTTGGA	CCGCTCAAATCCAAGGCAAT	Cluster-16104.2504	388	478	undetermined
SWU_Fe0267	TGGTTGTTAGTCGGCAATTGAG	CCAAGCAAAGTCCCAACTGC	Cluster-16104.25143	88	97	undetermined
SWU_Fe0268	GCAGTGAACTTGAGCGTTGG	CTTCTTGCATTGCCAACCCC	Cluster-16104.74888	270	284	cds
SWU_Fe0269	CTCAGGCAAGGGGGTAACAG	GCACGGTCTTGGCTGATTTT	Cluster-16104.64184	973	983	undetermined
SWU_Fe0270	GCTGAGCTGTCCTGGACTAC	ACCCACTACTCCAAATTCGCA	Cluster-16104.24037	623	637	utr5
SWU_Fe0271	TCATCCCTGGTCAGAGAGCT	TCTAGATTTTCAATCGGACCTACA	Cluster-16104.21392	1017	1028	utr3
SWU_Fe0272	CGGGTGTTCGGTTATTGGGT	TGCCCATCTCTTACACCAGAG	Cluster-16104.21390	1731	1742	utr5
SWU_Fe0273	ACACCTGGAATCCGATGATCA	CCAGGAAGAAGAAAAAGGAATCCG	Cluster-16104.52993	573	587	utr5
SWU_Fe0274	GATTGAAGCAGGCAAAGGGC	ACACACACAAACATGGGTCCT	Cluster-16104.50593	1215	1226	utr5
SWU_Fe0275	CGTGGGACAGAGCTGTAACA	TGGTGTTGGTGAAACGGGAA	Cluster-16104.28832	54	69	undetermined
SWU_Fe0276	ACAAACCCTAATCGTCGCGT	CGAGGAGGATCATAAGGCGG	Cluster-16104.87384	294	308	cds
SWU_Fe0277	GATTGCCGGCATTGCTACAG	CTCCGCTGGTCATATCGTCC	Cluster-16104.19456	1375	1389	cds
SWU_Fe0278	ATTGCTGGGGTCCAAGACTG	CGCCTGAGGATGAAGAAGGG	Cluster-16104.49048	428	442	undetermined
SWU_Fe0279	AACATTTGCAGCTGCTGTGG	CCCAAAGCCTGCAAACAACA	Cluster-16104.49048	661	768	undetermined
SWU_Fe0280	CGGAAGAGGTCGAGCTGATC	AGGCATGGGGTTTTAGCCAA	Cluster-16104.79058	1967	1981	utr5
SWU_Fe0281	ACGGAGAAGGTTAGCCGTTG	ACAAGCATTGAACTTGCACTAA	Cluster-16104.61977	1850	1860	utr3
SWU_Fe0282	TCTTCTCCGTTTCTCCCCCT	CAAGAAAGAGGAGGCGCTGA	Cluster-16104.73499	216	227	utr5
SWU_Fe0283	ATGACCACTGCCATGTGAGG	ATGTAAGTCGGTCGCTGCTT	Cluster-16104.23449	216	227	undetermined
SWU_Fe0284	TGTCGCGACAAGGTCTAAGC	GACTGCTGGGGCTGGTTTAT	Cluster-16104.20933	364	373	undetermined
SWU_Fe0285	TCAAGGTACGGCTGCTTCTG	ACTACGAGTGGAACCAGCAC	Cluster-16104.51991	2742	2753	utr3
SWU_Fe0286	TCCATAATCCCACACCCCCA	TCCGTGTCTGTAAGTGGCTC	Cluster-16104.70288	1043	1053	undetermined
SWU_Fe0287	TGGCCAAATTTAGGGTCTGCT	TGGTTAGAGAATCTCCCGCT	Cluster-16104.16041	81	91	undetermined
SWU_Fe0288	AGAGTTTGACAGAGCCACGG	AGAAAAGCTACTTCCCCGAGT	Cluster-16104.45551	506	520	utr3
SWU_Fe0289	AGTGGACAAGCGAGATCTTGA	TCACCGCGCTTCCTATTTTCT	Cluster-15474.0	133	144	undetermined
SWU_Fe0290	CTGTCTCCCTTCTCCAACCG	GATGCTACTGAGACGGAGCC	Cluster-16104.36273	444	453	utr5
SWU_Fe0291	TGCACCATCCACACCAATGT	ACTTGGACAATGAACTCCCACA	Cluster-13500.0	1690	1699	utr3
SWU_Fe0292	GTTGGAGGGATCTGTGCTCC	TCAGGTCCTCCACAGTTCCA	Cluster-16104.83539	736	750	cds
SWU_Fe0293	AACCGCTCAAAAATGGGCAC	TCTCAGGTCTGTAGAAAGTTGGT	Cluster-16104.77908	1602	1619	undetermined
SWU_Fe0294	TGCTAACACCAAGCATCAACT	CTCCAAACCCGATAACCCCC	Cluster-16104.24681	116	130	utr5
SWU_Fe0295	GTGGAACCAGAGGCATGTCT	TCCTTCGGTTCAAGAAATCCA	Cluster-22697.0	929	939	utr3
SWU_Fe0296	GCTTGTAGGGCAGTTCGGAT	CCGAGTACAACCTCCTGCAG	Cluster-16104.8533	219	230	undetermined
SWU_Fe0297	AAGACCTTCAAGGCTTCCCG	GCTCTTGCTCGGGTATCGTT	Cluster-16104.14177	1214	1228	cds
SWU_Fe0298	AGGGAATCACAAAACCCTCCA	GTGCCTCTTTGCTCCTCCTT	Cluster-16104.54718	36	50	utr5
SWU_Fe0299	GGGGTCTCAAGAAGTGGCAA	TGTCAGGCTCATGGAACCAC	Cluster-16104.78419	3293	3310	undetermined
SWU_Fe0300	TTTCCACCTCCAGTTGAGCC	TTTACCCTCTCTCCTCCCCC	Cluster-16104.46503	1969	1988	utr5
SWU_Fe0301	GGGAACAAGGTAAAAACCTGTGG	GGCATGTGCGCTGCTTTTTA	Cluster-16104.46508	522	533	utr3
SWU_Fe0302	CGCAACTTCGTGGTGACAAG	CTGGTGTATTGCCCCCTTGT	Cluster-16104.51487	1451	1471	cds
SWU_Fe0303	CTGACCCCACATCGATTGCT	ATATCAGCCGCAGCAACAGT	Cluster-16104.51482	1490	1507	utr5
SWU_Fe0304	TATTTGCAGTTCCGCATGCG	GAGCCGAGGTGGTCATATGG	Cluster-16104.6463	719	728	undetermined
SWU_Fe0305	ACTCTGAAGCGAGAATCTGCA	TGGGCAAACCACCCTTTTCT	Cluster-16104.13930	748	762	utr5
SWU_Fe0306	TTTGCAGACGCTCTTCCCTC	TCTGGTGTTTCTCCCTTCCC	Cluster-16104.69732	163	177	utr5
SWU_Fe0307	CTCAGTCGCATAAACGGGGT	CTGAAGTGCTTATGGCGGGA	Cluster-16104.73220	94	105	undetermined
SWU_Fe0308	AGAACGTCGAGGCCTTTTGA	TGCATCGTGTGAGAAGCCTT	Cluster-16104.73220	94	105	undetermined
SWU_Fe0309	TCGCCCTGATACATCAACCG	ACCGCCAAAGACTCCTCAAG	Cluster-16104.32154	541	550	utr3
SWU_Fe0310	TCGATGCTCCATGTGCTTGG	AGTCAGCCCCTAGGTTTTGC	Cluster-16104.39893	3087	3100	utr5
SWU_Fe0311	GCATGACTGGTGAGACGTGA	TCAGTCTGTTGAAAACCTGAATGA	Cluster-16104.19701	750	759	undetermined
SWU_Fe0312	TCATCAACAATGGAGTATTTGCTT	AGCCTTTTTACCCAGGTCGG	Cluster-16104.65769	88	98	utr3
SWU_Fe0313	TGCCGTCCTCTTTGTGCTAA	TGCGGCGAACAGATCTGATT	Cluster-16104.383	127	138	undetermined
SWU_Fe0314	TTGAGCAAAAGAAACGCCGG	CCATTGCTCCTACACTCCCG	Cluster-16104.59529	1	17	utr3
SWU_Fe0315	CGCGTCTGGGGATAACATGA	ACGAACCTTTGCAAAACCGG	Cluster-16104.43949	3385	3394	utr3
SWU_Fe0316	TTGGGTCAAGTCCGAATCCG	ATAGCCCCCTTCCTTGACCT	Cluster-16104.44628	1094	1108	cds
SWU_Fe0317	GCTCGGTGTTCTACATTGAGC	TTTGCACACCACCAAAACCG	Cluster-16104.80461	742	819	undetermined
SWU_Fe0318	TGGTGGAAAAACATCTCCAAAGC	TCCCATGGCAATATATACCTCCC	Cluster-16104.44627	108	117	utr3
SWU_Fe0319	GACGACGATGATGACGACGA	GTGCAATGCTGACGTTCTTGT	Cluster-16104.33122	163	172	undetermined
SWU_Fe0320	TGCACCATCCACACCAATGT	ACTTGGACAATGAACTCCCACA	Cluster-16104.67010	2018	2027	undetermined

## Sheet: Polymorphic SSR
PrimerID	Primer1 (5'-3')	Primer2 (5'-3')	geneid	start	end	SSR_position
SWU_Fe0010	GGACAGCATGGCCTGTTTTG	GAGGTGTAATTGGGTGGCCT	Cluster-16104.87156	718	729	undetermined
SWU_Fe0013	GCCACTCGACAATCACAACAG	TCTCCACAATGCCTGCTACA	Cluster-16104.16806	556	566	utr3
SWU_Fe0019	GGGGCTAATCTGAGGGAGGA	GAAAAGGGGGTGGGACGTAG	Cluster-16104.65754	2565	2574	utr5
SWU_Fe0021	CTCACCTTCCTTCCACCGTC	CGTCCTCTCTCCCCCTCAAA	Cluster-16104.89737	697	739	utr3
SWU_Fe0122	AACCGGCACTTTGAAGTTGC	GGAGAACAGTTCGAGCAGCT	Cluster-16104.44686	1019	1036	cds
SWU_Fe0126	CAGACAGAACCCTCACCCAC	TCCCTGATCTAGATGCCATCA	Cluster-16104.74419	1800	1813	undetermined
SWU_Fe0127	GATTCGGTTGAAGCACGCTT	GTGTCGGCAGTTTCATGAACC	Cluster-16104.61639	228	239	utr5
SWU_Fe0132	ACAAGAGCACACACATTCGA	ATTTGGCAGCAACCCCTGAT	Cluster-16104.70598	172	181	undetermined
SWU_Fe0133	GCTTCAGGAGCCTTTGTCTAAC	ACTGCTTAAACTAGAGGGGCA	Cluster-16104.67915	724	741	undetermined
SWU_Fe0135	CTCCCGTCGCGAAAGATGTA	CCCGAACAGACAAAACAGCG	Cluster-16104.12405	2200	2214	utr5
SWU_Fe0136	TGCTTGATTCGAGACCGTCA	CAGGCGGCAATATGACAAGC	Cluster-16104.82259	1393	1402	utr3
SWU_Fe0137	TGCTTCACCAGAGTGCGTAT	CCCGTAACCCCCTTTTGTGT	Cluster-16104.21136	124	133	undetermined
SWU_Fe0138	CCAGCCGTGGGTATGATTGA	CAAACAGCACCTTACCGCAA	Cluster-16104.6929	39	51	undetermined
SWU_Fe0140	GCATCAGCTTCTGCATCTGC	AACAACCACAGGAGCAACCA	Cluster-16104.66088	2314	2328	undetermined
SWU_Fe0141	ACACCCACAAGGAGGAAAATGA	AATGCACAGAGCTTCCCCAG	Cluster-16104.69476	641	652	utr3
SWU_Fe0142	CCATGAGTAAGATCGCGGCT	CGGTCCAATCCTCCCAAACA	Cluster-16104.21512	489	503	cds
SWU_Fe0146	TCATCCCTGGTCAGAGAGCT	TCTAGATTTTCAATCGGACCTACA	Cluster-16104.21397	730	741	utr3
SWU_Fe0147	TCGTGGAGGTCGTGGATTTG	CAGTTGCGTCATGGAGAGGA	Cluster-16104.56123	797	811	cds
SWU_Fe0150	AGGCTTGTAGCTGTCTTCTTCT	TTGGCTGCCAAAACAACCTG	Cluster-16104.10722	387	397	undetermined
SWU_Fe0151	GTACTTCTGGCAGCTGGGTT	CCCTGTGGCACAATCTCCAT	Cluster-16104.46123	6204	6217	utr3
SWU_Fe0156	CTCCAGTCCCTGCCCATAAC	GAAATTTCCCAACGTGGCCG	Cluster-16104.57152	2949	2966	utr5
SWU_Fe0158	GGATGATCAAAATCCCATGGGG	GAATGTCGCCGGCAAGAGAT	Cluster-16104.39756	302	319	utr3
SWU_Fe0159	GGAAACCCGACACAACCATG	CCTTCTGGGCTTTTGGGGG	Cluster-16104.75596	383	506	undetermined
SWU_Fe0164	CACACTCCAGTTGTCGCTCT	CGGCGCTTGTATTTGGGATG	Cluster-16104.45801	160	177	utr3
SWU_Fe0167	AGAGGGAGAGGCGTTTTGTG	ACCACGCTCAAGTACAGTGG	Cluster-16104.68436	88	99	undetermined
SWU_Fe0170	GTGTGTCTAGACGGCCTTCC	TGGTTCCGCCTAGTCTCTGG	Cluster-16104.54496	869	885	utr3
SWU_Fe0171	AAAGGAGTTGTGCCTGACCT	TCAGAACAGCGAAAACGAAGA	Cluster-16104.24591	192	201	undetermined
SWU_Fe0172	AACAAGAGCTTCTCAGGCCC	CGGGGAGCCCTAGTTTTCTG	Cluster-16104.45308	551	562	undetermined
SWU_Fe0173	GATCGCTGCAAGGTCTCCAT	ACCAATTAGCTGACTACTCACAGA	Cluster-16104.81555	879	888	undetermined
SWU_Fe0174	TTCCAACTCTCTCTGCGCAG	ATTGATAAAATCGGCGGCGC	Cluster-16104.62948	174	183	utr5
SWU_Fe0177	GCTATTAATAATGGTGTGGTCCACA	CGTCTTCAAGCAGGTCAAGC	Cluster-16104.7448	454	463	undetermined
SWU_Fe0178	CAGAAGTCCTGGAACCTGCA	CAGGTACATCGGCCAGACAA	Cluster-16104.81155	67	76	undetermined
SWU_Fe0179	TCCTTGAAGTCTGCCATGCT	TGCTCTTTCTGCCACCTTGA	Cluster-16104.3694	598	607	undetermined
SWU_Fe0180	GCAGATGAAGAATGGCAAGGC	GGAGATGGCGGAGAAACACA	Cluster-16104.1871	262	273	undetermined
SWU_Fe0182	TACACCCAACACCACAAGCC	AAACCACAATCCTGGGCTGT	Cluster-16104.73823	345	435	utr3
SWU_Fe0183	TGGCAACCCATTTCTTCCCT	CCATGTGCCTAAGACAGCCA	Cluster-16104.68833	1023	1032	undetermined
SWU_Fe0184	TCCCATCGCCTACAAAACCC	ATGACGGTAGGCATGTTGCA	Cluster-16104.36529	530	544	utr3
SWU_Fe0186	GGCTCCATGTGCAGGATCTT	CGCACCCTTCATGTCTTCCT	Cluster-16104.56832	109	124	undetermined
SWU_Fe0187	ATGTCGGGCTGGTTTGAACA	TGTTAGGAGTAAACAGTGGCAGA	Cluster-16104.77093	94	103	undetermined
SWU_Fe0188	CGACATCGACGAGTCCAAGT	CTGGGCATTTTGGTGACAGC	Cluster-16104.50888	419	433	utr3
SWU_Fe0189	AAGGGCCAGCTTTCAACTGT	TGTGCCTTCTGGGAGAAAGT	Cluster-16104.75008	3360	3373	utr3
SWU_Fe0192	TCATTGCTGACAGTGACGGT	AGGTTTTCACAAACAGCTAAAACCT	Cluster-16104.29006	1124	1133	utr3
SWU_Fe0193	AGCGTCCAAAAGCTTCTGGA	ATGGAAAACCACCTCCCAGC	Cluster-16104.50411	300	314	cds
SWU_Fe0195	CGAAATCCAACTCAACATCTTAGGT	ACCATTGATGTTGAGTTGGGT	Cluster-16104.43714	207	220	undetermined
SWU_Fe0196	CCCGGTGTCATGGGGATTTT	TGACATTGCGCAACAACAGG	Cluster-16104.64795	441	458	cds
SWU_Fe0197	TGGCGGCTTTTGATGCAAAT	ATACTTGCCGGCCATGGTG	Cluster-16104.70016	3212	3225	utr5
SWU_Fe0200	TCGGACGACAAACCAGAGTT	ACATGAGACAAACTTCCAGGCT	Cluster-16104.33350	103	112	undetermined
SWU_Fe0201	TTCGGACGACAAACCAGAGT	TTTGCAACTCCAGGAGGACC	Cluster-16104.33350	342	351	undetermined
SWU_Fe0202	GGTGCGTGTTAGGTCTCGAA	CGGTACCATGTTGAGGTGCT	Cluster-16104.51640	78	92	utr3
SWU_Fe0203	TTGGTCAATGCACATTCGGA	TGGAAAGGACACTTACATACCG	Cluster-16104.2479	323	333	undetermined
SWU_Fe0204	ATGCGTTTTGGCTTCTCGAG	GCCATTTGGTGCAAGTGCTT	Cluster-16104.33656	942	951	utr3
SWU_Fe0205	GGGTGTTAACTGTGCACCCT	TGGGGGACAATGAACAGCAA	Cluster-20510.0	366	379	undetermined
SWU_Fe0206	TAAGGGGGAGAAGAGGGCAA	TTGGAATCCCCACCACCAAC	Cluster-16104.47318	756	770	utr5
SWU_Fe0207	TGTCCTTTCTCTGCACGGAC	TTTCGAGCTGCTAGTGAGGC	Cluster-16104.47316	1444	1454	undetermined
SWU_Fe0232	AGAAGCAATGTTGTTGGTGCT	CGAGTACCGTGATGTGGGTG	Cluster-16104.45185	342	359	cds
SWU_Fe0236	ACGACAAAGTAGCAGGCGAT	AGTTTTGGGATTAGTTTTCAGCCA	Cluster-16104.77119	568	579	utr3
SWU_Fe0243	AGACCCAGATACAGTGGCCT	CTCCAACCCAGCCAGGATTT	Cluster-16104.72238	1150	1161	utr3
SWU_Fe0244	CTTCGCCTAATCAACGCTGC	GTGGTGTTGTCGAAAGTGCC	Cluster-16104.72239	874	888	cds
SWU_Fe0249	TCGAAACACAGGTACACAGACT	AGGTTGAAGGGAACAAGATGGA	Cluster-16104.6098	115	124	undetermined
SWU_Fe0250	AGGCCTTAAAGTTAGCTATCTTGT	CTCTCAACGGCCTTCGGATT	Cluster-16104.71232	44	53	undetermined
SWU_Fe0251	CATTGCCCAATCCTTCCCCT	GTTCCACATAGAGCGGCTGA	Cluster-16104.50300	283	294	utr5
SWU_Fe0252	GCGTGTTGAAAAAGGGGCAA	TGTGTTCAGGCTTTGCAACA	Cluster-16104.78771	1471	1485	undetermined
SWU_Fe0253	TGCAAGGTGAGAGAATTCCAGT	ACTTGTTTTGGTGCCTTGCC	Cluster-16104.23658	1582	1591	utr5
SWU_Fe0257	AACCTCCAGGCCGTACAATG	CGGCTCAAGGGAAGGTTTGA	Cluster-16104.37595	3427	3436	utr5
SWU_Fe0258	TCCTCCTCCACCTCCATCAG	ACTCGCCCTCTTCCACTACT	Cluster-16104.37592	451	468	utr5
SWU_Fe0259	GCCTGCTGCAATGTGAAAGA	ACAAAGTAACATGCAGCCTGC	Cluster-16104.76015	636	645	undetermined
SWU_Fe0263	AGGCACGTCTTCAAGAACCC	GAAGATGACGGGAAGGCGAT	Cluster-16104.72697	453	467	cds
SWU_Fe0265	GGCCCTTCTGATCCTGCTTT	CGCCAGTGGATTGGTTAGGT	Cluster-16104.73518	1333	1350	cds
SWU_Fe0266	TGCAATGTTGAATTCATGTTGGA	CCGCTCAAATCCAAGGCAAT	Cluster-16104.2504	388	478	undetermined
SWU_Fe0270	GCTGAGCTGTCCTGGACTAC	ACCCACTACTCCAAATTCGCA	Cluster-16104.24037	623	637	utr5
SWU_Fe0275	CGTGGGACAGAGCTGTAACA	TGGTGTTGGTGAAACGGGAA	Cluster-16104.28832	54	69	undetermined
SWU_Fe0276	ACAAACCCTAATCGTCGCGT	CGAGGAGGATCATAAGGCGG	Cluster-16104.87384	294	308	cds
SWU_Fe0277	GATTGCCGGCATTGCTACAG	CTCCGCTGGTCATATCGTCC	Cluster-16104.19456	1375	1389	cds
SWU_Fe0278	ATTGCTGGGGTCCAAGACTG	CGCCTGAGGATGAAGAAGGG	Cluster-16104.49048	428	442	undetermined
SWU_Fe0281	ACGGAGAAGGTTAGCCGTTG	ACAAGCATTGAACTTGCACTAA	Cluster-16104.61977	1850	1860	utr3
SWU_Fe0280	CGGAAGAGGTCGAGCTGATC	AGGCATGGGGTTTTAGCCAA	Cluster-16104.79058	1967	1981	utr5
SWU_Fe0285	TCAAGGTACGGCTGCTTCTG	ACTACGAGTGGAACCAGCAC	Cluster-16104.51991	2742	2753	utr3
SWU_Fe0286	TCCATAATCCCACACCCCCA	TCCGTGTCTGTAAGTGGCTC	Cluster-16104.70288	1043	1053	undetermined
SWU_Fe0287	TGGCCAAATTTAGGGTCTGCT	TGGTTAGAGAATCTCCCGCT	Cluster-16104.16041	81	91	undetermined
SWU_Fe0288	AGAGTTTGACAGAGCCACGG	AGAAAAGCTACTTCCCCGAGT	Cluster-16104.45551	506	520	utr3
SWU_Fe0294	TGCTAACACCAAGCATCAACT	CTCCAAACCCGATAACCCCC	Cluster-16104.24681	116	130	utr5
SWU_Fe0298	AGGGAATCACAAAACCCTCCA	GTGCCTCTTTGCTCCTCCTT	Cluster-16104.54718	36	50	utr5
SWU_Fe0299	GGGGTCTCAAGAAGTGGCAA	TGTCAGGCTCATGGAACCAC	Cluster-16104.78419	3293	3310	undetermined
SWU_Fe0301	GGGAACAAGGTAAAAACCTGTGG	GGCATGTGCGCTGCTTTTTA	Cluster-16104.46508	522	533	utr3
SWU_Fe0303	CTGACCCCACATCGATTGCT	ATATCAGCCGCAGCAACAGT	Cluster-16104.51482	1490	1507	utr5
SWU_Fe0304	TATTTGCAGTTCCGCATGCG	GAGCCGAGGTGGTCATATGG	Cluster-16104.6463	719	728	undetermined
SWU_Fe0305	ACTCTGAAGCGAGAATCTGCA	TGGGCAAACCACCCTTTTCT	Cluster-16104.13930	748	762	utr5
SWU_Fe0308	AGAACGTCGAGGCCTTTTGA	TGCATCGTGTGAGAAGCCTT	Cluster-16104.73220	94	105	undetermined
SWU_Fe0309	TCGCCCTGATACATCAACCG	ACCGCCAAAGACTCCTCAAG	Cluster-16104.32154	541	550	utr3
SWU_Fe0313	TGCCGTCCTCTTTGTGCTAA	TGCGGCGAACAGATCTGATT	Cluster-16104.383	127	138	undetermined
SWU_Fe0314	TTGAGCAAAAGAAACGCCGG	CCATTGCTCCTACACTCCCG	Cluster-16104.59529	1	17	utr3
SWU_Fe0318	TGGTGGAAAAACATCTCCAAAGC	TCCCATGGCAATATATACCTCCC	Cluster-16104.44627	108	117	utr3
