# Supplementary material for: Inflorescence Transcriptome Sequencing and Development of New EST-SSR Markers in Common Buckwheat (Fagopyrum esculentum)
Source: Plants (Basel). 2022 Mar 10;11(6):742. doi: 10.3390/plants11060742 (PMC8950064; doi:10.3390/plants11060742)
Supplement: Supplementary file 1 [file plants-11-00742-s001.zip › Table S8.xlsx]

## Sheet: Metarials
Table S8. Materials information for EST-SSR validation.
No.		Common buckwheat name or number					No.		Tartary buckwheat name or number
Fe-1		Korea Tian THJF-1					Ft-1		Germplasm resource-20
Fe-2		Qingyang Tianqiao					Ft-2		Tartary buckwheat No.5
Fe-3		Germplasm resource-1					Ft-3		Germplasm resource-21
Fe-4		Germplasm resource-2					Ft-4		Chuanqiao No.1 (late-maturing)
Fe-5		Shanxi Tianqiao-1					Ft-5		Zhaoku No.2
Fe-6		Germplasm resource-3					Ft-6		Germplasm resource-22
Fe-7		Germplasm resource-4					Ft-7		Germplasm resource-23
Fe-8		Germplasm resource-5					Ft-8		Germplasm resource-24
Fe-9		Germplasm resource-6					Ft-9		Pinku
Fe-10		510 three diamond Tianqiao					Ft-10		Guiheimi
Fe-11		Germplasm resource-7					Ft-11		Chuanqiao No.1
Fe-12		America Windsor Daliqiao					Ft-12		Guiduoku
Fe-13		America Daliqiao(long stigma)					Ft-13		Germplasm resource-25
Fe-14		Dingqiao No.2
Fe-15		Huaqiao
Fe-16		Yuqiao No.4
Fe-17		Youyang Huaqiao
Fe-18		Germplasm resource-8
Fe-19		Shizhu Huaqiao
Fe-20		Germplasm resource-9
Fe-21		Chengkou Huaqiao
Fe-22		507 small angle Tianqiao
Fe-23		Wuxi Huaqiao
Fe-24		Dingqiao 2001-2
Fe-25		Yuelai dong Huaqiao
Fe-26		Germplasm resource-10
Fe-27		Germplasm resource-11
Fe-28		Germplasm resource-12
Fe-29		Germplasm resource-13
Fe-30		Germplasm resource-14
Fe-31		Germplasm resource-15
Fe-32		Germplasm resource-16
Fe-33		Germplasm resource-17
Fe-34		Germplasm resource-18
Fe-35		Germplasm resource-19
